# Supplementary material for: RNA m6A Demethylase ALKBH5 Protects Against Pancreatic Ductal Adenocarcinoma via Targeting Regulators of Iron Metabolism
Source: Front Cell Dev Biol. 2021 Oct 18;9:724282. doi: 10.3389/fcell.2021.724282 (PMC8558440; doi:10.3389/fcell.2021.724282)
Supplement: Supplementary file 2 [file Table_1.XLSX]

## Sheet: Sheet1
Table S3 Summary of sequencing information, data processing, gene expression, and methylation analysis.
	ploy(A) RNA m6A-seq				total RNA m6A-seq (1)				total RNA m6A-seq (2)
	EV		OE		EV		OE		EV		OE
	Input	IP	Input	IP	Input	IP	Input	IP	Input	IP	Input	IP
Raw sequencing reads (single end)	27445377	25276667	24149228	26507745	51849461	46573691	50668662	46477355	46081424	47349703	58168994	43943917
High quality reads after removing adapter and filtering low qualitity (single end)	26511894	24349467	23264390	25404081	47288876	40369397	40616688	42148798	42025150	44982995	50891567	41986027
High quality reads after removing adapter and filtering low qualitity (%)	0.965988	0.963318	0.96336	0.958364	0.912042	0.866785	0.801614	0.906867	0.911976	0.950016	0.874892	0.955446
Total mapped reads (pair end)	5.16293e+07	4.73548e+07	4.52539e+07	4.93398e+07	8.81275e+07	7.59348e+07	7.52952e+07	7.93999e+07	5.95664e+07	8.10863e+07	7.95537e+07	7.53985e+07
Total mapped reads (%)	0.9737	0.9724	0.9726	0.9711	0.9318	0.9405	0.9269	0.9419	0.7087	0.9013	0.7816	0.8979
Uniquely mapped reads (pair end)	30795133	31951356	27581095	33265512	38610340	51601471	48653645	55256331	35712500	66745881	43894768	60328229
Uniquely mapped reads (%)	0.58078	0.6561	0.592775	0.654728	0.438119	0.679549	0.646172	0.695924	0.424894	0.741901	0.431258	0.718432
Expressed mRNAs	11100		10974		10341		10184		10943		10862
Filtered mRNA m6A Peaks	16995		14649		18251		14980		18965		18037
Filtered mRNAs with m6A Peaks	8132		7295		7509		6240		8621		8135
Note: EV stands for control MIA PaCa cells, and OE means ALKBH5-overexpressing MIA PaCa cells. The criteria for expressed mRNAs are : RPKM >0.5. The criteria for filtering high-confidence peaks: Input_RPKM >0.5, IP_RPKM >2, enrichment_score >1.5
