# Supplementary material for: RNA m6A Demethylase ALKBH5 Protects Against Pancreatic Ductal Adenocarcinoma via Targeting Regulators of Iron Metabolism
Source: Front Cell Dev Biol. 2021 Oct 18;9:724282. doi: 10.3389/fcell.2021.724282 (PMC8558440; doi:10.3389/fcell.2021.724282)
Supplement: Supplementary file 3 [file Table_2.XLSX]

## Sheet: poly(A)RNA_OE_hyper
Table S4 Hyper_methyled peaks in mRNAs in ALKBH5-overexpressing cells compared with control cells with criteria of diff.logFC >0.58 & diff.lg.fdr <-1.3 in poly(A) RNA m6A-seq data.
chr	chromStart	chromEnd	gene_name	gene_type	name	score	strand	thickStart	thickEnd	itemRgb	blockCount	blockSizes	blockStarts	lg.p	lg.fdr	fold_enrchment	diff.lg.fdr	diff.lg.p	diff.log2.fc	EV_Input_RPKM	EV_IP_RPKM	EV_Enrichment score	OE_Input_RPKM	OE_IP_RPKM	OE_Enrichment score
1	1516033	1517283	ATAD3A	protein_coding	ENSG00000197785	0.037	+	1516033	1517283	0	2	55,214,	0,1036	-1.43	-0.807	1.38	-1.37	-2.7	0.967	6.51868	11.053	1.6956	5.25655	10.7281	2.04091
1	1890368	1891117	GNB1	protein_coding	ENSG00000078369	2.6e-10	-	1890368	1891117	0	2	33,298,	0,451	-9.58	-8.43	1.6	-24	-27.4	1.17	57.5875	58.4347	1.01471	26.727	64.1184	2.39901
1	3625001	3625885	TPRG1L	protein_coding	ENSG00000158109	2.8e-07	+	3625001	3625885	0	3	272,92,173,	0,422,711	-6.56	-5.52	1.91	-1.37	-2.71	0.677	9.19152	12.1227	1.3189	6.41413	14.7787	2.30408
1	6521705	6522124	NOL9	protein_coding	ENSG00000162408	4e-15	-	6521705	6522124	0	1	419,	0	-14.4	-13	2.67	-1.88	-3.42	0.852	6.43253	9.78516	1.5212	4.9323	13.9185	2.82192
1	6602134	6602584	KLHL21	protein_coding	ENSG00000162413	4.4e-10	-	6602134	6602584	0	1	450,	0	-9.36	-8.21	1.79	-1.57	-3	0.592	9.52531	11.2671	1.18286	7.00963	13.0933	1.8679
1	8364019	8365812	RERE	protein_coding	ENSG00000142599	0.00036	-	8364019	8365812	0	3	236,93,1,	0,726,1792	-3.44	-2.58	1.91	-1.49	-2.88	0.974	13.7763	14.2262	1.03266	14.8323	23.5935	1.59068
1	18956057	18956686	IFFO2	protein_coding	ENSG00000169991	8.5e-08	-	18956057	18956686	0	1	629,	0	-7.07	-6.01	2.1	-2.08	-3.7	0.797	5.36909	6.26947	1.1677	5.59126	9.60619	1.71807
1	19094913	19095673	UBR4	protein_coding	ENSG00000127481	0.01	-	19094913	19095673	0	2	112,129,	0,631	-2	-1.29	1.25	-2.31	-4	0.972	6.06336	9.48018	1.56352	9.32745	16.3403	1.75185
1	19622137	19623673	MINOS1	protein_coding	ENSG00000173436	0.00011	+	19622137	19623673	0	2	10,200,	0,1336	-3.97	-3.08	1.38	-3.37	-5.32	0.907	3.71116	4.32205	1.16461	2.76242	7.01427	2.53918
1	110043099	110043856	STRIP1	protein_coding	ENSG00000143093	1e-10	+	110043099	110043856	0	2	171,218,	0,539	-10	-8.87	2.02	-1.44	-2.81	0.758	6.67818	13.7581	2.06015	5.87191	14.1419	2.4084
1	112707015	112707404	RHOC	protein_coding	ENSG00000155366	0.039	-	112707015	112707404	0	1	389,	0	-1.41	-0.79	2.17	-1.7	-3.17	3.15	1.0852	0.724108	0.667255	0.0932049	1.93195	20.728
1	114510890	114511160	TRIM33	protein_coding	ENSG00000197323	0.00085	-	114510890	114511160	0	1	270,	0	-3.07	-2.24	1.86	-1.43	-2.8	1.18	6.25399	6.95502	1.11209	3.62567	10.0204	2.76373
1	151527098	151532436	CGN	protein_coding	ENSG00000143375	6.2e-05	+	151527098	151532436	0	5	9,210,207,258,35,	0,2251,2810,3390,5303	-4.21	-3.3	7.11	-1.31	-2.61	1.91	0.722618	1.21882	1.68667	1.00853	2.96849	2.94338
1	160262140	160262531	DCAF8	protein_coding	ENSG00000132716	9.5e-05	-	160262140	160262531	0	1	391,	0	-4.02	-3.13	1.62	-1.93	-3.49	0.995	5.73047	7.04396	1.22921	6.21279	10.6098	1.70774
1	222687001	222711459	AIDA	protein_coding	ENSG00000186063	2e-09	-	222687001	222711459	0	6	35,64,55,54,70,81,	0,593,6787,7208,16146,24377	-8.7	-7.58	1.67	-1.72	-3.19	0.651	27.6786	30.513	1.1024	24.2385	39.1884	1.61678
1	228102035	228102994	C1orf35	protein_coding	ENSG00000143793	7.9e-16	-	228102035	228102994	0	2	653,96,	0,863	-15.1	-13.8	2.81	-1.61	-3.05	0.616	10.2751	14.7922	1.43962	11.9081	22.4756	1.88743
10	13132138	13136785	OPTN	protein_coding	ENSG00000123240	0.038	+	13132138	13136785	0	3	59,80,41,	0,1363,4606	-1.42	-0.797	1.32	-1.55	-2.97	1.33	20.7464	18.9524	0.913527	9.06418	18.0367	1.98989
10	13201796	13209576	MCM10	protein_coding	ENSG00000065328	7.9e-11	+	13201796	13209576	0	3	76,308,486,	0,2422,7294	-10.1	-8.89	2.63	-1.83	-3.34	0.946	6.04663	8.45394	1.39812	4.79255	10.7114	2.23502
10	21516468	21516798	SKIDA1	protein_coding	ENSG00000180592	0.039	-	21516468	21516798	0	1	330,	0	-1.41	-0.79	2.17	-1.44	-2.81	3.16	0.688814	0.663888	0.963813	0.439475	1.18423	2.69464
10	21516483	21516783	SKIDA1	protein_coding	ENSG00000180592	0.036	-	21516483	21516783	0	1	300,	0	-1.44	-0.816	2.11	-1.33	-2.65	3.12	0.649453	0.730277	1.12445	0.483423	1.30265	2.69464
10	28532642	28533974	WAC	protein_coding	ENSG00000095787	6.3e-17	+	28532642	28533974	0	3	365,308,226,	0,670,1106	-16.2	-14.9	2.13	-2.78	-4.59	0.644	9.53591	20.5401	2.15398	7.34007	20.8322	2.83814
10	35640874	35642278	FZD8	protein_coding	ENSG00000177283	1.3e-20	-	35640874	35642278	0	1	1404,	0	-19.9	-18.4	2.71	-3.62	-5.63	0.721	3.955	6.91043	1.74726	5.26807	12.3542	2.34511
10	73519960	73529686	USP54	protein_coding	ENSG00000166348	2e-17	-	73519960	73529686	0	5	32,120,168,134,146,	0,947,3622,6686,9580	-16.7	-15.3	3.35	-1.78	-3.28	0.922	7.84756	11.0063	1.40251	6.52621	17.686	2.70999
10	97370241	97371212	RRP12	protein_coding	ENSG00000052749	0.00037	-	97370241	97371212	0	4	33,106,81,290,	0,213,474,681	-3.43	-2.57	1.41	-2.63	-4.41	0.79	10.4422	9.57338	0.916798	8.53099	15.3842	1.80334
10	102163572	102163811	NOLC1	protein_coding	ENSG00000166197	1.6e-07	+	102163572	102163811	0	1	239,	0	-6.79	-5.74	1.73	-1.9	-3.45	0.701	11.6847	12.3095	1.05347	9.40551	17.8606	1.89895
10	124400968	124403187	OAT	protein_coding	ENSG00000065154	0.0003	-	124400968	124403187	0	3	16,114,261,	0,757,1958	-3.52	-2.66	1.52	-1.87	-3.4	0.857	10.4643	13.6076	1.30038	9.551	17.2986	1.81118
11	30332891	30336854	ARL14EP	protein_coding	ENSG00000152219	0.00016	+	30332891	30336854	0	2	102,288,	0,3675	-3.79	-2.91	1.75	-1.41	-2.77	1.13	5.99495	10.0313	1.67329	4.3694	10.7912	2.46972
11	62802244	62804151	NXF1	protein_coding	ENSG00000162231	1.6e-16	-	62802244	62804151	0	2	16,733,	0,1174	-15.8	-14.4	2.66	-2.75	-4.55	0.802	7.50036	9.06752	1.20894	6.87377	12.6425	1.83924
11	64246851	64246941	PPP1R14B	protein_coding	ENSG00000173457	3.2e-14	-	64246851	64246941	0	1	90,	0	-13.5	-12.2	1.8	-3.29	-5.22	1.05	7.93776	12.519	1.57715	1.61141	21.0428	13.0586
11	65608259	65608530	MAP3K11	protein_coding	ENSG00000173327	0.0091	-	65608259	65608530	0	1	271,	0	-2.04	-1.33	1.46	-1.61	-3.06	1.11	1.55773	1.27038	0.815534	1.33789	3.21688	2.40445
11	66491362	66492444	DPP3	protein_coding	ENSG00000254986	2.9e-05	+	66491362	66492444	0	3	21,263,16,	0,131,1066	-4.54	-3.61	1.57	-1.37	-2.7	0.773	17.5352	18.5699	1.059	18.3701	28.7585	1.56551
11	73402285	73403186	FAM168A	protein_coding	ENSG00000054965	1.3e-20	-	73402285	73403186	0	1	901,	0	-19.9	-18.4	3.1	-1.34	-2.66	0.59	4.18072	8.16307	1.95255	3.05828	8.70806	2.84737
11	76444982	76453319	EMSY	protein_coding	ENSG00000158636	0.00046	+	76444982	76453319	0	4	146,109,100,6,	0,1917,6875,8331	-3.34	-2.5	2.07	-2.12	-3.75	1.61	7.10621	7.88942	1.11022	4.82084	13.4901	2.79828
11	94830154	94866067	AMOTL1	protein_coding	ENSG00000166025	2.9e-07	+	94830154	94866067	0	7	40,90,146,150,191,126,126,	0,1297,19959,23778,29370,34580,35787	-6.54	-5.51	2.01	-1.57	-3	0.693	6.50201	9.40008	1.44572	10.1385	17.2272	1.69918
11	95813061	95815155	CEP57	protein_coding	ENSG00000166037	0.055	+	95813061	95815155	0	3	50,122,38,	0,406,2056	-1.26	-0.67	1.19	-1.62	-3.06	0.993	7.73159	9.38927	1.2144	10.0138	17.6073	1.75831
11	116777751	116778261	ZPR1	protein_coding	ENSG00000109917	0.019	-	116777751	116778261	0	1	510,	0	-1.71	-1.05	1.58	-1.53	-2.94	1.25	2.22852	2.27061	1.01889	1.35074	3.71344	2.74919
11	117144266	117159567	PAFAH1B2	protein_coding	ENSG00000168092	1.3e-10	+	117144266	117159567	0	3	152,88,181,	0,8174,15120	-9.88	-8.71	2.12	-4.33	-6.46	0.777	36.4835	42.8948	1.17573	33.7592	55.1954	1.63497
11	125618401	125620916	STT3A	protein_coding	ENSG00000134910	2.5e-28	+	125618401	125620916	0	3	160,116,145,	0,1609,2370	-27.6	-26	2.02	-3.05	-4.93	0.585	25.9936	47.8013	1.83897	19.4632	52.1965	2.6818
12	3811981	3814178	PARP11	protein_coding	ENSG00000111224	2.5e-08	-	3811981	3814178	0	2	458,142,	0,2055	-7.61	-6.53	6.63	-2.16	-3.8	4.11	0.703574	2.39948	3.41042	0.0604279	1.70347	28.1901
12	7210706	7211186	PEX5	protein_coding	ENSG00000139197	4e-26	+	7210706	7211186	0	1	480,	0	-25.4	-23.9	3.57	-1.45	-2.83	0.665	6.15628	10.8889	1.76876	4.90976	12.9639	2.64043
12	21471540	21475759	RECQL	protein_coding	ENSG00000004700	4e-11	-	21471540	21475759	0	5	107,92,139,118,84,	0,2010,3300,3927,4135	-10.4	-9.2	2.11	-2.25	-3.92	0.719	15.3343	21.9083	1.42871	13.2941	25.7747	1.9388
12	25235174	25250936	KRAS	protein_coding	ENSG00000133703	7.6e-09	-	25235174	25250936	0	3	52,122,186,	0,10099,15576	-8.12	-7.02	7.5	-2.8	-4.62	1.66	13.4401	15.8227	1.17727	13.697	22.6294	1.65214
12	31102240	31102721	DDX11	protein_coding	ENSG00000013573	2.8e-05	+	31102240	31102721	0	2	95,295,	0,186	-4.56	-3.62	1.88	-1.59	-3.03	1.19	2.33137	2.96926	1.27361	2.13822	6.16639	2.88389
12	32744391	32744781	DNM1L	protein_coding	ENSG00000087470	1e-05	+	32744391	32744781	0	1	390,	0	-4.98	-4.02	1.53	-1.45	-2.82	0.597	9.07569	11.3153	1.24677	10.0403	15.5701	1.55076
12	52069932	52070350	ATG101	protein_coding	ENSG00000123395	0.0015	+	52069932	52070350	0	2	10,380,	0,38	-2.83	-2.02	1.66	-1.72	-3.2	0.78	8.32632	9.46952	1.1373	7.06541	13.1036	1.85461
12	56181426	56183513	SMARCC2	protein_coding	ENSG00000139613	2.5e-09	-	56181426	56183513	0	4	171,132,76,190,	0,277,577,1897	-8.61	-7.49	2.07	-2.69	-4.48	1.13	7.36199	10.9459	1.48681	5.03389	13.9475	2.77073
12	56664443	56665820	PTGES3	protein_coding	ENSG00000110958	3.2e-59	-	56664443	56665820	0	3	55,25,189,	0,332,1188	-58.5	-56.4	4.76	-1.31	-2.62	0.6	16.7796	26.1783	1.56013	14.5566	26.8204	1.84249
12	57504269	57512235	MARS	protein_coding	ENSG00000166986	5.4e-06	+	57504269	57512235	0	3	30,283,228,	0,7316,7738	-5.27	-4.3	1.66	-2.89	-4.73	0.733	22.7489	26.5538	1.16726	18.2959	31.9504	1.74631
12	101383067	101383596	UTP20	protein_coding	ENSG00000120800	4e-14	+	101383067	101383596	0	2	246,54,	0,475	-13.4	-12.2	2.08	-2.01	-3.6	0.864	9.95828	15.1272	1.51905	8.4599	21.0428	2.48736
12	121894690	121897479	PSMD9	protein_coding	ENSG00000110801	3.1e-05	+	121894690	121897479	0	2	151,209,	0,2580	-4.51	-3.57	3.36	-2.2	-3.86	1.09	6.40433	8.08521	1.26246	4.73352	8.68434	1.83465
12	123326219	123327798	SBNO1	protein_coding	ENSG00000139697	2e-18	-	123326219	123327798	0	3	115,154,92,	0,1206,1487	-17.7	-16.3	2.46	-1.74	-3.23	0.635	10.9741	19.2467	1.75382	11.6504	32.8091	2.81615
12	124014033	124014572	ZNF664	protein_coding	ENSG00000179195	6.3e-30	+	124014033	124014572	0	1	539,	0	-29.2	-27.5	3.93	-2.24	-3.91	0.794	6.74757	14.2262	2.10834	4.30506	14.1103	3.27761
12	132527953	132570020	FBRSL1	protein_coding	ENSG00000112787	2.5e-06	+	132527953	132570020	0	5	35,30,184,46,95,	0,20049,32093,39527,41972	-5.6	-4.61	1.9	-1.65	-3.11	0.786	40.799	58.6629	1.43785	34.3974	62.4347	1.8151
14	21397886	21400279	CHD8	protein_coding	ENSG00000100888	0.022	-	21397886	21400279	0	4	66,104,90,129,	0,1715,2094,2264	-1.66	-1	1.32	-2.44	-4.16	1	13.6068	13.5971	0.999291	10.9982	18.8558	1.71445
14	22610880	22611360	ABHD4	protein_coding	ENSG00000100439	2.1e-09	+	22610880	22611360	0	1	480,	0	-8.67	-7.55	2.14	-1.42	-2.78	0.78	5.0062	6.45513	1.28943	3.70121	8.07894	2.18278
14	24195027	24195208	TM9SF1	protein_coding	ENSG00000100926	0.033	-	24195027	24195208	0	1	181,	0	-1.48	-0.849	1.19	-1.72	-3.19	0.945	0.358814	0.34583	0.963813	0.200313	0.498251	2.48736
14	64209923	64214180	SYNE2	protein_coding	ENSG00000054654	6.5e-08	+	64209923	64214180	0	4	201,138,195,37,	0,2037,2887,4220	-7.19	-6.13	2.4	-1.78	-3.28	1.01	5.40263	8.11216	1.50152	3.55583	10.1608	2.8575
14	69768078	69768498	SRSF5	protein_coding	ENSG00000100650	1.3e-45	+	69768078	69768498	0	1	420,	0	-44.9	-43	2.76	-2.1	-3.73	0.62	5.72137	9.31475	1.62806	3.712	10.9509	2.95012
14	90272231	90272592	NRDE2	protein_coding	ENSG00000119720	2.5e-20	-	90272231	90272592	0	1	361,	0	-19.6	-18.2	2.49	-1.93	-3.48	0.937	9.08515	16.9926	1.87037	5.92561	16.6544	2.81058
15	39946747	39955718	EIF2AK4	protein_coding	ENSG00000128829	9.1e-07	+	39946747	39955718	0	4	148,153,81,99,	0,2368,7156,8872	-6.04	-5.02	7.11	-1.71	-3.19	0.758	14.3798	13.6642	0.950238	14.0956	21.4365	1.52079
15	40407780	40411567	IVD	protein_coding	ENSG00000128928	3e-05	+	40407780	40411567	0	5	32,52,170,94,13,	0,158,2847,3479,3774	-4.52	-3.59	1.58	-1.66	-3.12	0.813	17.9004	20.2871	1.13333	20.1873	32.9757	1.63349
15	42691552	42692901	STARD9	protein_coding	ENSG00000159433	7.8e-06	+	42691552	42692901	0	1	1349,	0	-5.11	-4.15	5.84	-1.46	-2.84	1.53	0.818436	1.32243	1.6158	0.16126	0.935929	5.80384
15	79311061	79313761	TMED3	protein_coding	ENSG00000166557	2.5e-11	+	79311061	79313761	0	2	356,5,	0,2695	-10.6	-9.39	2.22	-1.98	-3.56	0.687	21.9483	20.4605	0.932213	17.1742	27.2299	1.58551
15	82852749	82952630	HOMER2	protein_coding	ENSG00000103942	2.5e-11	-	82852749	82952630	0	8	34,157,158,93,132,157,64,100,	0,1894,6279,11417,22523,39935,45640,99781	-10.6	-9.43	2.57	-2.25	-3.92	0.878	10.7758	14.2675	1.32403	7.98053	17.7008	2.218
16	721024	721832	FAM173A	protein_coding	ENSG00000103254	2e-20	+	721024	721832	0	2	678,32,	0,776	-19.7	-18.3	3.71	-1.39	-2.74	0.784	4.75656	8.02276	1.68667	5.87257	12.3632	2.10524
16	1782900	1783140	NUBP2	protein_coding	ENSG00000095906	0.0032	+	1782900	1783140	0	1	240,	0	-2.5	-1.73	1.54	-1.89	-3.43	1.26	0.541211	0.130407	0.240953	0.453209	0.751529	1.65824
16	4821537	4832568	GLYR1	protein_coding	ENSG00000140632	2e-06	-	4821537	4832568	0	5	127,57,87,243,114,	0,1337,2283,10441,10917	-5.69	-4.7	1.93	-3.25	-5.17	0.79	20.2179	23.822	1.17827	15.0685	25.6573	1.70271
16	23657566	23665945	DCTN5	protein_coding	ENSG00000166847	6.9e-09	+	23657566	23665945	0	4	20,119,112,320,	0,940,3603,8059	-8.16	-7.06	2.3	-1.7	-3.17	0.963	6.0282	5.48119	0.909258	5.58773	8.47609	1.51691
16	56837651	56839206	NUP93	protein_coding	ENSG00000102900	1.1e-06	+	56837651	56839206	0	2	75,255,	0,1300	-5.97	-4.96	1.51	-1.93	-3.5	0.599	12.5955	20.1063	1.59632	11.9757	29.1502	2.43411
16	70299106	70316060	DDX19B	protein_coding	ENSG00000157349	4e-39	+	70299106	70316060	0	4	248,49,151,92,	0,13502,15698,16862	-38.4	-36.6	4.74	-1.63	-3.08	0.672	15.3343	32.3408	2.10905	11.1456	36.2961	3.25654
16	87415334	87417517	ZCCHC14	protein_coding	ENSG00000140948	0.13	-	87415334	87417517	0	2	33,58,	0,2125	-0.899	-0.376	1.16	-1.44	-2.81	1.5	19.9832	15.1329	0.757282	16.3354	27.4184	1.67846
16	89690477	89691855	CDK10	protein_coding	ENSG00000185324	0.0039	+	89690477	89691855	0	3	147,103,50,	0,965,1328	-2.41	-1.65	1.58	-1.43	-2.79	1.28	8.55113	9.38927	1.09801	5.55936	12.6257	2.27107
17	2337497	2362131	SGSM2	protein_coding	ENSG00000141258	0.00048	+	2337497	2362131	0	4	248,76,163,23,	0,6047,24139,24611	-3.32	-2.47	1.65	-2.12	-3.75	1.08	11.0789	10.6166	0.958274	9.45518	16.3863	1.73305
17	7606030	7614871	FXR2	protein_coding	ENSG00000129245	3.2e-14	-	7606030	7614871	0	2	119,420,	0,8421	-13.5	-12.3	2.64	-1.34	-2.67	0.636	8.43446	14.2842	1.69356	8.81193	17.0105	1.93039
17	18184795	18208523	ALKBH5	protein_coding	ENSG00000091542	0	+	18184795	18208523	0	4	218,81,410,305,	0,10159,21765,23423	-597	#NAME?	3.72	-56.3	-60.7	1.29	26.356	21.4206	0.812741	359.707	746.519	2.07535
17	37121445	37122695	ACACA	protein_coding	ENSG00000278540	0.031	-	37121445	37122695	0	2	45,165,	0,1085	-1.51	-0.869	1.18	-1.79	-3.29	0.762	13.2983	16.394	1.23278	10.7044	20.3271	1.89895
17	40140317	40141039	CASC3	protein_coding	ENSG00000108349	2e-13	+	40140317	40141039	0	2	462,198,	0,524	-12.7	-11.4	2.94	-3.16	-5.06	0.806	6.74054	7.87181	1.16783	5.1089	8.47178	1.65824
17	41835812	41836263	NT5C3B	protein_coding	ENSG00000141698	1.1e-09	-	41835812	41836263	0	1	451,	0	-8.95	-7.81	1.82	-3.98	-6.06	0.865	13.3923	16.0305	1.19699	11.7372	21.5294	1.83429
17	41977221	41977701	CNP	protein_coding	ENSG00000173786	0.00016	+	41977221	41977701	0	1	480,	0	-3.79	-2.9	2.89	-1.36	-2.69	0.959	0.947119	1.36927	1.44572	0.377674	1.12729	2.98483
17	48928486	48928846	UBE2Z	protein_coding	ENSG00000159202	2.5e-31	+	48928486	48928846	0	1	360,	0	-30.6	-28.9	2.55	-1.97	-3.54	0.616	10.5536	20.8651	1.97705	8.15776	23.4644	2.87633
17	63622414	63622714	MAP3K3	protein_coding	ENSG00000198909	1.1e-05	+	63622414	63622714	0	1	300,	0	-4.97	-4.01	1.88	-2.9	-4.74	1.43	6.27805	7.61574	1.21308	1.93369	8.91815	4.61198
17	67357268	67362808	PSMD12	protein_coding	ENSG00000197170	7.9e-20	-	67357268	67362808	0	3	310,167,33,	0,3826,5507	-19.1	-17.7	4.39	-1.38	-2.71	1.05	6.94024	11.1076	1.60046	5.26078	14.0285	2.66663
17	76868455	76868816	MGAT5B	protein_coding	ENSG00000167889	0.0032	+	76868455	76868816	0	1	361,	0	-2.49	-1.72	1.52	-2.17	-3.81	1.36	4.6775	4.85503	1.03795	2.51085	6.32867	2.52052
17	80544818	80545419	RPTOR	protein_coding	ENSG00000141564	2e-33	+	80544818	80545419	0	1	601,	0	-32.7	-31	2.98	-2.37	-4.08	0.715	7.34822	15.1541	2.06228	5.3088	15.7058	2.95845
17	81907763	81909105	PCYT2	protein_coding	ENSG00000185813	1.1e-05	-	81907763	81909105	0	3	94,67,230,	0,804,1112	-4.96	-4	1.38	-2.61	-4.39	0.728	16.0287	19.8511	1.23847	16.2274	29.9843	1.84775
17	81909595	81911074	PCYT2	protein_coding	ENSG00000185813	0.00076	-	81909595	81911074	0	2	7,174,	0,1305	-3.12	-2.29	1.43	-1.52	-2.92	0.941	22.6053	26.1101	1.15505	23.8373	40.5244	1.70004
17	81922678	81923419	MAFG	protein_coding	ENSG00000197063	1.3e-27	-	81922678	81923419	0	3	379,65,67,	0,471,674	-26.9	-25.3	2.57	-3.25	-5.18	0.84	9.405	17.2106	1.82994	8.01763	23.2959	2.90559
17	82101459	82104927	CCDC57	protein_coding	ENSG00000176155	1.4e-07	-	82101459	82104927	0	2	407,133,	0,3335	-6.84	-5.79	2.16	-1.49	-2.88	0.646	8.71951	12.6349	1.44904	5.84136	10.0761	1.72495
18	12657534	12658134	SPIRE1	protein_coding	ENSG00000134278	2e-07	-	12657534	12658134	0	1	600,	0	-6.69	-5.64	1.77	-2.66	-4.44	0.849	8.28053	11.5801	1.39847	4.71337	10.0705	2.13658
18	63400683	63411559	VPS4B	protein_coding	ENSG00000119541	2.6e-08	-	63400683	63411559	0	6	20,120,206,124,157,93,	0,3023,3825,6692,9606,10783	-7.58	-6.49	8.68	-2.46	-4.19	0.7	14.8833	18.9959	1.27632	11.6324	20.7923	1.78745
19	615843	615934	HCN2	protein_coding	ENSG00000099822	0.12	+	615843	615934	0	1	91,	0	-0.93	-0.4	1.12	-2.19	-3.84	1.31	3.92527	2.40751	0.613336	5.17953	13.2137	2.55114
19	1122173	1122508	SBNO2	protein_coding	ENSG00000064932	0.015	-	1122173	1122508	0	2	109,41,	0,294	-1.81	-1.13	1.25	-1.51	-2.91	0.901	22.5144	30.6716	1.36231	25.3797	55.5129	2.1873
19	1941148	1942608	CSNK1G2	protein_coding	ENSG00000133275	0.0049	+	1941148	1942608	0	2	270,150,	0,1310	-2.31	-1.56	1.28	-2.08	-3.69	0.618	5.72137	5.43982	0.950789	5.00688	9.51937	1.90126
19	2216489	2217780	DOT1L	protein_coding	ENSG00000104885	0.0016	+	2216489	2217780	0	3	276,136,9,	0,465,1282	-2.8	-2	1.39	-4.29	-6.41	1.09	14.8094	14.3478	0.968833	12.143	21.7069	1.78761
19	4180719	4182574	SIRT6	protein_coding	ENSG00000077463	8.9e-07	-	4180719	4182574	0	3	190,69,101,	0,1491,1754	-6.05	-5.03	2.96	-1.65	-3.1	1.7	8.11817	8.78071	1.08161	9.66846	22.7129	2.34917
19	5207950	5210680	PTPRS	protein_coding	ENSG00000105426	7.4e-05	-	5207950	5210680	0	4	107,155,126,2,	0,286,2518,2728	-4.13	-3.22	1.44	-2.02	-3.61	0.647	23.8966	24.4763	1.02426	21.0103	35.1484	1.67291
19	7619524	7619854	XAB2	protein_coding	ENSG00000076924	0.00013	-	7619524	7619854	0	1	330,	0	-3.89	-3	1.66	-2.83	-4.66	1.09	7.28175	8.15634	1.12011	3.95528	6.01223	1.52005
19	13918529	13919760	CC2D1A	protein_coding	ENSG00000132024	3.5e-08	+	13918529	13919760	0	5	47,72,131,73,67,	0,216,382,600,1164	-7.45	-6.37	1.85	-2.42	-4.13	0.933	13.5719	21.5873	1.59059	9.66846	21.5053	2.22427
19	19276645	19280433	SUGP1	protein_coding	ENSG00000105705	7.9e-22	-	19276645	19280433	0	6	29,130,146,107,178,249,	0,301,1088,2044,2567,3539	-21.1	-19.6	2.55	-3.73	-5.76	0.717	12.9658	19.0621	1.47017	10.7603	23.8984	2.22098
19	19637944	19640477	GMIP	protein_coding	ENSG00000089639	2e-09	-	19637944	19640477	0	6	113,171,81,108,65,32,	0,214,457,2140,2351,2501	-8.69	-7.56	2.7	-1.89	-3.43	1.06	5.52605	9.77363	1.76865	6.10639	15.0833	2.47009
19	39375851	39376767	SAMD4B	protein_coding	ENSG00000179134	6.2e-05	+	39375851	39376767	0	3	38,110,63,	0,585,853	-4.21	-3.3	1.36	-1.86	-3.38	0.715	25.3933	31.5942	1.24419	21.8228	42.741	1.95855
19	39468133	39469772	SUPT5H	protein_coding	ENSG00000196235	1.6e-07	+	39468133	39469772	0	4	728,94,137,210,	0,945,1128,1429	-6.79	-5.74	11.1	-3.06	-4.94	0.586	9.63902	11.6462	1.20824	10.0799	17.7178	1.75773
19	41892628	41896631	ARHGEF1	protein_coding	ENSG00000076928	1.6e-11	+	41892628	41896631	0	7	221,114,100,97,36,138,255,	0,561,1578,1822,1997,2720,3748	-10.8	-9.57	2.53	-1.75	-3.24	0.661	7.53528	13.0271	1.72881	8.56428	17.0169	1.98697
19	42284021	42284501	CIC	protein_coding	ENSG00000079432	6.2e-05	+	42284021	42284501	0	1	480,	0	-4.21	-3.3	2.17	-1.7	-3.17	1.19	2.84136	4.17301	1.46867	1.88837	5.38596	2.85217
19	45550117	45550866	OPA3	protein_coding	ENSG00000125741	4e-13	-	45550117	45550866	0	1	749,	0	-12.4	-11.2	2.98	-1.76	-3.25	0.888	2.90476	4.88894	1.68308	2.1299	5.73931	2.69464
19	46468278	46470477	PNMAL1	protein_coding	ENSG00000182013	1e-12	-	46468278	46470477	0	2	299,745,	0,1454	-12	-10.8	3.11	-1.41	-2.76	0.614	3.91911	6.74517	1.72109	3.61178	8.81103	2.43953
19	49831408	49832153	MED25	protein_coding	ENSG00000104973	7.6e-06	+	49831408	49832153	0	2	53,218,	0,527	-5.12	-4.15	1.58	-1.55	-2.97	0.801	13.061	21.5965	1.65351	13.3789	26.8443	2.00647
2	3577187	3577367	RPS7	protein_coding	ENSG00000171863	0.079	+	3577187	3577367	0	1	180,	0	-1.1	-0.533	1.58	-2.02	-3.61	3.35	2.34525	1.91263	0.815534	0.201426	2.6721	13.2659
2	11784923	11788412	LPIN1	protein_coding	ENSG00000134324	0.026	+	11784923	11788412	0	3	153,121,26,	0,2123,3463	-1.59	-0.939	1.24	-1.6	-3.04	0.805	17.2105	13.3536	0.7759	13.6567	23.4477	1.71694
2	20224223	20225313	SDC1	protein_coding	ENSG00000115884	6.5e-07	-	20224223	20225313	0	3	57,311,52,	0,578,1038	-6.19	-5.17	4.51	-2.86	-4.69	0.993	11.3654	15.5743	1.37032	5.09321	12.7402	2.50141
2	36355925	36356494	CRIM1	protein_coding	ENSG00000150938	1.3e-30	+	36355925	36356494	0	1	569,	0	-29.9	-28.3	2.93	-2.6	-4.37	0.595	11.2427	20.1317	1.79064	10.0041	22.0836	2.20747
2	42752284	42753680	MTA3	protein_coding	ENSG00000057935	0.0048	+	42752284	42753680	0	2	23,307,	0,1089	-2.32	-1.57	3.16	-1.86	-3.39	3.4	1.47603	1.89682	1.28508	0.109869	1.27532	11.6077
2	85584407	85593120	VAMP5	protein_coding	ENSG00000168899	0.0012	+	85584407	85593120	0	3	86,268,173,	0,7189,8540	-2.93	-2.12	1.63	-1.68	-3.14	0.789	10.7831	15.3815	1.42644	9.21898	17.1697	1.86243
2	100572008	100576705	PDCL3	protein_coding	ENSG00000115539	3.7e-05	+	100572008	100576705	0	2	32,352,	0,4345	-4.43	-3.5	2.82	-1.32	-2.63	1.31	5.9195	6.68334	1.12904	5.28744	10.4901	1.98397
2	105038042	105092152	MRPS9	protein_coding	ENSG00000135972	2.1e-10	+	105038042	105092152	0	9	185,180,63,31,80,86,76,112,55,	0,11128,33270,33416,41940,50941,51877,53279,54055	-9.68	-8.52	2.03	-2.9	-4.74	0.668	21.1372	27.0428	1.2794	16.7082	29.6456	1.77432
2	112530172	112530473	TTL	protein_coding	ENSG00000114999	1e-20	+	112530172	112530473	0	1	301,	0	-20	-18.5	2.46	-1.94	-3.51	0.776	8.41484	17.1565	2.03884	6.38407	17.9768	2.81588
2	135840580	135851434	MCM6	protein_coding	ENSG00000076003	4e-76	-	135840580	135851434	0	5	371,140,156,136,33,	0,3964,5656,7472,10821	-75.4	-73.2	4.17	-5.07	-7.37	0.682	20.5091	33.8807	1.65199	16.0466	38.2956	2.38652
2	170929123	170929633	GORASP2	protein_coding	ENSG00000115806	4e-19	+	170929123	170929633	0	2	280,201,	0,309	-18.4	-16.9	3.71	-1.61	-3.05	0.724	3.03798	3.70886	1.22083	2.48747	5.93724	2.38686
2	171980814	171983562	HAT1	protein_coding	ENSG00000128708	2.5e-17	+	171980814	171983562	0	2	41,378,	0,2370	-16.6	-15.3	4.16	-1.52	-2.92	1.57	6.82003	11.2791	1.65382	6.3168	13.2011	2.08984
2	219562524	219563024	OBSL1	protein_coding	ENSG00000124006	4.9e-08	-	219562524	219563024	0	2	150,210,	0,290	-7.31	-6.24	1.86	-3.6	-5.6	1.27	4.23949	3.56445	0.840773	3.22282	5.1772	1.60642
2	233263155	233265031	ATG16L1	protein_coding	ENSG00000085978	0.00012	+	233263155	233265031	0	3	80,110,140,	0,836,1736	-3.92	-3.03	1.74	-3.08	-4.97	1.46	8.65938	10.717	1.23762	3.95528	13.9374	3.52376
20	36862846	36863686	SOGA1	protein_coding	ENSG00000149639	5e-11	-	36862846	36863686	0	1	840,	0	-10.3	-9.15	2.23	-3.91	-5.98	0.879	6.10795	8.90491	1.45792	4.61842	9.51937	2.06118
20	37693984	37746532	CTNNBL1	protein_coding	ENSG00000132792	6.3e-54	+	37693984	37746532	0	7	168,107,101,189,107,69,65,	0,942,33317,38894,43393,50660,52483	-53.2	-51.2	3.97	-3.85	-5.9	0.689	18.9357	29.356	1.5503	16.374	36.8865	2.25275
20	48952879	48965982	ARFGEF2	protein_coding	ENSG00000124198	2.2e-08	+	48952879	48965982	0	4	5,235,69,111,	0,676,10950,12992	-7.66	-6.57	2.08	-1.93	-3.49	0.887	16.0817	23.1006	1.43645	12.6899	20.1839	1.59056
20	62861314	62861673	TCFL5	protein_coding	ENSG00000101190	2.9e-05	-	62861314	62861673	0	1	359,	0	-4.54	-3.61	1.9	-2.47	-4.2	1.46	5.06537	5.14361	1.01545	2.52484	7.53622	2.98483
20	63275632	63276631	ARFGAP1	protein_coding	ENSG00000101199	0.0059	+	63275632	63276631	0	3	8,110,152,	0,458,847	-2.23	-1.49	1.38	-2.18	-3.83	1.02	11.7864	11.128	0.944143	10.7427	18.482	1.72042
21	43719093	43721883	PDXK	protein_coding	ENSG00000160209	7.6e-10	+	43719093	43721883	0	2	288,192,	0,2598	-9.12	-7.98	2.59	-3.55	-5.53	0.773	10.4183	14.6055	1.40191	8.91311	19.665	2.2063
21	43737230	43738817	PDXK	protein_coding	ENSG00000160209	0.00083	+	43737230	43738817	0	1	1587,	0	-3.08	-2.25	7.11	-2	-3.59	2.08	0.306925	0.591637	1.92763	0.137076	0.852396	6.2184
22	17864838	17872773	MICAL3	protein_coding	ENSG00000243156	0.00046	-	17864838	17872773	0	4	148,89,187,27,	0,1085,6998,7908	-3.34	-2.5	1.74	-1.39	-2.73	0.806	7.77616	10.6176	1.3654	7.95879	13.3309	1.67499
22	21642984	21644298	SDF2L1	protein_coding	ENSG00000128228	2e-46	+	21642984	21644298	0	2	308,405,	0,909	-45.7	-43.8	4.39	-1.52	-2.93	0.587	7.01373	14.0466	2.00273	5.03424	16.19	3.21598
22	24547916	24548940	GUCD1	protein_coding	ENSG00000138867	0.0072	-	24547916	24548940	0	2	157,24,	0,1000	-2.14	-1.41	1.37	-1.36	-2.69	1.02	13.8143	15.7352	1.13905	8.81379	15.4458	1.75246
22	26540878	26543198	TPST2	protein_coding	ENSG00000128294	1.9e-08	-	26540878	26543198	0	2	840,91,	0,2229	-7.73	-6.64	2.46	-2.51	-4.26	1.05	2.72059	3.89959	1.43336	1.2462	4.42361	3.54967
22	29531795	29534730	THOC5	protein_coding	ENSG00000100296	4e-11	-	29531795	29534730	0	2	168,193,	0,2742	-10.4	-9.2	2.42	-1.57	-2.99	0.833	6.7464	6.93575	1.02807	5.22257	8.41046	1.61041
22	37620171	37623757	GGA1	protein_coding	ENSG00000100083	1.6e-15	+	37620171	37623757	0	5	190,101,81,141,206,	0,641,1444,3155,3380	-14.8	-13.5	2.33	-1.71	-3.18	0.699	7.85847	13.7117	1.74483	7.56399	15.4696	2.04516
22	41512232	41516121	ACO2	protein_coding	ENSG00000100412	2.7e-05	+	41512232	41516121	0	3	55,159,356,	0,3144,3533	-4.57	-3.64	1.8	-3.61	-5.61	0.902	9.7418	8.73038	0.896177	9.35042	14.4505	1.54543
22	41600153	41600903	DESI1	protein_coding	ENSG00000100418	6e-10	-	41600153	41600903	0	1	750,	0	-9.22	-8.08	2.63	-1.61	-3.05	0.604	7.0141	8.97197	1.27913	4.93091	8.73778	1.77204
3	38165447	38183102	OXSR1	protein_coding	ENSG00000172939	1.3e-16	+	38165447	38183102	0	2	499,100,	0,17555	-15.9	-14.6	3.34	-4.06	-6.15	0.957	8.61962	11.8084	1.36995	7.44504	17.0129	2.28514
3	47781701	47782106	SMARCC1	protein_coding	ENSG00000173473	1.4e-07	-	47781701	47782106	0	2	216,85,	0,320	-6.86	-5.81	5.53	-3.11	-5.01	0.794	19.311	23.2912	1.20611	14.6954	25.4671	1.733
3	48604183	48604634	UQCRC1	protein_coding	ENSG00000010256	3.2e-20	-	48604183	48604634	0	1	451,	0	-19.5	-18.1	2.22	-2.71	-4.51	0.631	15.6963	21.7903	1.38824	11.7372	22.3292	1.90243
3	48790569	48847846	PRKAR2A	protein_coding	ENSG00000114302	2.5e-12	-	48790569	48847846	0	4	58,53,36,512,	0,3427,17079,56765	-11.6	-10.4	2.42	-1.51	-2.91	0.611	11.0377	13.7728	1.24779	7.53744	13.4112	1.77928
3	119498531	119498922	TIMMDC1	protein_coding	ENSG00000113845	1.3e-19	+	119498531	119498922	0	1	391,	0	-18.9	-17.4	4.53	-1.45	-2.83	0.585	8.05588	17.0496	2.11641	7.78917	22.2191	2.85257
3	128908574	128909614	ACAD9	protein_coding	ENSG00000177646	7.9e-13	+	128908574	128909614	0	3	50,127,271,	0,398,769	-12.1	-10.8	1.92	-5.03	-7.32	1.18	15.294	19.3514	1.26529	9.14511	23.0827	2.52405
3	133574118	133574627	CDV3	protein_coding	ENSG00000091527	5.8e-08	+	133574118	133574627	0	2	166,194,	0,315	-7.24	-6.17	1.59	-4.46	-6.62	0.77	11.4556	12.0843	1.05488	5.13637	12.275	2.38982
3	150544238	150545585	SERP1	protein_coding	ENSG00000120742	4e-12	-	150544238	150545585	0	2	260,189,	0,1158	-11.4	-10.2	1.79	-1.82	-3.33	0.712	10.4144	13.4531	1.29178	6.70224	10.7792	1.60829
3	154280591	154284650	DHX36	protein_coding	ENSG00000174953	0.0032	-	154280591	154284650	0	4	78,100,84,68,	0,171,2596,3991	-2.49	-1.72	2.71	-1.44	-2.81	1.06	12.8907	14.2262	1.1036	8.67964	15.2128	1.7527
3	158645742	158646930	GFM1	protein_coding	ENSG00000168827	2.1e-05	+	158645742	158646930	0	3	39,133,188,	0,422,1000	-4.67	-3.73	1.6	-1.43	-2.79	0.759	14.2519	19.2132	1.34812	8.66133	16.7006	1.92819
3	196074362	196082099	TFRC	protein_coding	ENSG00000072274	7.9e-37	-	196074362	196082099	0	4	71,202,59,269,	0,796,2701,7468	-36.1	-34.3	5.71	-2.52	-4.28	0.587	42.2523	75.4058	1.78466	34.7485	71.5266	2.05841
3	197889253	197913835	IQCG	protein_coding	ENSG00000114473	8.5e-05	-	197889253	197913835	0	8	461,102,132,328,52,610,145,114,	0,2192,3374,17114,23231,23421,24097,24468	-4.07	-3.17	5.53	-2.1	-3.73	1.38	1.83744	3.20382	1.74363	1.26824	3.12364	2.46297
4	1312533	1323535	MAEA	protein_coding	ENSG00000090316	2.5e-15	+	1312533	1323535	0	4	53,204,123,41,	0,2863,9847,10961	-14.6	-13.3	3.16	-2.04	-3.64	0.617	25.3765	37.6909	1.48527	20.0661	39.7007	1.9785
4	2843856	2844462	ADD1	protein_coding	ENSG00000087274	6.3e-17	+	2843856	2844462	0	2	168,313,	0,293	-16.2	-14.8	7.9	-1.7	-3.17	0.732	0.87764	1.69176	1.92763	0.301511	1.74992	5.80384
4	121811630	121814193	EXOSC9	protein_coding	ENSG00000123737	6.9e-06	+	121811630	121814193	0	3	41,147,439,	0,1603,2124	-5.16	-4.19	1.9	-2.25	-3.92	0.9	7.14709	8.93503	1.25016	6.24518	11.6026	1.85784
4	143184916	143185246	USP38	protein_coding	ENSG00000170185	0.018	+	143184916	143185246	0	1	330,	0	-1.74	-1.07	2.21	-1.56	-2.99	2.15	1.18082	1.13809	0.963813	0.98882	4.00816	4.05347
5	6748476	6750413	PAPD7	protein_coding	ENSG00000112941	0.0093	+	6748476	6750413	0	3	114,103,83,	0,1078,1854	-2.03	-1.31	1.3	-1.78	-3.28	0.862	15.5869	16.2747	1.04413	11.3604	21.3434	1.87875
5	36876788	36877089	NIPBL	protein_coding	ENSG00000164190	2.5e-05	+	36876788	36877089	0	1	301,	0	-4.61	-3.67	1.72	-1.64	-3.1	0.992	5.71778	8.11034	1.41844	6.02271	10.087	1.67482
5	38918978	38923213	OSMR	protein_coding	ENSG00000145623	3.6e-05	+	38918978	38923213	0	4	84,360,180,64,	0,228,2636,4171	-4.44	-3.51	2.22	-1.7	-3.17	0.896	5.05025	7.27851	1.44122	7.21972	11.404	1.57956
5	71456004	71467475	BDP1	protein_coding	ENSG00000145734	4e-11	+	71456004	71467475	0	6	85,277,110,60,126,122,	0,2574,5812,8053,10091,11349	-10.4	-9.22	2.39	-1.42	-2.78	0.601	8.40959	13.6425	1.62226	8.55287	15.5316	1.81595
5	140114049	140114313	PURA	protein_coding	ENSG00000185129	1.3e-15	+	140114049	140114313	0	1	264,	0	-14.9	-13.6	2.45	-1.31	-2.62	0.896	7.62616	16.8343	2.20744	3.98275	17.4218	4.37432
5	151046306	151060359	TNIP1	protein_coding	ENSG00000145901	5e-11	-	151046306	151060359	0	5	55,124,95,192,42,	0,3517,5858,10459,14011	-10.3	-9.12	1.96	-1.48	-2.86	0.651	18.4097	28.9564	1.57289	16.7723	32.3098	1.92638
6	17706563	17706834	NUP153	protein_coding	ENSG00000124789	7.2e-07	-	17706563	17706834	0	1	271,	0	-6.14	-5.12	1.48	-1.79	-3.29	0.625	17.7341	24.7147	1.39362	14.3154	28.1754	1.96819
6	24687659	24701718	ACOT13	protein_coding	ENSG00000112304	3.2e-11	+	24687659	24701718	0	3	34,185,260,	0,10223,13799	-10.5	-9.31	2.09	-3.31	-5.25	1.14	8.47408	11.3037	1.33392	8.47756	18.4509	2.17644
6	26391973	26393888	BTN2A2	protein_coding	ENSG00000124508	6.3e-18	+	26391973	26393888	0	1	1915,	0	-17.2	-15.8	8.29	-1.76	-3.25	0.732	1.35656	3.87338	2.8553	1.11705	4.8663	4.35639
6	30686730	30687178	PPP1R18	protein_coding	ENSG00000146112	3.6e-08	-	30686730	30687178	0	1	448,	0	-7.44	-6.36	2.57	-1.43	-2.79	1.05	3.04431	5.23955	1.72109	2.34698	7.31399	3.11635
6	31356650	31357128	HLA-B	protein_coding	ENSG00000234745	2e-11	-	31356650	31357128	0	1	478,	0	-10.7	-9.48	2.68	-1.56	-2.98	0.784	11.6168	21.0833	1.8149	8.87455	22.8289	2.5724
6	33196402	33198313	RXRB	protein_coding	ENSG00000204231	6.3e-11	-	33196402	33198313	0	3	204,180,6,	0,1359,1905	-10.2	-9.06	2.22	-1.91	-3.45	0.88	14.7376	21.5873	1.46478	9.38956	21.6595	2.30676
6	41546515	41570321	FOXP4	protein_coding	ENSG00000137166	1.1e-09	+	41546515	41570321	0	3	352,220,148,	0,19229,23658	-8.96	-7.82	2.53	-2.68	-4.48	0.891	7.57695	8.91112	1.17608	6.9492	11.2729	1.62219
6	107957284	107958189	SEC63	protein_coding	ENSG00000025796	2.5e-40	-	107957284	107958189	0	2	56,304,	0,601	-39.6	-37.8	2.59	-1.93	-3.5	0.63	14.4323	25.125	1.74089	12.5891	30.9797	2.46083
6	126340379	126348640	CENPW	protein_coding	ENSG00000203760	0.00087	+	126340379	126348640	0	3	65,114,175,	0,5825,8086	-3.06	-2.24	2.11	-1.71	-3.18	0.854	13.9431	11.0514	0.792609	12.0856	18.2575	1.51068
6	152988675	152989244	MTRF1L	protein_coding	ENSG00000112031	0.0019	-	152988675	152989244	0	1	569,	0	-2.73	-1.94	3.06	-1.66	-3.12	1.44	1.65502	1.98016	1.19646	0.892081	3.38122	3.79026
7	1530713	1537661	MAFK	protein_coding	ENSG00000198517	4.2e-10	+	1530713	1537661	0	2	185,175,	0,6773	-9.38	-8.23	2.67	-1.43	-2.8	0.967	14.0715	18.7785	1.33451	11.8841	18.2037	1.53176
7	6622436	6623573	ZNF853	protein_coding	ENSG00000236609	1.7e-06	+	6622436	6623573	0	1	1137,	0	-5.76	-4.76	5.66	-1.79	-3.29	1.35	0.885358	1.37632	1.55454	0.573985	2.30019	4.00741
7	98910320	98911180	TRRAP	protein_coding	ENSG00000196367	2.9e-06	+	98910320	98911180	0	3	99,98,104,	0,189,756	-5.54	-4.55	1.72	-1.58	-3.01	0.917	13.7011	19.34	1.41157	8.31134	19.4748	2.34316
7	100409473	100417227	ZCWPW1	protein_coding	ENSG00000078487	0.0032	-	100409473	100417227	0	4	72,123,152,162,	0,6501,6831,7592	-2.5	-1.73	6.32	-1.72	-3.2	4.03	1.40353	2.15209	1.53334	0.142463	2.59861	18.2406
7	103337747	103344873	DNAJC2	protein_coding	ENSG00000105821	2.5e-22	-	103337747	103344873	0	3	64,191,315,	0,4016,6811	-21.6	-20.1	2.51	-1.87	-3.4	0.593	15.04	24.5439	1.63191	13.5486	26.5804	1.96186
8	17934831	17937378	PCM1	protein_coding	ENSG00000078674	0.00041	+	17934831	17937378	0	3	27,118,245,	0,757,2302	-3.39	-2.54	1.7	-1.7	-3.16	0.901	7.57695	8.66702	1.14387	6.13575	11.6391	1.89693
8	27748022	27764304	CCDC25	protein_coding	ENSG00000147419	4e-23	-	27748022	27764304	0	6	453,104,78,52,40,19,	0,472,4489,8696,14396,16263	-22.4	-20.9	4.25	-1.94	-3.5	0.763	11.8834	15.9425	1.34157	8.40806	18.9796	2.25731
8	28347353	28347924	ZNF395	protein_coding	ENSG00000186918	1.2e-06	-	28347353	28347924	0	1	571,	0	-5.92	-4.91	1.9	-1.35	-2.68	0.662	5.00454	7.45441	1.48953	3.93681	8.68668	2.20653
8	63168552	63172736	YTHDF3	protein_coding	ENSG00000185728	2.5e-22	+	63168552	63172736	0	4	349,151,105,84,	0,408,834,4100	-21.6	-20.1	2.58	-2.27	-3.94	0.807	7.06952	13.4911	1.90835	4.57813	12.0419	2.63031
8	102269080	102272812	UBR5	protein_coding	ENSG00000104517	4e-19	-	102269080	102272812	0	4	28,145,112,284,	0,958,2053,3448	-18.4	-17	2.77	-1.64	-3.1	0.695	9.70185	15.2363	1.57045	9.04825	19.442	2.1487
8	123369349	123371804	ATAD2	protein_coding	ENSG00000156802	3.2e-34	-	123369349	123371804	0	5	39,204,88,103,135,	0,471,1553,1886,2320	-33.5	-31.8	5.09	-1.51	-2.91	0.656	12.4412	22.8269	1.83478	10.1315	25.5176	2.51865
8	144137768	144138068	HGH1	protein_coding	ENSG00000235173	6.2e-08	+	144137768	144138068	0	1	300,	0	-7.21	-6.15	2.35	-3.54	-5.53	1.35	6.9275	9.59792	1.38548	5.1968	13.2269	2.5452
9	71972960	71973411	C9orf85	protein_coding	ENSG00000155621	5.2e-06	+	71972960	71973411	0	1	451,	0	-5.28	-4.3	8.42	-1.37	-2.71	2.14	0.864018	1.24913	1.44572	0.241176	1.39974	5.80384
9	107487631	107488352	KLF4	protein_coding	ENSG00000136826	0.0055	-	107487631	107488352	0	1	721,	0	-2.26	-1.52	2.93	-1.71	-3.18	2.58	0.585499	0.781354	1.33451	0.0502867	1.04234	20.728
9	114274214	114300396	COL27A1	protein_coding	ENSG00000196739	3.9e-07	+	114274214	114300396	0	16	16,108,54,108,54,54,57,54,54,54,54,108,108,108,54,35,	0,1446,8062,8242,9494,10509,14240,14487,14699,15027,15843,16009,16595,17888,25855,26147	-6.41	-5.38	5.53	-1.57	-3	1.42	3.00673	3.79628	1.2626	1.71212	5.51121	3.21894
9	122819840	122826713	PDCL	protein_coding	ENSG00000136940	5e-29	-	122819840	122826713	0	3	979,182,98,	0,3175,6775	-28.3	-26.6	6.32	-2.36	-4.06	0.731	4.72001	11.286	2.3911	3.25418	12.3683	3.80074
9	128061232	128063567	NAIF1	protein_coding	ENSG00000171169	5e-16	-	128061232	128063567	0	2	594,194,	0,2141	-15.3	-14	5	-2.48	-4.22	1.26	3.17309	8.0627	2.54096	2.25454	9.38458	4.16252
9	131529203	131531268	UCK1	protein_coding	ENSG00000130717	4.4e-09	-	131529203	131531268	0	4	67,97,202,202,	0,284,1282,1863	-8.36	-7.25	1.9	-1.48	-2.86	0.615	15.1501	21.5446	1.42208	12.7026	23.0222	1.8124
9	131589943	131598302	RAPGEF1	protein_coding	ENSG00000107263	0.0017	-	131589943	131598302	0	4	35,85,76,104,	0,2155,6354,8255	-2.78	-1.98	1.36	-1.69	-3.16	0.767	22.4061	27.5419	1.22921	18.9743	28.5581	1.50509
9	137281208	137281746	TOR4A	protein_coding	ENSG00000198113	7.9e-12	+	137281208	137281746	0	1	538,	0	-11.1	-9.85	1.58	-4.43	-6.58	0.608	16.9003	21.5244	1.27361	15.3653	27.6585	1.80006
X	40073393	40073904	BCOR	protein_coding	ENSG00000183337	0.0013	-	40073393	40073904	0	1	511,	0	-2.9	-2.1	1.58	-5.57	-7.95	1.48	6.03699	5.63479	0.933377	3.19286	7.82414	2.45051
X	48897911	48898298	PQBP1	protein_coding	ENSG00000102103	1e-91	+	48897911	48898298	0	1	387,	0	-91	-88.6	3.43	-2.52	-4.27	0.614	10.4047	28.3053	2.72044	9.83709	31.8477	3.23752
X	53198790	53201299	KDM5C	protein_coding	ENSG00000126012	0.00033	-	53198790	53201299	0	3	98,182,21,	0,186,2488	-3.48	-2.62	1.71	-2.38	-4.08	1.3	12.2986	10.3979	0.84545	8.79316	13.7822	1.56738
X	71388634	71392962	TAF1	protein_coding	ENSG00000147133	4.4e-05	+	71388634	71392962	0	4	234,189,150,88,	0,950,3934,4240	-4.36	-3.44	2.06	-1.93	-3.5	1.02	5.20742	6.77088	1.30024	4.77206	10.2326	2.14428
X	72181681	72197108	PIN4	protein_coding	ENSG00000102309	9.1e-06	+	72181681	72197108	0	3	244,301,324,	0,4552,15103	-5.04	-4.08	3.55	-2.08	-3.7	0.883	8.81881	15.7028	1.7806	6.55041	14.1831	2.16522
X	123632906	123636097	THOC2	protein_coding	ENSG00000125676	1e-12	-	123632906	123636097	0	3	134,118,19,	0,1046,3172	-12	-10.8	1.98	-2.59	-4.37	0.94	22.2875	33.1454	1.48717	15.3857	36.7168	2.38642

## Sheet: poly(A)RNA_OE_hypo
Table S4 Hypo_methyled peaks in mRNAs in ALKBH5-overexpressing cells compared with control cells with criteria of diff.logFC <-0.58 & diff.lg.fdr <-1.3 in poly(A) RNA m6A-seq data.
chr	chromStart	chromEnd	gene_name	gene_type	name	score	strand	thickStart	thickEnd	itemRgb	blockCount	blockSizes	blockStarts	lg.p	lg.fdr	fold_enrchment	diff.lg.fdr	diff.lg.p	diff.log2.fc	EV_Input_RPKM	EV_IP_RPKM	EV_Enrichment score	OE_Input_RPKM	OE_IP_RPKM	OE_Enrichment score
1	1055008	1055758	AGRN	protein_coding	ENSG00000188157	1e-22	+	1055008	1055758	0	1	750,	0	-22	-20.5	2.28	-4.45	-6.61	-0.649	11.1273	26.3734	2.37015	10.1035	14.6298	1.44798
1	1663082	1664223	SLC35E2B	protein_coding	ENSG00000189339	1.6e-15	-	1663082	1664223	0	1	1141,	0	-14.8	-13.5	4.11	-2.13	-3.77	-0.86	1.82143	5.07454	2.78602	2.28789	3.82022	1.66976
1	2508532	2509892	PANK4	protein_coding	ENSG00000157881	1e-11	-	2508532	2509892	0	2	528,100,	0,1260	-11	-9.84	2.88	-1.68	-3.15	-0.882	3.8264	9.41918	2.46163	5.77336	7.32382	1.26855
1	5862900	5863561	NPHP4	protein_coding	ENSG00000131697	0.00049	-	5862900	5863561	0	1	661,	0	-3.31	-2.47	2.89	-1.96	-3.53	-1.17	1.03166	2.84093	2.75375	1.75524	1.91009	1.08822
1	6098464	6099125	KCNAB2	protein_coding	ENSG00000069424	0.0032	+	6098464	6099125	0	1	661,	0	-2.5	-1.73	2.17	-2.73	-4.54	-1.13	2.94759	6.06065	2.05613	3.62019	4.13853	1.14318
1	6104909	6105239	CHD5	protein_coding	ENSG00000116254	2.5e-07	-	6104909	6105239	0	1	330,	0	-6.6	-5.56	1.79	-4.64	-6.84	-1.3	5.31371	16.123	3.03423	8.35003	8.65397	1.0364
1	6629648	6634089	THAP3	protein_coding	ENSG00000041988	6.3e-39	+	6629648	6634089	0	4	76,66,1196,70,	0,639,2721,4371	-38.2	-36.4	3.9	-2.37	-4.07	-0.669	3.62089	10.4029	2.87302	4.68659	9.26601	1.97713
1	8325348	8330377	SLC45A1	protein_coding	ENSG00000162426	6e-07	+	8325348	8330377	0	3	42,225,240,	0,469,4789	-6.22	-5.2	2.12	-2.51	-4.26	-0.996	6.02057	12.6548	2.10193	11.2989	11.7399	1.03902
1	9580157	9582670	SLC25A33	protein_coding	ENSG00000171612	1.3e-12	+	9580157	9582670	0	2	77,372,	0,2141	-11.9	-10.7	2.41	-2.28	-3.97	-0.856	10.9207	20.0751	1.83827	13.0815	13.1894	1.00825
1	9729593	9730072	CLSTN1	protein_coding	ENSG00000171603	1.6e-13	-	9729593	9730072	0	1	479,	0	-12.8	-11.6	1.95	-2.59	-4.35	-0.693	10.3723	19.7978	1.90873	8.47756	10.7944	1.27329
1	11974790	11975538	PLOD1	protein_coding	ENSG00000083444	1e-111	+	11974790	11975538	0	1	748,	0	-111	-109	2.58	-16.1	-19.4	-0.655	26.3515	66.068	2.50718	31.1187	46.3778	1.49035
1	12208390	12209228	TNFRSF1B	protein_coding	ENSG00000028137	3.2e-20	+	12208390	12209228	0	1	838,	0	-19.5	-18	4.9	-1.98	-3.55	-0.988	2.09251	8.2539	3.94449	1.55757	4.23296	2.71767
1	12275895	12278024	VPS13D	protein_coding	ENSG00000048707	1.3e-09	+	12275895	12278024	0	1	2129,	0	-8.87	-7.73	3.63	-3.85	-5.9	-0.858	1.90657	5.65973	2.96854	1.83923	3.24757	1.76572
1	12282986	12283497	VPS13D	protein_coding	ENSG00000048707	2.5e-05	+	12282986	12283497	0	1	511,	0	-4.6	-3.66	2.11	-1.32	-2.64	-0.931	2.54189	6.24727	2.45772	2.8381	3.88266	1.36805
1	13779368	13780536	PRDM2	protein_coding	ENSG00000116731	1.3e-14	+	13779368	13780536	0	1	1168,	0	-13.9	-12.6	3.5	-1.32	-2.63	-0.584	2.50217	7.28848	2.91286	2.88688	5.91958	2.05051
1	15734081	15734739	PLEKHM2	protein_coding	ENSG00000116786	1.9e-05	+	15734081	15734739	0	1	658,	0	-4.72	-3.78	1.79	-4.33	-6.46	-0.652	10.6597	19.454	1.825	13.2794	14.6651	1.10435
1	15777125	15785072	FBLIM1	protein_coding	ENSG00000162458	0.001	+	15777125	15785072	0	2	162,525,	0,7422	-2.99	-2.18	1.74	-1.9	-3.44	-0.986	2.26883	6.19574	2.7308	4.11648	4.9008	1.19053
1	15938842	15940131	SPEN	protein_coding	ENSG00000065526	4e-44	+	15938842	15940131	0	2	34,836,	0,453	-43.4	-41.6	4.2	-4.88	-7.13	-0.797	7.20371	19.6779	2.73164	9.96018	15.5489	1.5611
1	16939108	16940987	CROCC	protein_coding	ENSG00000058453	1.1e-08	+	16939108	16940987	0	3	34,200,216,	0,785,1663	-7.95	-6.85	3.16	-2.23	-3.89	-1.61	1.51539	4.59031	3.02913	2.1754	2.93931	1.35116
1	20941438	20942255	EIF4G3	protein_coding	ENSG00000075151	1e-28	-	20941438	20942255	0	2	46,765,	0,52	-28	-26.4	3.32	-3.91	-5.98	-0.646	8.08814	19.0641	2.35705	9.74595	14.7155	1.50991
1	22775182	22784953	EPHB2	protein_coding	ENSG00000133216	0.0059	+	22775182	22784953	0	3	62,65,562,	0,6238,9209	-2.23	-1.5	1.61	-2.17	-3.81	-1.15	1.88521	5.26926	2.79506	4.15716	4.79931	1.15447
1	23083389	23083689	KDM1A	protein_coding	ENSG00000004487	2e-19	+	23083389	23083689	0	1	300,	0	-18.7	-17.3	3.49	-1.34	-2.65	-0.679	5.30387	17.318	3.26516	5.43851	12.7259	2.33996
1	23087501	23088282	LUZP1	protein_coding	ENSG00000169641	2.3e-05	-	23087501	23088282	0	1	781,	0	-4.63	-3.69	3.16	-2.52	-4.27	-1.57	0.623675	3.0456	4.88332	1.43913	2.38642	1.65824
1	26294195	26306541	UBXN11	protein_coding	ENSG00000158062	0.00035	-	26294195	26306541	0	9	136,77,55,101,128,29,204,125,254,	0,2723,3231,3766,6730,7498,8617,8847,12092	-3.45	-2.59	5.26	-2.23	-3.89	-1.36	2.3132	5.19274	2.24483	2.77892	4.28283	1.54119
1	26890487	26900021	GPATCH3	protein_coding	ENSG00000198746	1e-20	-	26890487	26900021	0	7	739,128,223,60,175,425,30,	0,1923,2182,2901,3748,6813,9504	-20	-18.6	4.32	-1.63	-3.09	-0.622	2.38984	7.73648	3.23723	3.84973	7.83617	2.03551
1	32175819	32176359	KPNA6	protein_coding	ENSG00000025800	7.9e-44	+	32175819	32176359	0	1	540,	0	-43.1	-41.3	2.63	-2.99	-4.85	-0.593	10.3431	26.3711	2.54962	14.4355	23.4922	1.62739
1	32365371	32365611	BSDC1	protein_coding	ENSG00000160058	0.0026	-	32365371	32365611	0	1	240,	0	-2.59	-1.81	1.57	-1.48	-2.87	-1.21	3.92378	9.38927	2.39292	5.28744	5.63647	1.06601
1	32368386	32376735	BSDC1	protein_coding	ENSG00000160058	1.3e-16	-	32368386	32376735	0	4	164,109,90,474,	0,843,6306,7875	-15.9	-14.6	3.38	-3.1	-4.98	-0.744	8.38004	17.3128	2.06595	8.83676	13.145	1.48754
1	32862327	32863732	FNDC5	protein_coding	ENSG00000160097	0.00011	-	32862327	32863732	0	1	1405,	0	-3.95	-3.06	3.23	-1.59	-3.02	-1.21	0.693366	1.89345	2.7308	0.593526	0.813042	1.36985
1	35381418	35385484	ZMYM4	protein_coding	ENSG00000146463	0.032	+	35381418	35385484	0	3	15,213,43,	0,127,4023	-1.5	-0.865	1.22	-3.55	-5.54	-1.21	15.5773	26.5625	1.70521	23.1454	17.4155	0.752438
1	35415554	35420259	ZMYM4	protein_coding	ENSG00000146463	5e-49	+	35415554	35420259	0	3	160,130,790,	0,2888,3915	-48.3	-46.4	8.07	-7.34	-9.95	-0.884	8.23844	19.4451	2.36029	11.4477	15.8378	1.38349
1	35479169	35533159	KIAA0319L	protein_coding	ENSG00000142687	3.2e-24	-	35479169	35533159	0	3	43,524,64,	0,27442,53926	-23.5	-22	3.75	-1.52	-2.92	-0.761	10.3439	19.9392	1.92763	9.07854	12.4818	1.37487
1	40290950	40292845	ZMPSTE24	protein_coding	ENSG00000084073	6.3e-16	+	40290950	40292845	0	2	47,401,	0,1494	-15.2	-13.8	2.12	-2.41	-4.12	-0.872	10.0752	21.5171	2.13564	8.25488	10.669	1.29245
1	41011878	41012237	CTPS1	protein_coding	ENSG00000171793	7.9e-15	+	41011878	41012237	0	1	359,	0	-14.1	-12.8	1.99	-2.04	-3.65	-0.682	9.31667	21.0104	2.25514	11.5133	14.3188	1.24368
1	42807169	42813638	SVBP	protein_coding	ENSG00000177868	3.2e-21	-	42807169	42813638	0	2	331,229,	0,6240	-20.5	-19	5.44	-1.45	-2.82	-1.07	1.27571	6.87429	5.38859	2.784	5.09966	1.83178
1	43582531	43591199	PTPRF	protein_coding	ENSG00000142949	5e-13	+	43582531	43591199	0	4	90,12,270,228,	0,550,6199,8440	-12.3	-11.1	2.05	-6.35	-8.84	-0.757	17.6435	31.9757	1.81232	33.2353	36.6245	1.10198
1	43947476	43953303	IPO13	protein_coding	ENSG00000117408	2.5e-28	+	43947476	43953303	0	3	208,782,87,	0,1895,5740	-27.6	-26	3.76	-2.32	-4.01	-0.644	5.48749	13.4838	2.45719	5.28533	8.4015	1.58959
1	45326904	45328533	HPDL	protein_coding	ENSG00000186603	1.6e-22	+	45326904	45328533	0	1	1629,	0	-21.8	-20.3	3.93	-2.78	-4.59	-0.583	4.2659	10.2596	2.40503	4.71849	7.99048	1.69344
1	45618393	45618874	NASP	protein_coding	ENSG00000132780	0.013	+	45618393	45618874	0	1	481,	0	-1.87	-1.18	1.74	-2.15	-3.79	-1.68	0.94515	3.90406	4.13063	2.0352	2.43739	1.19762
1	46197871	46198022	POMGNT1	protein_coding	ENSG00000085998	0.1	-	46197871	46198022	0	1	151,	0	-0.979	-0.441	1.23	-1.72	-3.2	-1.47	0.215051	1.03634	4.81907	0.960443	0.398161	0.41456
1	46285095	46286026	LRRC41	protein_coding	ENSG00000132128	1.6e-36	-	46285095	46286026	0	1	931,	0	-35.8	-34.1	3.23	-20.4	-23.8	-0.949	12.0334	29.4822	2.45004	18.8099	23.7648	1.26342
1	47251124	47251872	STIL	protein_coding	ENSG00000123473	4e-30	-	47251124	47251872	0	1	748,	0	-29.4	-27.8	3.82	-2.06	-3.67	-0.707	4.51492	11.7575	2.60415	5.13798	8.72095	1.69735
1	52237594	52239002	ZFYVE9	protein_coding	ENSG00000157077	1.6e-13	+	52237594	52239002	0	1	1408,	0	-12.8	-11.6	3.67	-2.08	-3.7	-0.694	2.0526	7.06863	3.44374	2.93556	5.74322	1.95643
1	52474923	52481595	ZCCHC11	protein_coding	ENSG00000134744	3.2e-14	-	52474923	52481595	0	3	612,175,173,	0,2784,6499	-13.5	-12.2	2.62	-2.33	-4.02	-0.709	5.61506	11.4432	2.03794	7.66679	8.54864	1.11502
1	52685169	52685949	COA7	protein_coding	ENSG00000162377	6.2e-05	-	52685169	52685949	0	1	780,	0	-4.21	-3.3	1.76	-2.07	-3.69	-0.712	4.82927	8.3059	1.71991	6.18224	7.24551	1.17199
1	52896239	52896779	ECHDC2	protein_coding	ENSG00000121310	4.5e-05	-	52896239	52896779	0	1	540,	0	-4.35	-3.43	1.95	-1.4	-2.75	-1.03	0.481077	1.91263	3.97573	1.20856	1.16905	0.967306
1	53947890	53952252	LRRC42	protein_coding	ENSG00000116212	8.7e-06	+	53947890	53952252	0	2	91,267,	0,4095	-5.06	-4.09	1.98	-2.75	-4.56	-1.02	7.8914	16.3482	2.07164	13.1658	11.7558	0.892898
1	55066358	55067677	USP24	protein_coding	ENSG00000162402	1.3e-16	-	55066358	55067677	0	1	1319,	0	-15.9	-14.6	3.92	-2.52	-4.27	-0.648	3.29897	8.30489	2.51742	4.70045	7.36145	1.56612
1	55068544	55071399	USP24	protein_coding	ENSG00000162402	5e-36	-	55068544	55071399	0	2	563,127,	0,2728	-35.3	-33.5	3.21	-5.73	-8.14	-1.09	5.22386	14.3334	2.74383	7.51407	10.4125	1.38573
1	58681845	58685232	MYSM1	protein_coding	ENSG00000162601	7.2e-09	-	58681845	58685232	0	2	700,80,	0,3307	-8.14	-7.04	2.56	-1.82	-3.34	-0.767	3.58032	8.86765	2.47678	4.32292	6.93719	1.60475
1	63659677	63659976	PGM1	protein_coding	ENSG00000079739	7.9e-17	+	63659677	63659976	0	1	299,	0	-16.1	-14.8	1.98	-1.49	-2.87	-0.599	10.1002	21.3535	2.11417	11.1559	15.8852	1.42392
1	64768687	64778036	RAVER2	protein_coding	ENSG00000162437	1.3e-22	+	64768687	64778036	0	2	35,414,	0,8935	-21.9	-20.4	4.92	-2.48	-4.22	-1.32	2.74824	10.7346	3.90598	4.76425	7.02989	1.47555
1	67704484	67704814	GNG12	protein_coding	ENSG00000172380	4.9e-06	-	67704484	67704814	0	1	330,	0	-5.31	-4.33	1.84	-1.86	-3.39	-1.08	3.24727	8.82023	2.7162	5.60331	6.5588	1.17052
1	88684221	88741241	PKN2	protein_coding	ENSG00000065243	6.3e-16	+	88684221	88741241	0	2	407,254,	0,56766	-15.2	-13.8	2.51	-1.81	-3.31	-0.607	10.7096	17.1876	1.60488	13.658	14.9169	1.09217
1	88829156	88833647	PKN2	protein_coding	ENSG00000065243	5e-43	+	88829156	88833647	0	4	11,108,229,403,	0,3587,3772,4088	-42.3	-40.4	4.03	-2.23	-3.89	-0.741	7.43715	18.9619	2.54962	11.1039	19.894	1.79162
1	91524060	91524419	CDC7	protein_coding	ENSG00000097046	3.7e-08	+	91524060	91524419	0	1	359,	0	-7.43	-6.35	2.5	-1.31	-2.61	-1.02	2.44223	6.62567	2.71296	2.32285	4.35426	1.87453
1	92843376	92844150	FAM69A	protein_coding	ENSG00000154511	8.1e-07	-	92843376	92844150	0	1	774,	0	-6.09	-5.07	4.93	-1.52	-2.92	-1.42	0.335635	2.87097	8.55384	0.983709	1.67006	1.69772
1	93154527	93156064	TMED5	protein_coding	ENSG00000117500	2e-15	-	93154527	93156064	0	2	361,29,	0,1508	-14.7	-13.3	4.74	-1.85	-3.37	-1.36	3.83011	8.26577	2.1581	6.60058	6.08931	0.922542
1	100990312	100995137	DPH5	protein_coding	ENSG00000117543	1e-12	-	100990312	100995137	0	3	319,104,28,	0,2324,4797	-12	-10.8	2.43	-1.52	-2.93	-0.717	6.19213	19.2921	3.11558	9.00389	16.197	1.79889
1	113641944	113642394	MAGI3	protein_coding	ENSG00000081026	0.0021	+	113641944	113642394	0	1	450,	0	-2.68	-1.89	2.72	-2.22	-3.88	-2.58	0.144323	1.87785	13.0115	1.04742	1.67006	1.59446
1	113697190	113698267	PHTF1	protein_coding	ENSG00000116793	0.0012	-	113697190	113698267	0	2	535,6,	0,1071	-2.91	-2.1	11.8	-1.71	-3.18	-3.25	0.36014	2.0248	5.62224	0.67018	0.27783	0.41456
1	145849327	145849507	PIAS3	protein_coding	ENSG00000131788	0.0056	-	145849327	145849507	0	1	180,	0	-2.25	-1.51	1.46	-1.53	-2.95	-1.38	2.34525	5.39014	2.29832	4.43138	4.67618	1.05524
1	149553861	149555163	NBPF19	protein_coding	ENSG00000271383	1.5e-07	+	149553861	149555163	0	2	21,669,	0,633	-6.81	-5.76	3.42	-1.76	-3.26	-1.44	0.847113	3.22048	3.80171	1.57638	2.78828	1.76879
1	150505619	150507609	TARS2	protein_coding	ENSG00000143374	2e-21	+	150505619	150507609	0	2	86,694,	0,1296	-20.7	-19.3	2.28	-4.69	-6.89	-0.852	6.78595	17.1735	2.53075	8.41342	11.0224	1.3101
1	150950659	150950930	SETDB1	protein_coding	ENSG00000143379	0.00011	+	150950659	150950930	0	1	271,	0	-3.94	-3.04	1.84	-1.94	-3.51	-1.48	2.51633	7.96876	3.16681	3.21093	3.54966	1.10549
1	151402753	151403203	POGZ	protein_coding	ENSG00000143442	7.9e-20	-	151402753	151403203	0	1	450,	0	-19.1	-17.7	4.09	-1.5	-2.9	-1.08	2.16484	8.27647	3.82312	2.33654	4.94339	2.11569
1	153728515	153747239	INTS3	protein_coding	ENSG00000143624	2.5e-14	+	153728515	153747239	0	4	269,84,84,283,	0,12135,12769,18441	-13.6	-12.4	2.16	-2.69	-4.48	-0.74	8.65938	18.17	2.0983	10.8267	14.7383	1.3613
1	155736897	155738560	DAP3	protein_coding	ENSG00000132676	1.3e-97	+	155736897	155738560	0	2	166,404,	0,1259	-96.9	-94.4	4.87	-2.75	-4.56	-0.585	12.8182	43.7617	3.41404	15.8385	37.1809	2.34751
1	160030191	160031991	PIGM	protein_coding	ENSG00000143315	2.1e-09	-	160030191	160031991	0	1	1800,	0	-8.68	-7.55	2.93	-2.1	-3.72	-0.731	1.73188	4.99022	2.8814	1.81284	3.37353	1.86091
1	160289602	160289842	COPA	protein_coding	ENSG00000122218	4.3e-05	-	160289602	160289842	0	1	240,	0	-4.37	-3.45	1.42	-1.56	-2.98	-0.674	9.6065	20.9955	2.18555	12.0856	14.4043	1.19186
1	161122012	161123008	DEDD	protein_coding	ENSG00000158796	4e-39	-	161122012	161123008	0	2	511,24,	0,972	-38.4	-36.6	3.27	-4.57	-6.74	-0.914	6.91941	16.4385	2.37571	11.3175	16.0701	1.41993
1	161160750	161160930	USP21	protein_coding	ENSG00000143258	0.0098	+	161160750	161160930	0	1	180,	0	-2.01	-1.3	1.41	-1.54	-2.95	-1.18	6.67494	11.9974	1.79738	9.26561	8.85134	0.95529
1	161171488	161171848	B4GALT3	protein_coding	ENSG00000158850	1e-13	-	161171488	161171848	0	1	360,	0	-13	-11.7	2.43	-5.91	-8.34	-1.44	5.50231	15.9096	2.89144	6.24421	8.18332	1.31054
1	161863202	161958941	ATF6	protein_coding	ENSG00000118217	2e-41	+	161863202	161958941	0	3	110,85,496,	0,49093,95243	-40.7	-38.9	3.94	-3.66	-5.67	-0.806	13.3462	26.0889	1.95478	14.7965	19.2287	1.29954
1	162561684	162566325	UAP1	protein_coding	ENSG00000117143	6.3e-61	+	162561684	162566325	0	3	93,72,314,	0,788,4327	-60.2	-58.1	2.05	-13.1	-16.3	-0.791	31.1846	82.9157	2.65887	44.2801	70.6657	1.59588
1	165907761	165908151	UCK2	protein_coding	ENSG00000143179	1e-23	+	165907761	165908151	0	1	390,	0	-23	-21.4	2.14	-3.66	-5.68	-0.755	7.66022	20.9453	2.7343	11.1559	16.8805	1.51314
1	166852509	166853139	POGK	protein_coding	ENSG00000143157	1.6e-25	+	166852509	166853139	0	1	630,	0	-24.8	-23.2	2.53	-4.31	-6.43	-0.934	4.43278	12.4694	2.81299	7.6542	10.8793	1.42135
1	169853359	169853960	C1orf112	protein_coding	ENSG00000000460	8.9e-06	+	169853359	169853960	0	1	601,	0	-5.05	-4.09	2.87	-1.56	-2.98	-1.57	0.378217	2.70794	7.15975	1.26687	1.65061	1.3029
1	173799789	173806574	CENPL	protein_coding	ENSG00000120334	4e-11	-	173799789	173806574	0	3	730,543,136,	0,3173,6649	-10.4	-9.18	4.08	-1.72	-3.21	-0.771	2.12029	6.19732	2.92287	2.26444	4.75773	2.10106
1	178902206	178916983	RALGPS2	protein_coding	ENSG00000116191	2e-15	+	178902206	178916983	0	3	5,92,654,	0,4569,14123	-14.7	-13.4	3.95	-2.48	-4.21	-1.16	2.72407	7.95984	2.92204	4.10362	6.00423	1.46315
1	179351379	179354280	SOAT1	protein_coding	ENSG00000057252	3.2e-38	+	179351379	179354280	0	2	83,696,	0,2205	-37.5	-35.7	4.05	-1.49	-2.88	-0.668	4.08514	14.5038	3.55037	5.86437	9.493	1.61876
1	184791859	184792279	FAM129A	protein_coding	ENSG00000135842	0.0078	-	184791859	184792279	0	1	420,	0	-2.11	-1.39	3	-1.71	-3.18	-2.82	0.309263	1.6394	5.30097	0.690604	0.143148	0.20728
1	200045452	200057655	NR5A2	protein_coding	ENSG00000116833	5e-16	+	200045452	200057655	0	3	132,647,152,	0,2719,12051	-15.3	-14	2.76	-3.82	-5.86	-1.05	4.046	9.88345	2.44277	7.2825	9.55758	1.3124
1	200615602	200620494	KIF14	protein_coding	ENSG00000118193	1.6e-31	-	200615602	200620494	0	3	7,1227,84,	0,2009,4808	-30.8	-29.1	6.51	-2.66	-4.45	-0.597	6.70149	13.4166	2.00204	8.11512	12.3164	1.51771
1	203305490	203307984	BTG2	protein_coding	ENSG00000159388	5.8e-06	+	203305490	203307984	0	2	258,881,	0,1613	-5.24	-4.26	2.18	-1.47	-2.86	-0.718	2.82247	5.96275	2.1126	2.99221	3.9325	1.31424
1	203798867	203799526	ZC3H11A	protein_coding	ENSG00000058673	1.6e-14	+	203798867	203799526	0	1	659,	0	-13.8	-12.5	2.96	-2.74	-4.55	-1.04	3.79423	9.45101	2.49089	3.79623	5.65643	1.49001
1	203853434	203854034	ZC3H11A	protein_coding	ENSG00000058673	2.5e-38	+	203853434	203854034	0	1	600,	0	-37.6	-35.8	2.66	-5.51	-7.88	-0.934	6.71102	22.4821	3.35003	8.33905	14.0786	1.68828
1	204551401	204551972	MDM4	protein_coding	ENSG00000198625	2.4e-05	+	204551401	204551972	0	1	571,	0	-4.62	-3.68	2.92	-1.61	-3.06	-1.48	0.739308	3.56277	4.81907	1.84141	1.84263	1.00066
1	205616006	205619472	ELK4	protein_coding	ENSG00000158711	2e-30	-	205616006	205619472	0	3	638,117,205,	0,2950,3261	-29.7	-28	5.42	-1.47	-2.85	-0.713	3.04431	9.38927	3.0842	3.77674	7.42135	1.96501
1	205619891	205623868	ELK4	protein_coding	ENSG00000158711	1e-14	-	205619891	205623868	0	2	947,193,	0,3784	-14	-12.7	5.53	-4.37	-6.5	-0.704	6.23817	13.5623	2.17408	7.79201	10.5741	1.35705
1	209851297	209851808	DIEXF	protein_coding	ENSG00000117597	0.0055	+	209851297	209851808	0	1	511,	0	-2.26	-1.52	1.54	-1.36	-2.69	-0.992	2.09706	5.51229	2.62858	2.62524	3.88266	1.47897
1	211941740	211944891	INTS7	protein_coding	ENSG00000143493	6.3e-12	-	211941740	211944891	0	2	371,108,	0,3043	-11.2	-10	2.43	-4.41	-6.56	-1.39	4.6099	12.3491	2.67883	5.97971	6.84064	1.14398
1	220813844	220814295	MARC1	protein_coding	ENSG00000186205	0.021	+	220813844	220814295	0	1	451,	0	-1.68	-1.02	2.37	-1.37	-2.7	-1.56	0.720015	2.63705	3.66249	1.76862	1.93298	1.09293
1	223773215	223774971	CAPN2	protein_coding	ENSG00000162909	4.2e-10	+	223773215	223774971	0	2	42,138,	0,1618	-9.38	-8.23	3.87	-1.91	-3.45	-1.1	26.6997	53.2059	1.99275	32.8325	33.5683	1.02241
1	227028708	227031352	CDC42BPA	protein_coding	ENSG00000143776	6.3e-19	-	227028708	227031352	0	3	542,63,55,	0,1699,2589	-18.2	-16.8	3.35	-3.16	-5.06	-0.977	5.60891	12.8984	2.29962	7.03161	8.15295	1.15947
1	243126315	243126676	CEP170	protein_coding	ENSG00000143702	7.9e-12	-	243126315	243126676	0	1	361,	0	-11.1	-9.94	3.36	-1.86	-3.38	-1.18	1.52918	6.15548	4.02534	2.20955	4.24687	1.92205
1	248850005	248850366	ZNF692	protein_coding	ENSG00000171163	7.6e-07	-	248850005	248850366	0	1	361,	0	-6.12	-5.11	3.16	-2.07	-3.68	-1.46	2.78851	7.54263	2.70489	2.30998	2.99779	1.29775
10	5895106	5906628	FBXO18	protein_coding	ENSG00000134452	2.5e-28	+	5895106	5906628	0	4	81,156,70,592,	0,7913,10111,10930	-27.6	-26	3.57	-3.77	-5.8	-0.808	8.3078	18.9039	2.27544	10.3245	16.0839	1.55784
10	6115207	6115838	RBM17	protein_coding	ENSG00000134453	3.2e-25	+	6115207	6115838	0	1	631,	0	-24.5	-22.9	4.03	-2.64	-4.42	-0.934	6.124	15.6736	2.55937	6.03321	10.3856	1.72141
10	12004685	12035635	UPF2	protein_coding	ENSG00000151461	1.6e-32	-	12004685	12035635	0	4	42,161,780,577,	0,9338,24059,30373	-31.8	-30.1	4.84	-3.2	-5.11	-0.614	6.24474	13.482	2.15894	8.36694	12.564	1.50163
10	14520865	14522208	FAM107B	protein_coding	ENSG00000065809	1.3e-13	-	14520865	14522208	0	2	441,340,	0,1003	-12.9	-11.6	3.67	-1.35	-2.68	-0.838	1.37208	5.16951	3.76763	3.85315	5.46567	1.41849
10	14881598	14899599	SUV39H2	protein_coding	ENSG00000152455	5.1e-08	+	14881598	14899599	0	3	47,672,61,	0,15247,17940	-7.29	-6.22	2.5	-1.89	-3.42	-0.915	4.20479	9.46952	2.25208	5.20609	7.24551	1.39174
10	24619695	24621164	ARHGAP21	protein_coding	ENSG00000107863	1.3e-18	-	24619695	24621164	0	1	1469,	0	-17.9	-16.5	4.6	-4.55	-6.72	-1.04	1.76842	6.49814	3.67454	2.64089	5.15685	1.95269
10	24714334	24722213	ARHGAP21	protein_coding	ENSG00000107863	2.6e-05	-	24714334	24722213	0	2	44,377,	0,7502	-4.58	-3.64	2.15	-1.51	-2.9	-1.34	2.31397	6.91372	2.98782	3.3587	2.99898	0.892898
10	28619548	28619878	WAC	protein_coding	ENSG00000095787	6.3e-12	+	28619548	28619878	0	1	330,	0	-11.2	-10	1.86	-2.02	-3.61	-0.808	7.28175	18.3043	2.51373	9.33885	11.0224	1.18028
10	46965099	46984269	PTPN20	protein_coding	ENSG00000204179	0.0034	+	46965099	46984269	0	4	38,91,339,40,	0,2857,16216,19130	-2.47	-1.7	3.63	-3.25	-5.18	-5.3	1.59806	3.32691	2.08184	2.21252	2.07114	0.936103
10	50127615	50130939	FAM21A	protein_coding	ENSG00000099290	7.9e-16	+	50127615	50130939	0	3	180,621,39,	0,1803,3285	-15.1	-13.8	1.89	-5.73	-8.14	-0.784	8.77535	17.5863	2.00405	13.4668	17.1778	1.27557
10	68201885	68210731	MYPN	protein_coding	ENSG00000138347	6.3e-15	+	68201885	68210731	0	3	109,134,446,	0,4884,8400	-14.2	-12.9	4.95	-1.38	-2.72	-0.957	2.16799	7.44964	3.4362	3.36782	4.97384	1.47687
10	70139174	70140070	TYSND1	protein_coding	ENSG00000156521	4e-38	-	70139174	70140070	0	1	896,	0	-37.4	-35.6	3.18	-5.65	-8.05	-0.639	10.5101	24.8704	2.36633	11.9372	17.1107	1.43339
10	70152046	70155099	SAR1A	protein_coding	ENSG00000079332	4e-76	-	70152046	70155099	0	3	546,132,12,	0,1791,3041	-75.4	-73.1	4.07	-6.96	-9.52	-0.751	13.7891	45.4495	3.29604	18.286	29.2334	1.59868
10	70876597	70877490	SGPL1	protein_coding	ENSG00000166224	0.00033	+	70876597	70877490	0	2	64,296,	0,597	-3.48	-2.62	1.66	-1.41	-2.76	-0.99	4.32969	12.0843	2.79104	7.15063	8.26682	1.1561
10	72012367	72013085	CHST3	protein_coding	ENSG00000122863	3.6e-08	+	72012367	72013085	0	1	718,	0	-7.44	-6.36	2.76	-4.23	-6.34	-1.46	1.80906	6.71285	3.71068	2.42385	3.68438	1.52005
10	73160458	73168935	ECD	protein_coding	ENSG00000122882	1.6e-18	-	73160458	73168935	0	4	93,218,230,58,	0,3274,7407,8419	-17.8	-16.4	2.98	-2.54	-4.29	-0.827	7.69803	18.4964	2.40275	12.5295	21.0278	1.67827
10	73498226	73500742	USP54	protein_coding	ENSG00000166348	1.3e-06	-	73498226	73500742	0	2	962,88,	0,2428	-5.87	-4.87	2.09	-1.82	-3.34	-0.66	4.08228	7.60084	1.86191	5.21406	6.92838	1.32879
10	74114799	74118491	VCL	protein_coding	ENSG00000035403	4e-29	+	74114799	74118491	0	2	100,469,	0,3223	-28.4	-26.7	1.68	-12.5	-15.6	-0.664	31.7308	71.0108	2.23792	46.2608	61.7073	1.3339
10	75180293	75180714	SAMD8	protein_coding	ENSG00000156671	0.016	+	75180293	75180714	0	1	421,	0	-1.79	-1.12	1.75	-1.39	-2.74	-1.29	1.69691	4.31178	2.54096	2.23913	2.28493	1.02046
10	80521916	80522577	TSPAN14	protein_coding	ENSG00000108219	8.5e-05	+	80521916	80522577	0	1	661,	0	-4.07	-3.16	4.54	-2.03	-3.62	-1.9	0.196506	1.9413	9.87908	0.987324	1.86461	1.88855
10	92637425	92639794	KIF11	protein_coding	ENSG00000138160	0.19	+	92637425	92639794	0	2	120,1,	0,2368	-0.729	-0.246	1.13	-1.76	-3.25	-1.54	9.39292	16.2954	1.73486	11.9857	10.186	0.849848
10	92645464	92648334	KIF11	protein_coding	ENSG00000138160	0.037	+	92645464	92648334	0	2	178,123,	0,2747	-1.43	-0.807	1.31	-1.97	-3.55	-1.18	6.36507	10.9178	1.71526	7.70907	7.19071	0.93276
10	97456334	97457370	ZDHHC16	protein_coding	ENSG00000171307	6.3e-23	+	97456334	97457370	0	2	94,594,	0,442	-22.2	-20.7	2.42	-4.57	-6.75	-0.814	8.16536	18.6512	2.28418	11.7518	15.8171	1.34593
10	99610759	99613578	SLC25A28	protein_coding	ENSG00000155287	1.3e-19	-	99610759	99613578	0	3	607,57,110,	0,1783,2709	-18.9	-17.5	2.22	-11	-14	-1.08	7.92937	19.4093	2.44778	17.6599	22.5653	1.27777
10	99714354	99716461	COX15	protein_coding	ENSG00000014919	5e-45	-	99714354	99716461	0	2	364,114,	0,1993	-44.3	-42.4	5.09	-2.34	-4.04	-0.907	4.41574	19.25	4.3594	5.91637	13.7728	2.32791
10	99754581	99756045	CUTC	protein_coding	ENSG00000119929	3.1e-06	+	99754581	99756045	0	2	53,421,	0,1043	-5.51	-4.52	1.95	-1.37	-2.71	-0.95	2.80882	7.52727	2.67987	6.57822	6.46886	0.983375
10	100233076	100235731	CWF19L1	protein_coding	ENSG00000095485	2e-14	-	100233076	100235731	0	2	295,65,	0,2590	-13.7	-12.4	3.14	-2.53	-4.29	-1.17	8.02796	17.3875	2.16587	13.4956	14.1955	1.05187
10	100917003	100926183	SLF2	protein_coding	ENSG00000119906	2e-16	+	100917003	100926183	0	4	297,58,998,235,	0,1380,6971,8945	-15.7	-14.4	4.31	-2.55	-4.31	-0.694	2.78103	8.84925	3.182	3.08228	6.0766	1.97146
10	101611113	101611354	FBXW4	protein_coding	ENSG00000107829	3e-07	-	101611113	101611354	0	1	241,	0	-6.53	-5.49	1.76	-1.31	-2.61	-0.85	5.92862	17.1422	2.89144	5.41594	8.73146	1.61218
10	102644911	102655303	TRIM8	protein_coding	ENSG00000171206	1.3e-13	+	102644911	102655303	0	4	276,60,96,224,	0,4307,9741,10168	-12.9	-11.6	2.2	-2.24	-3.91	-0.637	10.4942	23.7117	2.25951	13.3199	18.7882	1.41054
10	103423625	103425489	PDCD11	protein_coding	ENSG00000148843	7.9e-51	+	103423625	103425489	0	2	33,506,	0,1358	-50.1	-48.1	2.59	-11.8	-14.9	-0.892	16.5677	44.4786	2.68466	27.3775	35.5826	1.2997
10	114861503	114861923	FAM160B1	protein_coding	ENSG00000151553	1.6e-05	+	114861503	114861923	0	1	420,	0	-4.79	-3.84	9.47	-1.36	-2.7	-2.32	0.154632	2.60813	16.8667	0.517953	0.787316	1.52005
10	118008867	118045854	RAB11FIP2	protein_coding	ENSG00000107560	1.3e-07	-	118008867	118045854	0	6	358,46,60,517,443,44,	0,6197,25114,30056,31255,36943	-6.87	-5.82	3.01	-2.86	-4.69	-0.905	4.82223	8.40003	1.74194	5.0631	5.50848	1.08797
10	119574671	119576717	TIAL1	protein_coding	ENSG00000151923	1.3e-52	-	119574671	119576717	0	2	1120,107,	0,1939	-51.9	-49.9	4.59	-5.12	-7.42	-0.662	9.81855	21.6303	2.203	12.7948	16.4393	1.28485
10	119940649	119940949	SEC23IP	protein_coding	ENSG00000107651	1.1e-09	+	119940649	119940949	0	1	300,	0	-8.94	-7.81	2.34	-2.88	-4.72	-1.33	1.73188	9.38927	5.42145	3.14225	6.51325	2.0728
10	122248596	122254215	TACC2	protein_coding	ENSG00000138162	1.1e-09	+	122248596	122254215	0	4	207,107,121,225,	0,453,947,5394	-8.96	-7.83	4.54	-1.86	-3.38	-1.22	1.86964	8.2986	4.43861	4.44969	9.56492	2.14957
10	122993944	122994424	IKZF5	protein_coding	ENSG00000095574	5.1e-05	-	122993944	122994424	0	1	480,	0	-4.29	-3.37	1.85	-1.39	-2.74	-0.894	3.11196	7.69399	2.47239	3.92781	5.07282	1.29151
10	124622995	124682261	FAM53B	protein_coding	ENSG00000189319	3.2e-18	-	124622995	124682261	0	3	609,231,655,	0,44194,58611	-17.5	-16.2	3.38	-2.47	-4.2	-0.669	7.21132	12.519	1.73602	6.1115	8.56592	1.40161
10	132324096	132331847	STK32C	protein_coding	ENSG00000165752	2.5e-27	-	132324096	132331847	0	3	277,205,412,	0,6184,7339	-26.6	-25	4.63	-2.08	-3.69	-0.729	7.48252	15.0536	2.01184	8.35446	14.3917	1.72264
10	133179038	133189609	KNDC1	protein_coding	ENSG00000171798	5.9e-07	+	133179038	133189609	0	7	111,113,147,118,701,115,12,	0,223,4305,4833,6935,9500,10559	-6.23	-5.2	10.3	-1.92	-3.46	-0.79	3.18069	8.29374	2.60753	4.54241	6.48244	1.42709
10	133312741	133313162	ZNF511	protein_coding	ENSG00000198546	6.6e-09	+	133312741	133313162	0	1	421,	0	-8.18	-7.07	1.83	-2.05	-3.65	-0.67	8.40741	18.2136	2.16637	9.04265	13.4954	1.49242
10	133402709	133421098	MTG1	protein_coding	ENSG00000148824	1e-13	+	133402709	133421098	0	3	130,113,1073,	0,16770,17316	-13	-11.8	2.04	-3.78	-5.82	-0.671	11.1779	19.0972	1.70848	11.7366	11.6727	0.994555
11	618664	619141	CDHR5	protein_coding	ENSG00000099834	0.00037	-	618664	619141	0	1	477,	0	-3.43	-2.57	3.72	-1.91	-3.46	-2.67	0.204231	1.57472	7.7105	0.608079	1.1974	1.96916
11	644232	651217	DEAF1	protein_coding	ENSG00000177030	1e-51	-	644232	651217	0	3	422,270,56,	0,2094,6929	-51	-49	4.18	-2.1	-3.73	-0.78	3.86373	12.6362	3.27047	5.52576	8.52001	1.54187
11	3700740	3702753	NUP98	protein_coding	ENSG00000110713	2e-15	-	3700740	3702753	0	2	99,291,	0,1722	-14.7	-13.4	1.91	-11.4	-14.4	-1.41	10.741	30.1741	2.80925	16.362	14.5681	0.890362
11	7653055	7656768	PPFIBP2	protein_coding	ENSG00000166387	2.5e-06	+	7653055	7656768	0	3	713,85,42,	0,2358,3671	-5.6	-4.6	8.68	-1.32	-2.63	-0.885	1.43034	4.47108	3.12588	2.24446	4.25866	1.89741
11	9585512	9588747	WEE1	protein_coding	ENSG00000166483	0.00036	+	9585512	9588747	0	4	15,171,146,299,	0,936,1198,2936	-3.44	-2.59	1.74	-1.42	-2.77	-0.821	5.455	9.72159	1.78214	7.58461	9.24226	1.21855
11	17168837	17207983	PIK3C2A	protein_coding	ENSG00000011405	2e-20	-	17168837	17207983	0	4	969,26,69,136,	0,25551,35469,39010	-19.7	-18.2	5.53	-4.72	-6.93	-0.972	4.60029	11.1367	2.42087	6.496	9.31896	1.43457
11	19226058	19229824	E2F8	protein_coding	ENSG00000129173	2.8e-10	-	19226058	19229824	0	2	20,371,	0,3395	-9.55	-8.4	3.11	-3.02	-4.9	-1.69	2.40846	8.56481	3.55614	3.80186	4.61297	1.21335
11	27338615	27338974	CCDC34	protein_coding	ENSG00000109881	4.9e-10	-	27338615	27338974	0	1	359,	0	-9.31	-8.16	3.99	-2.28	-3.96	-1.81	0.723625	4.79489	6.62621	0.908943	2.3446	2.57948
11	28023765	28036622	KIF18A	protein_coding	ENSG00000121621	2e-12	-	28023765	28036622	0	3	85,108,406,	0,11621,12451	-11.7	-10.5	2.54	-3.57	-5.56	-1.17	6.83064	12.8012	1.87408	6.47658	8.13006	1.2553
11	45933102	45934423	PHF21A	protein_coding	ENSG00000135365	2.5e-17	-	45933102	45934423	0	1	1321,	0	-16.6	-15.2	2.7	-1.86	-3.39	-0.6	2.50735	6.61016	2.63631	3.67782	5.62082	1.5283
11	46678396	46678906	ARHGAP1	protein_coding	ENSG00000175220	5e-23	-	46678396	46678906	0	1	510,	0	-22.3	-20.8	2.07	-2.84	-4.67	-0.583	9.7418	20.0059	2.05361	14.1472	19.2156	1.35826
11	46743646	46744396	CKAP5	protein_coding	ENSG00000175216	1e-40	-	46743646	46744396	0	1	750,	0	-40	-38.2	1.81	-13.2	-16.4	-0.688	22.4278	45.5275	2.02996	28.1352	32.1053	1.14111
11	47415961	47416321	SLC39A13	protein_coding	ENSG00000165915	0.0003	+	47415961	47416321	0	1	360,	0	-3.52	-2.66	1.69	-1.64	-3.1	-1.04	4.23949	8.78071	2.07117	3.22282	5.1772	1.60642
11	47778806	47780374	NUP160	protein_coding	ENSG00000030066	1.3e-17	-	47778806	47780374	0	2	388,32,	0,1536	-16.9	-15.5	2.38	-4.89	-7.14	-1.16	7.65427	19.1511	2.50202	12.1719	14.8874	1.2231
11	57700016	57700707	ZDHHC5	protein_coding	ENSG00000156599	2e-36	+	57700016	57700707	0	1	691,	0	-35.7	-33.9	3.49	-3.08	-4.96	-0.648	5.73323	15.8979	2.77294	6.40133	11.746	1.83494
11	61361909	61362299	CYB561A3	protein_coding	ENSG00000162144	5.6e-06	-	61361909	61362299	0	1	390,	0	-5.25	-4.27	2.08	-2.54	-4.29	-1.49	2.58116	7.22252	2.79817	3.71864	3.69984	0.994944
11	61792845	61793204	FEN1	protein_coding	ENSG00000168496	0.003	+	61792845	61793204	0	1	359,	0	-2.52	-1.75	1.47	-1.43	-2.79	-0.703	0.904531	1.39488	1.5421	1.91888	0.502415	0.261827
11	62123972	62129803	INCENP	protein_coding	ENSG00000149503	4e-05	+	62123972	62129803	0	4	191,151,114,22,	0,4178,4797,5809	-4.4	-3.47	1.33	-3.58	-5.58	-0.664	34.1031	54.2142	1.58972	36.3326	37.7337	1.03856
11	62516324	62516505	AHNAK	protein_coding	ENSG00000124942	2.5e-11	-	62516324	62516505	0	1	181,	0	-10.6	-9.44	1.71	-1.37	-2.71	-0.616	10.4056	29.3955	2.82497	9.61504	19.2657	2.00371
11	62782760	62786922	TAF6L	protein_coding	ENSG00000162227	4.8e-08	+	62782760	62786922	0	3	65,129,406,	0,3499,3756	-7.32	-6.24	1.79	-1.99	-3.57	-0.596	10.3371	20.5521	1.98818	14.0797	16.0326	1.13871
11	62787161	62787342	TAF6L	protein_coding	ENSG00000162227	0.0019	+	62787161	62787342	0	1	181,	0	-2.72	-1.93	1.8	-2.11	-3.74	-1.48	4.12636	9.68323	2.34668	4.80752	3.48776	0.72548
11	64894695	64895144	ATG2A	protein_coding	ENSG00000110046	5.2e-07	-	64894695	64895144	0	1	449,	0	-6.28	-5.26	1.74	-7.15	-9.73	-1.47	5.27952	13.1046	2.48215	6.86374	6.49428	0.946172
11	65296452	65297673	POLA2	protein_coding	ENSG00000014138	1.3e-31	+	65296452	65297673	0	2	46,554,	0,667	-30.9	-29.2	3.28	-2.55	-4.31	-0.892	5.8992	16.1704	2.74112	6.9492	11.323	1.6294
11	65616102	65616402	PCNX3	protein_coding	ENSG00000197136	3.5e-05	+	65616102	65616402	0	1	300,	0	-4.46	-3.53	1.68	-1.72	-3.2	-0.949	4.97914	10.1195	2.03239	5.1968	4.20856	0.809838
11	65617328	65620369	PCNX3	protein_coding	ENSG00000197136	1.6e-33	+	65617328	65620369	0	7	21,40,96,1128,124,179,31,	0,141,282,611,2208,2425,3010	-32.8	-31.1	2.93	-6.73	-9.26	-0.581	10.4699	23.7197	2.26551	13.907	18.7348	1.34715
11	65636673	65637439	PCNX3	protein_coding	ENSG00000197136	3.2e-60	+	65636673	65637439	0	2	16,674,	0,92	-59.5	-57.4	3.16	-4.73	-6.94	-0.651	9.93005	32.3408	3.25687	14.0298	26.4015	1.88182
11	66509088	66509388	DPP3	protein_coding	ENSG00000254986	8.3e-05	+	66509088	66509388	0	1	300,	0	-4.08	-3.17	1.48	-1.51	-2.91	-0.759	5.52035	10.5369	1.90873	7.25134	7.51529	1.0364
11	67219548	67240075	KDM2A	protein_coding	ENSG00000173120	7.9e-28	+	67219548	67240075	0	4	140,127,395,29,	0,8488,12017,20498	-27.1	-25.5	4.74	-1.88	-3.42	-0.8	7.519	15.445	2.05413	8.29025	11.9636	1.44309
11	67310251	67312488	SSH3	protein_coding	ENSG00000172830	1.5e-07	+	67310251	67312488	0	2	88,898,	0,1339	-6.81	-5.76	1.76	-3.21	-5.13	-0.635	6.88315	12.1889	1.77083	8.56776	10.4574	1.22055
11	72237514	72238507	INPPL1	protein_coding	ENSG00000165458	7.9e-20	+	72237514	72238507	0	2	282,466,	0,527	-19.1	-17.7	1.9	-5.33	-7.67	-0.639	17.6255	38.6199	2.19113	17.4013	25.3591	1.45731
11	73365834	73368281	ARHGEF17	protein_coding	ENSG00000110237	1e-15	+	73365834	73368281	0	2	113,698,	0,1749	-15	-13.7	2.82	-4.43	-6.58	-1.11	4.36439	12.8509	2.94449	4.24709	5.96775	1.40514
11	76544288	76544739	EMSY	protein_coding	ENSG00000158636	3.2e-07	+	76544288	76544739	0	1	451,	0	-6.49	-5.45	1.92	-1.38	-2.72	-0.764	4.32009	9.50725	2.20071	5.46664	7.53195	1.3778
11	102349832	102362828	BIRC2	protein_coding	ENSG00000110330	2e-14	+	102349832	102362828	0	3	917,100,87,	0,1011,12909	-13.7	-12.4	2.71	-2.39	-4.1	-0.666	6.00038	11.198	1.86621	6.30552	9.66641	1.53301
11	108173406	108173735	NPAT	protein_coding	ENSG00000149308	1.3e-11	-	108173406	108173735	0	1	329,	0	-10.9	-9.7	3.42	-1.81	-3.32	-1.42	1.87532	9.22755	4.92052	2.31426	5.11679	2.21099
11	117288860	117290500	BACE1	protein_coding	ENSG00000186318	1e-13	-	117288860	117290500	0	2	947,13,	0,1627	-13	-11.7	2.57	-6.28	-8.75	-1.11	5.24298	13.6927	2.61162	4.9853	7.48398	1.50121
11	117412100	117412580	CEP164	protein_coding	ENSG00000110274	1.6e-17	+	117412100	117412580	0	1	480,	0	-16.8	-15.5	2.67	-2.05	-3.66	-0.824	4.53264	12.5842	2.77636	5.43851	8.01631	1.47399
11	120229522	120229973	OAF	protein_coding	ENSG00000184232	3.2e-05	+	120229522	120229973	0	1	451,	0	-4.5	-3.56	2.59	-1.46	-2.84	-0.792	3.81608	8.04993	2.10948	4.9039	5.93225	1.2097
11	126209524	126210989	RPUSD4	protein_coding	ENSG00000165526	0.014	-	126209524	126210989	0	2	199,100,	0,1365	-1.84	-1.15	1.64	-1.32	-2.63	-1.08	4.45277	9.316	2.09218	5.57796	6.4345	1.15356
11	126256629	126260593	FAM118B	protein_coding	ENSG00000197798	0.068	+	126256629	126260593	0	2	223,195,	0,3769	-1.17	-0.593	1.78	-1.6	-3.04	-1.29	2.25289	5.39097	2.39292	4.07671	3.8835	0.952606
11	126277741	126278131	FOXRED1	protein_coding	ENSG00000110074	1e-13	+	126277741	126278131	0	1	390,	0	-13	-11.8	2.35	-7.67	-10.3	-1.23	6.99411	20.5441	2.93733	11.9926	12.1015	1.00908
11	129869529	129870038	NFRKB	protein_coding	ENSG00000170322	4e-27	-	129869529	129870038	0	1	509,	0	-26.4	-24.8	3.54	-1.35	-2.67	-0.638	4.46579	12.5436	2.80883	5.41358	9.09513	1.68006
12	190076	192603	SLC6A12	protein_coding	ENSG00000111181	1.3e-12	-	190076	192603	0	2	1135,126,	0,2401	-11.9	-10.6	2.76	-1.99	-3.57	-0.742	2.6009	7.47071	2.87235	2.99024	5.43533	1.81769
12	311077	321022	KDM5A	protein_coding	ENSG00000073614	1e-32	-	311077	321022	0	4	137,139,356,28,	0,1978,7028,9917	-32	-30.3	2.98	-1.99	-3.58	-0.62	13.3335	25.4174	1.90629	13.0195	18.6288	1.43084
12	2887949	2888573	RHNO1	protein_coding	ENSG00000171792	7.9e-41	+	2887949	2888573	0	1	624,	0	-40.1	-38.2	3.06	-4.79	-7.02	-0.768	7.85797	21.3666	2.7191	10.8654	17.1503	1.57843
12	2940129	2941140	TULP3	protein_coding	ENSG00000078246	4e-27	+	2940129	2941140	0	1	1011,	0	-26.4	-24.8	2.88	-4.57	-6.75	-0.726	5.87784	16.4691	2.8019	6.20417	11.4774	1.84994
12	6347591	6347892	SCNN1A	protein_coding	ENSG00000111319	0.0048	-	6347591	6347892	0	1	301,	0	-2.32	-1.57	1.32	-2.25	-3.92	-0.865	7.22813	14.765	2.04271	10.7204	8.48903	0.791856
12	6556862	6557490	NOP2	protein_coding	ENSG00000111641	2e-12	-	6556862	6557490	0	1	628,	0	-11.7	-10.5	2.08	-15.5	-18.8	-0.681	32.6278	53.7242	1.64658	44.1662	45.5226	1.03071
12	14424536	14456626	ATF7IP	protein_coding	ENSG00000171681	2.5e-69	+	14424536	14456626	0	6	937,87,146,138,66,66,	0,9800,11569,13593,22451,32024	-68.6	-66.4	6.53	-5.52	-7.9	-0.588	17.9953	32.1887	1.78873	15.963	22.2745	1.39538
12	30709851	30711592	CAPRIN2	protein_coding	ENSG00000110888	4e-33	-	30709851	30711592	0	2	663,27,	0,1714	-32.4	-30.7	2.98	-6.02	-8.46	-0.833	8.28288	19.1414	2.31096	14.7654	20.4764	1.38678
12	31103743	31104163	DDX11	protein_coding	ENSG00000013573	1.3e-21	+	31103743	31104163	0	1	420,	0	-20.9	-19.4	3.73	-2.81	-4.64	-1.12	3.47921	13.9349	4.00518	3.712	8.80363	2.37167
12	31104431	31104791	DDX11	protein_coding	ENSG00000013573	2.5e-05	+	31104431	31104791	0	1	360,	0	-4.61	-3.67	2.54	-1.78	-3.27	-0.969	5.77292	11.6497	2.01798	4.83423	4.84319	1.00185
12	31479631	31480172	DENND5B	protein_coding	ENSG00000170456	7.1e-09	-	31479631	31480172	0	1	541,	0	-8.15	-7.04	1.61	-8.98	-11.7	-1.11	7.92309	16.8347	2.12477	11.5271	11.2799	0.978554
12	31982593	31983881	KIAA1551	protein_coding	ENSG00000174718	4e-13	+	31982593	31983881	0	1	1288,	0	-12.4	-11.1	3.32	-3.9	-5.97	-0.973	2.16821	6.63373	3.05955	3.06831	5.5081	1.79516
12	32743402	32743583	DNM1L	protein_coding	ENSG00000087470	1.8e-05	+	32743402	32743583	0	1	181,	0	-4.75	-3.8	1.47	-1.39	-2.73	-0.772	6.81747	15.7352	2.30808	8.61347	12.6224	1.46542
12	43754532	43758307	PUS7L	protein_coding	ENSG00000129317	0.0059	-	43754532	43758307	0	2	729,22,	0,3753	-2.23	-1.5	2.19	-6.02	-8.47	-2.79	0.475632	3.33396	7.00955	1.64145	1.32093	0.804734
12	49021162	49022083	KMT2D	protein_coding	ENSG00000167548	7.9e-16	-	49021162	49022083	0	2	710,41,	0,880	-15.1	-13.8	2.47	-3.49	-5.46	-0.896	4.92927	11.7939	2.39262	7.4348	9.64679	1.29752
12	49032421	49032841	KMT2D	protein_coding	ENSG00000167548	1.7e-07	-	49032421	49032841	0	1	420,	0	-6.77	-5.72	1.96	-2.99	-4.85	-1.19	5.33479	11.7739	2.20699	5.52483	5.72594	1.0364
12	49033110	49034202	KMT2D	protein_coding	ENSG00000167548	1.7e-09	-	49033110	49034202	0	2	854,136,	0,956	-8.78	-7.65	2.33	-1.55	-2.97	-0.589	4.19849	8.69377	2.07069	6.15266	7.1661	1.16472
12	49046423	49050668	KMT2D	protein_coding	ENSG00000167548	2.7e-09	-	49046423	49050668	0	6	1,182,105,111,114,987,	0,185,1541,2235,2681,3258	-8.57	-7.45	2.12	-2.7	-4.5	-0.622	5.71519	9.26408	1.62096	6.30867	7.97623	1.26433
12	51245573	51246666	SMAGP	protein_coding	ENSG00000170545	1e-28	-	51245573	51246666	0	2	546,203,	0,890	-28	-26.4	2.72	-2.59	-4.37	-0.678	4.1187	12.0343	2.92188	7.26103	13.5657	1.86828
12	53505813	53506431	TARBP2	protein_coding	ENSG00000139546	1.3e-07	+	53505813	53506431	0	2	38,441,	0,177	-6.88	-5.83	2.61	-2.26	-3.93	-1.11	4.67769	9.21286	1.96953	5.14709	5.96203	1.15833
12	53716242	53721742	CALCOCO1	protein_coding	ENSG00000012822	2.5e-07	-	53716242	53721742	0	3	173,91,276,	0,3496,5224	-6.6	-5.56	2.45	-1.97	-3.54	-1.37	2.46552	7.59256	3.0795	2.81997	4.50917	1.59902
12	57515982	57517569	MARS	protein_coding	ENSG00000166986	7.9e-28	+	57515982	57517569	0	2	673,287,	0,1300	-27.1	-25.5	3.03	-2.29	-3.97	-0.652	11.3993	26.2769	2.30514	12.1611	19.7276	1.62219
12	57758643	57759421	MARCH9	protein_coding	ENSG00000139266	8.3e-07	+	57758643	57759421	0	1	778,	0	-6.08	-5.06	4.34	-1.33	-2.65	-1.04	1.04347	3.86191	3.70104	1.9107	3.51615	1.84024
12	64193734	64215683	C12orf66	protein_coding	ENSG00000174206	7.1e-05	-	64193734	64215683	0	2	924,6,	0,21943	-4.15	-3.24	3.6	-2.41	-4.12	-1.73	1.08242	2.86053	2.64271	1.59841	1.58387	0.990899
12	65170168	65240597	LEMD3	protein_coding	ENSG00000174106	2.2e-08	+	65170168	65240597	0	9	950,38,67,68,80,146,102,103,32,	0,40757,45808,48383,68333,68500,69760,69967,70397	-7.66	-6.57	3.47	-1.49	-2.88	-0.821	2.72312	5.05182	1.85516	2.76612	3.94245	1.42526
12	67305216	67306384	CAND1	protein_coding	ENSG00000111530	1.3e-52	+	67305216	67306384	0	1	1168,	0	-51.9	-49.9	4.74	-4.57	-6.75	-0.652	6.17203	15.8364	2.56583	7.69834	12.9201	1.6783
12	82356900	82358507	CCDC59	protein_coding	ENSG00000133773	4e-13	-	82356900	82358507	0	2	431,285,	0,1322	-12.4	-11.1	6.32	-2.9	-4.74	-0.741	7.30181	17.441	2.38858	12.2544	17.9275	1.46295
12	98601171	98601797	SLC25A3	protein_coding	ENSG00000075415	1e-165	+	98601171	98601797	0	2	110,430,	0,196	-165	-162	3.8	-8.63	-11.4	-0.596	43.9584	111.628	2.5394	45.5223	74.2065	1.63011
12	100337411	100338941	SCYL2	protein_coding	ENSG00000136021	6.3e-12	+	100337411	100338941	0	2	95,414,	0,1116	-11.2	-10	2.39	-1.35	-2.68	-0.638	7.27286	12.8511	1.76699	6.98066	9.50854	1.36213
12	103984779	103986416	TDG	protein_coding	ENSG00000139372	0.00024	+	103984779	103986416	0	3	141,126,183,	0,823,1454	-3.62	-2.75	2.23	-1.76	-3.25	-1.14	5.0513	8.83287	1.74863	4.99537	5.54461	1.10995
12	105174044	105176170	APPL2	protein_coding	ENSG00000136044	2e-05	-	105174044	105176170	0	2	404,136,	0,1990	-4.69	-3.75	2.84	-1.42	-2.77	-0.89	4.20942	10.0268	2.382	3.89424	5.9009	1.51529
12	107712268	107712508	PWP1	protein_coding	ENSG00000136045	5e-18	+	107712268	107712508	0	1	240,	0	-17.3	-15.9	2.89	-4.59	-6.78	-1.46	3.78848	16.3008	4.30274	4.53209	8.89309	1.96225
12	109535926	109536675	UBE3B	protein_coding	ENSG00000151148	2e-16	+	109535926	109536675	0	1	749,	0	-15.7	-14.4	3.9	-1.62	-3.06	-0.848	3.07818	8.27359	2.68782	2.42034	4.89648	2.02305
12	119686959	119687470	CIT	protein_coding	ENSG00000122966	0.00056	-	119686959	119687470	0	1	511,	0	-3.25	-2.41	1.45	-1.82	-3.33	-0.627	7.68922	14.332	1.8639	8.86906	10.1184	1.14087
12	119687949	119690175	CIT	protein_coding	ENSG00000122966	1.9e-05	-	119687949	119690175	0	2	306,25,	0,2201	-4.71	-3.77	1.52	-3.99	-6.06	-1.09	12.5574	20.8966	1.66408	16.2115	13.3504	0.823518
12	120579061	120579746	POP5	protein_coding	ENSG00000167272	2e-17	-	120579061	120579746	0	1	685,	0	-16.7	-15.3	2.82	-1.68	-3.14	-0.762	3.88724	12.6104	3.24405	4.44608	9.17195	2.06293
12	120700459	120700639	MLEC	protein_coding	ENSG00000110917	0.0038	+	120700459	120700639	0	1	180,	0	-2.42	-1.66	1.22	-1.76	-3.25	-0.678	13.1695	28.3417	2.15208	11.8841	22.0449	1.85498
12	120764513	120765053	SPPL3	protein_coding	ENSG00000157837	4e-49	-	120764513	120765053	0	1	540,	0	-48.4	-46.4	4.57	-2.46	-4.18	-0.777	4.14928	16.1125	3.88319	5.70708	14.1399	2.47761
12	121429816	121440043	KDM2B	protein_coding	ENSG00000089094	6.3e-20	-	121429816	121440043	0	2	653,187,	0,10040	-19.2	-17.8	3.35	-1.6	-3.04	-0.602	4.36835	11.4758	2.62703	6.21544	12.0245	1.93461
12	121430085	121430623	RNF34	protein_coding	ENSG00000170633	6.3e-19	+	121430085	121430623	0	1	538,	0	-18.2	-16.8	3.4	-2.01	-3.6	-0.909	3.68184	8.95879	2.43323	5.32394	8.21374	1.54279
12	121775630	121775961	TMEM120B	protein_coding	ENSG00000188735	2.7e-05	+	121775630	121775961	0	1	331,	0	-4.57	-3.64	1.59	-2.61	-4.38	-1.11	4.02229	8.69902	2.1627	5.25777	3.81441	0.72548
12	122473095	122474262	ZCCHC8	protein_coding	ENSG00000033030	7.9e-24	-	122473095	122474262	0	1	1167,	0	-23.1	-21.6	4.84	-2.05	-3.66	-0.696	2.39302	7.85792	3.28369	3.01363	7.2899	2.41898
12	123202839	123203169	MPHOSPH9	protein_coding	ENSG00000051825	0.0081	-	123202839	123203169	0	2	245,56,	0,274	-2.09	-1.37	1.48	-1.69	-3.16	-1.27	4.20742	6.65463	1.58164	3.49317	3.096	0.8863
12	123621034	123622649	EIF2B1	protein_coding	ENSG00000111361	4e-30	-	123621034	123622649	0	2	886,14,	0,1601	-29.4	-27.7	2.79	-4.07	-6.15	-0.667	8.87586	18.8481	2.12352	10.7159	14.2958	1.33407
12	123660250	123661235	GTF2H3	protein_coding	ENSG00000111358	3e-07	+	123660250	123661235	0	1	985,	0	-6.53	-5.5	2.31	-2.05	-3.66	-0.807	2.70331	5.65581	2.09218	3.16556	4.24213	1.34009
12	132077564	132078914	EP400	protein_coding	ENSG00000183495	2.5e-27	+	132077564	132078914	0	1	1350,	0	-26.6	-25	3.05	-4.36	-6.49	-0.641	4.97914	12.1481	2.4398	7.35877	11.6236	1.57956
12	132104980	132109805	EP400NL	protein_coding	ENSG00000185684	1e-07	+	132104980	132109805	0	3	324,328,38,	0,3591,4787	-7	-5.94	3.16	-1.38	-2.72	-1.11	1.12948	4.58124	4.05605	2.31202	4.18242	1.80899
12	132751289	132755200	ANKLE2	protein_coding	ENSG00000176915	1e-56	-	132751289	132755200	0	2	45,526,	0,3385	-56	-53.9	4.4	-2.53	-4.28	-0.718	6.25568	18.636	2.97906	8.25459	18.1104	2.19398
13	20783537	20783898	XPO4	protein_coding	ENSG00000132953	2.5e-13	-	20783537	20783898	0	1	361,	0	-12.6	-11.4	5.64	-1.34	-2.66	-1.25	1.43923	5.98209	4.15644	1.20521	3.16433	2.62555
13	20796819	20799167	XPO4	protein_coding	ENSG00000132953	0.17	-	20796819	20799167	0	2	238,3,	0,2345	-0.782	-0.287	1.26	-1.84	-3.35	-1.74	6.06336	10.5191	1.73486	7.82303	4.24099	0.542117
13	27962166	27964921	CDX2	protein_coding	ENSG00000165556	3.8e-08	-	27962166	27964921	0	2	1203,52,	0,2703	-7.42	-6.34	5.13	-1.44	-2.81	-0.83	1.00911	3.74075	3.70697	1.84895	4.47923	2.42258
13	30658641	30659511	USPL1	protein_coding	ENSG00000132952	3.6e-07	+	30658641	30659511	0	1	870,	0	-6.44	-5.41	2.98	-2.19	-3.84	-1.1	1.45567	4.64068	3.188	2.33377	3.17888	1.36213
13	32338283	32339211	BRCA2	protein_coding	ENSG00000139618	0.0055	+	32338283	32339211	0	1	928,	0	-2.26	-1.52	1.72	-3.21	-5.13	-1.27	1.29471	3.60866	2.78724	2.93023	2.9802	1.01705
13	32396903	32398859	BRCA2	protein_coding	ENSG00000139618	1.3e-05	+	32396903	32398859	0	2	141,698,	0,1258	-4.88	-3.93	2.23	-3.02	-4.89	-1.09	2.47706	6.37889	2.57519	3.88928	4.80119	1.23447
13	52474982	52475222	CKAP2	protein_coding	ENSG00000136108	0.0098	+	52474982	52475222	0	1	240,	0	-2.01	-1.3	1.4	-1.41	-2.77	-1.01	4.8709	8.60683	1.76699	5.74065	6.388	1.11277
13	72746562	72753707	BORA	protein_coding	ENSG00000136122	9.1e-06	+	72746562	72753707	0	2	549,18,	0,7127	-5.04	-4.08	2.49	-1.39	-2.74	-1.05	4.00897	8.22458	2.05154	4.85981	5.72594	1.17822
13	98021811	98022471	IPO5	protein_coding	ENSG00000065150	7.9e-26	+	98021811	98022471	0	1	660,	0	-25.1	-23.5	2.43	-2.67	-4.46	-0.593	8.95458	18.6363	2.0812	11.4813	13.8919	1.20996
13	110638374	110639993	NAXD	protein_coding	ENSG00000213995	2.5e-20	+	110638374	110639993	0	1	1619,	0	-19.6	-18.2	3.58	-2.45	-4.18	-0.627	2.70773	7.84856	2.89858	3.2472	6.25733	1.92699
13	110879374	110883232	ANKRD10	protein_coding	ENSG00000088448	1.6e-18	-	110879374	110883232	0	2	738,38,	0,3820	-17.8	-16.4	4.36	-1.34	-2.66	-0.905	2.63631	6.8161	2.58547	2.75663	4.80359	1.74256
13	113228031	113230182	CUL4A	protein_coding	ENSG00000139842	1.9e-05	+	113228031	113230182	0	3	14,74,541,	0,1414,1610	-4.73	-3.78	1.98	-1.85	-3.37	-0.921	3.35568	6.61777	1.97211	3.28558	5.4005	1.64369
13	113534562	113535133	TMCO3	protein_coding	ENSG00000150403	0.00042	+	113534562	113535133	0	1	571,	0	-3.38	-2.53	3.45	-1.74	-3.23	-2.12	0.227479	1.91842	8.43336	0.698466	1.00028	1.43212
13	114265184	114272723	CDC16	protein_coding	ENSG00000130177	1.3e-06	+	114265184	114272723	0	2	56,540,	0,6999	-5.88	-4.87	3.47	-2.51	-4.25	-0.765	9.20785	15.7013	1.70521	11.2542	11.7521	1.04424
14	20343581	20350777	PARP2	protein_coding	ENSG00000129484	2.5e-06	+	20343581	20350777	0	6	106,195,71,51,97,79,	0,1350,1812,3281,6944,7117	-5.6	-4.6	1.85	-1.52	-2.93	-0.753	8.34856	16.9812	2.03402	11.9242	13.1988	1.1069
14	20476823	20477094	PNP	protein_coding	ENSG00000198805	2e-05	+	20476823	20477094	0	1	271,	0	-4.69	-3.75	2.03	-1.45	-2.83	-0.647	8.14812	14.8981	1.82841	10.5693	11.3145	1.07051
14	21431229	21437080	CHD8	protein_coding	ENSG00000100888	7.9e-25	-	21431229	21437080	0	2	629,180,	0,5671	-24.1	-22.6	2.78	-1.92	-3.47	-0.604	6.26173	13.2309	2.11297	7.61884	10.8131	1.41926
14	21503151	21503720	METTL3	protein_coding	ENSG00000165819	7.9e-18	-	21503151	21503720	0	1	569,	0	-17.1	-15.7	2.66	-1.54	-2.96	-0.64	5.53576	15.7863	2.85169	6.69061	11.6758	1.7451
14	22901114	22901804	RBM23	protein_coding	ENSG00000100461	2.5e-33	-	22901114	22901804	0	1	690,	0	-32.6	-30.9	3.1	-2.99	-4.85	-0.686	6.40041	18.8693	2.94813	7.04116	12.8958	1.83149
14	23306793	23307013	BCL2L2	protein_coding	ENSG00000129473	0.16	+	23306793	23307013	0	2	154,56,	0,164	-0.789	-0.291	1.18	-1.38	-2.72	-1.25	0.154632	1.04325	6.74669	0.863255	0.429445	0.497472
14	34771643	34783220	BAZ1A	protein_coding	ENSG00000198604	2.5e-25	-	34771643	34783220	0	6	16,155,164,597,195,102,	0,1928,2683,4275,8472,11475	-24.6	-23	2.78	-4.45	-6.6	-0.586	14.6642	25.5423	1.74181	16.137	22.1851	1.37479
14	34862134	34875587	BAZ1A	protein_coding	ENSG00000198604	2e-18	-	34862134	34875587	0	3	188,441,450,	0,12357,13003	-17.7	-16.3	3.55	-3.53	-5.51	-0.67	8.6975	17.7227	2.03768	11.7608	16.4932	1.4024
14	35270580	35273659	KIAA0391	protein_coding	ENSG00000100890	0.029	+	35270580	35273659	0	2	16,225,	0,2854	-1.54	-0.898	1.42	-1.53	-2.95	-1.39	3.09905	9.73991	3.14287	8.4248	7.98305	0.947565
14	45246884	45247333	MIS18BP1	protein_coding	ENSG00000129534	1.6e-11	-	45246884	45247333	0	1	449,	0	-10.8	-9.64	2.28	-2.1	-3.72	-0.868	5.35184	9.6193	1.79738	6.21774	7.69941	1.2383
14	58408703	58410917	TIMM9	protein_coding	ENSG00000100575	4e-27	-	58408703	58410917	0	2	465,75,	0,2139	-26.4	-24.8	3.18	-1.72	-3.2	-0.751	6.31413	18.141	2.87308	8.25847	13.1378	1.59083
14	64052658	64053619	SYNE2	protein_coding	ENSG00000054654	6.2e-07	+	64052658	64053619	0	1	961,	0	-6.21	-5.18	2.92	-1.32	-2.63	-0.721	2.36533	6.41584	2.71245	1.88641	3.44092	1.82406
14	65742326	65743104	FUT8	protein_coding	ENSG00000033170	1.2e-09	+	65742326	65743104	0	1	778,	0	-8.93	-7.8	8.29	-1.4	-2.74	-1.02	0.91825	4.7067	5.12573	1.44468	2.93657	2.03268
14	67780301	67783378	ZFYVE26	protein_coding	ENSG00000072121	3.2e-11	-	67780301	67783378	0	3	44,197,599,	0,1031,2478	-10.5	-9.36	3.58	-2.53	-4.28	-1.2	2.01021	6.52033	3.2436	2.80558	4.50917	1.60722
14	69398374	69399420	SLC39A9	protein_coding	ENSG00000029364	4e-28	+	69398374	69399420	0	2	229,731,	0,315	-27.4	-25.8	3.91	-1.54	-2.96	-0.613	4.19439	11.6062	2.76708	4.15442	6.79508	1.63563
14	71588113	71598266	SIPA1L1	protein_coding	ENSG00000197555	1e-14	+	71588113	71598266	0	2	1257,33,	0,10120	-14	-12.7	3.52	-9.16	-11.9	-1.41	2.26553	7.90931	3.49114	3.06355	4.28779	1.39962
14	71671118	71672374	SIPA1L1	protein_coding	ENSG00000197555	2e-08	+	71671118	71672374	0	2	574,27,	0,1229	-7.7	-6.61	2.65	-1.32	-2.64	-0.895	3.45799	9.00912	2.60531	3.13702	3.95147	1.25962
14	74286200	74287912	ABCD4	protein_coding	ENSG00000119688	1e-17	-	74286200	74287912	0	2	616,103,	0,1609	-17	-15.6	4.19	-1.92	-3.47	-1.02	2.52916	9.83762	3.88967	3.0256	6.43869	2.12807
14	76782205	76783015	VASH1	protein_coding	ENSG00000071246	3.4e-06	+	76782205	76783015	0	1	810,	0	-5.47	-4.48	2.45	-2.49	-4.23	-0.904	2.64592	6.76182	2.55556	3.58091	4.60196	1.28514
14	76789084	76790636	ANGEL1	protein_coding	ENSG00000013523	4.2e-06	-	76789084	76790636	0	2	304,26,	0,1526	-5.38	-4.4	1.94	-1.52	-2.92	-1.09	4.7233	11.1913	2.36937	7.03161	9.01835	1.28254
14	77113454	77113964	CIPC	protein_coding	ENSG00000198894	2e-19	+	77113454	77113964	0	1	510,	0	-18.7	-17.3	3.39	-1.31	-2.61	-0.794	3.18359	9.51201	2.98782	3.05694	6.18906	2.02459
14	77276453	77278486	POMT2	protein_coding	ENSG00000009830	5e-20	-	77276453	77278486	0	2	1028,201,	0,1832	-19.3	-17.9	4.61	-1.43	-2.78	-0.677	2.66862	9.01492	3.37812	2.15357	4.96535	2.30563
14	89401625	89416901	FOXN3	protein_coding	ENSG00000053254	3.2e-20	-	89401625	89416901	0	3	40,559,31,	0,10308,15245	-19.5	-18	3.33	-2.76	-4.57	-0.884	6.44299	15.2017	2.35941	7.5391	9.97267	1.32279
14	91481646	91482155	PPP4R3A	protein_coding	ENSG00000100796	7.9e-14	-	91481646	91482155	0	1	509,	0	-13.1	-11.9	2.49	-2.66	-4.44	-0.832	4.40199	12.2977	2.79366	6.33958	9.74478	1.53713
14	92039700	92040570	ATXN3	protein_coding	ENSG00000066427	0.0005	-	92039700	92040570	0	1	870,	0	-3.3	-2.46	3.75	-1.32	-2.64	-0.781	2.42612	5.07237	2.09073	2.83386	3.48986	1.23149
14	92039775	92040896	TRIP11	protein_coding	ENSG00000100815	0.019	-	92039775	92040896	0	2	284,17,	0,1104	-1.73	-1.06	1.44	-2.04	-3.64	-1.26	6.90449	12.3735	1.79209	7.94998	9.58761	1.20599
14	92064065	92064396	ATXN3	protein_coding	ENSG00000066427	0.0052	-	92064065	92064396	0	1	331,	0	-2.28	-1.54	1.96	-2.14	-3.78	-2.38	0.784838	2.64753	3.37335	1.42398	0.908192	0.637784
14	92157823	92161935	CPSF2	protein_coding	ENSG00000165934	1e-44	+	92157823	92161935	0	4	61,300,135,284,	0,1159,3288,3828	-44	-42.1	3.8	-4.42	-6.57	-0.603	16.9024	40.6066	2.40241	22.3583	34.3776	1.53758
14	93203455	93207094	C14orf142	protein_coding	ENSG00000170270	2.2e-05	-	93203455	93207094	0	2	327,265,	0,3374	-4.66	-3.72	15.8	-1.33	-2.65	-1.15	2.24895	5.02242	2.23323	3.06222	3.8592	1.26026
14	93220333	93227160	UBR7	protein_coding	ENSG00000012963	0.085	+	93220333	93227160	0	3	78,62,218,	0,1979,6609	-1.07	-0.51	1.36	-1.33	-2.64	-1.33	3.084	8.2178	2.66466	5.67144	5.62597	0.991983
14	94623725	94624055	SERPINA3	protein_coding	ENSG00000196136	1.6e-17	+	94623725	94624055	0	1	330,	0	-16.8	-15.4	2.33	-2.98	-4.84	-0.867	7.28175	18.9682	2.6049	10.877	15.1217	1.39024
14	95095672	95103918	DICER1	protein_coding	ENSG00000100697	1e-18	-	95095672	95103918	0	3	1041,156,573,	0,4107,7673	-18	-16.6	6.32	-3.69	-5.71	-0.753	4.42142	8.92953	2.01961	4.62939	6.26699	1.35374
14	96562772	96565463	PAPOLA	protein_coding	ENSG00000090060	3.2e-46	+	96562772	96565463	0	2	121,509,	0,2182	-45.5	-43.6	2.96	-3.41	-5.37	-0.727	11.6489	30.2543	2.59718	15.0206	23.9535	1.59471
14	100376656	100381490	WDR25	protein_coding	ENSG00000176473	0.00056	+	100376656	100381490	0	2	48,581,	0,4253	-3.25	-2.41	1.97	-2.23	-3.89	-1.12	2.47804	6.36898	2.57017	5.24541	5.63946	1.07512
14	102341131	102342356	CINP	protein_coding	ENSG00000100865	1.6e-27	-	102341131	102342356	0	1	1225,	0	-26.8	-25.2	5.04	-1.46	-2.83	-0.633	2.20019	7.35812	3.34432	2.69336	5.79138	2.15024
14	102903310	102906471	TRAF3	protein_coding	ENSG00000131323	3.2e-35	+	102903310	102906471	0	2	119,1259,	0,1902	-34.5	-32.8	4.77	-1.91	-3.45	-0.629	3.25198	8.76696	2.69588	3.70987	7.30805	1.96989
14	103734200	103734948	PPP1R13B	protein_coding	ENSG00000088808	0.0021	-	103734200	103734948	0	1	748,	0	-2.67	-1.88	1.87	-1.43	-2.79	-0.952	1.34579	4.35153	3.23344	2.47205	3.41604	1.38187
14	104883301	104884284	CEP170B	protein_coding	ENSG00000099814	2.6e-06	+	104883301	104884284	0	2	207,454,	0,529	-5.59	-4.6	1.49	-4.76	-6.98	-0.709	11.2991	20.8808	1.84801	17.717	20.1469	1.13715
14	105393514	105395034	PACS2	protein_coding	ENSG00000179364	5e-25	+	105393514	105395034	0	2	29,481,	0,1039	-24.3	-22.8	3.08	-1.88	-3.42	-0.853	6.49453	14.176	2.18275	7.6068	10.7867	1.41803
15	28111399	28111969	HERC2	protein_coding	ENSG00000128731	2e-30	-	28111399	28111969	0	1	570,	0	-29.7	-28	4.24	-2.84	-4.67	-1.05	3.47514	13.3427	3.83945	4.13454	7.48892	1.81131
15	39961822	39967708	EIF2AK4	protein_coding	ENSG00000128829	5e-13	+	39961822	39967708	0	3	77,158,365,	0,3863,5521	-12.3	-11.1	2.51	-5.5	-7.87	-1.13	6.87338	16.9007	2.45886	8.15776	11.1226	1.36344
15	39975380	39977248	EIF2AK4	protein_coding	ENSG00000128829	4.3e-10	+	39975380	39977248	0	3	49,431,270,	0,1033,1598	-9.37	-8.22	1.93	-3.42	-5.38	-0.789	4.37299	9.68138	2.21391	6.81626	8.17664	1.19958
15	41394880	41402519	NDUFAF1	protein_coding	ENSG00000137806	5e-12	-	41394880	41402519	0	3	164,654,376,	0,1606,7263	-11.3	-10.1	2.82	-1.35	-2.68	-0.723	1.79497	4.71823	2.62858	3.30987	4.63254	1.39962
15	41577858	41578429	TYRO3	protein_coding	ENSG00000092445	4e-09	+	41577858	41578429	0	1	571,	0	-8.4	-7.28	2.57	-1.34	-2.67	-1.05	1.36488	5.04269	3.69462	2.0954	3.15879	1.50749
15	41736362	41736662	MGA	protein_coding	ENSG00000174197	2.8e-05	+	41736362	41736662	0	1	300,	0	-4.55	-3.61	2.29	-1.39	-2.73	-1.42	0.97418	5.32059	5.46161	1.93369	2.10428	1.08822
15	42415971	42416332	ZNF106	protein_coding	ENSG00000103994	0.0003	-	42415971	42416332	0	1	361,	0	-3.52	-2.66	1.58	-1.92	-3.48	-0.878	6.20669	11.1839	1.80191	8.73777	8.66028	0.991132
15	42439074	42441812	ZNF106	protein_coding	ENSG00000103994	1e-21	-	42439074	42441812	0	2	739,72,	0,2666	-21	-19.5	2.21	-9.66	-12.5	-1.12	6.72677	16.71	2.48411	8.62829	10.2304	1.18568
15	50604901	50607287	TRPM7	protein_coding	ENSG00000092439	0.012	-	50604901	50607287	0	2	243,88,	0,2298	-1.91	-1.21	2.17	-1.87	-3.4	-2.44	0.686733	4.72773	6.88438	1.64305	0.999011	0.608021
15	63131446	63142031	LACTB	protein_coding	ENSG00000103642	7.9e-22	+	63131446	63142031	0	2	25,752,	0,9833	-21.1	-19.7	5.73	-1.37	-2.71	-1.15	1.6299	5.88088	3.60812	2.42645	4.99085	2.05685
15	63774759	63775539	HERC1	protein_coding	ENSG00000103657	1.6e-14	-	63774759	63775539	0	1	780,	0	-13.8	-12.5	4.46	-3.7	-5.72	-1.4	1.79016	5.77801	3.22765	2.04525	3.50714	1.71477
15	64300348	64317002	CSNK1G1	protein_coding	ENSG00000169118	3.2e-05	-	64300348	64317002	0	3	375,49,146,	0,15354,16508	-4.5	-3.57	1.79	-1.52	-2.92	-1.01	2.6206	5.87516	2.24191	1.97186	2.95338	1.49776
15	64841882	64859898	PLEKHO2	protein_coding	ENSG00000241839	1e-09	+	64841882	64859898	0	4	146,150,117,5,	0,6710,13038,18011	-8.98	-7.85	3.11	-1.31	-2.62	-1.23	5.51569	14.6005	2.64709	5.63801	10.8594	1.92611
15	65578782	65584872	VWA9	protein_coding	ENSG00000138614	7.9e-34	-	65578782	65584872	0	3	877,66,103,	0,3171,5987	-33.1	-31.4	3.49	-4.02	-6.09	-0.601	9.68592	21.9322	2.26434	12.3744	18.9104	1.52818
15	72046000	72046540	MYO9A	protein_coding	ENSG00000066933	0.0037	-	72046000	72046540	0	1	540,	0	-2.43	-1.67	1.82	-2.3	-3.99	-1.47	1.26283	4.28893	3.39629	2.28283	2.56077	1.12175
15	74629337	74630117	CLK3	protein_coding	ENSG00000179335	0.00038	+	74629337	74630117	0	1	780,	0	-3.42	-2.57	2.15	-1.75	-3.25	-0.755	4.57948	7.94477	1.73486	5.34554	5.70391	1.06704
15	74802054	74802780	CSK	protein_coding	ENSG00000103653	1.3e-37	+	74802054	74802780	0	2	29,450,	0,276	-36.9	-35.1	2.57	-3.72	-5.75	-0.727	15.2533	33.7151	2.21034	16.4253	21.3378	1.29908
15	78009002	78016628	TBC1D2B	protein_coding	ENSG00000167202	9.1e-05	-	78009002	78016628	0	3	112,495,83,	0,3820,7543	-4.04	-3.14	2.21	-2.11	-3.74	-1.18	1.74129	5.08019	2.91749	3.52058	4.61809	1.31174
15	78494219	78498613	IREB2	protein_coding	ENSG00000136381	1e-28	+	78494219	78498613	0	3	45,213,581,	0,2906,3813	-28	-26.3	4.76	-1.83	-3.34	-0.763	4.68319	12.2355	2.61265	5.66106	9.60237	1.69621
15	88459475	88460014	MRPL46	protein_coding	ENSG00000259494	2e-16	-	88459475	88460014	0	1	539,	0	-15.7	-14.3	2.61	-1.75	-3.25	-0.785	2.16886	7.20018	3.3198	3.76693	6.35802	1.68785
15	89316543	89317421	POLG	protein_coding	ENSG00000140521	0.0011	-	89316543	89317421	0	2	284,46,	0,832	-2.95	-2.13	1.32	-2.38	-4.08	-0.8	11.513	22.4774	1.95234	15.8211	16.1237	1.01913
16	546839	547618	CAPN15	protein_coding	ENSG00000103326	1.6e-29	+	546839	547618	0	1	779,	0	-28.8	-27.1	2.68	-3.69	-5.71	-0.704	6.08602	14.4636	2.37653	8.14496	12.31	1.51137
16	1445652	1446492	CLCN7	protein_coding	ENSG00000103249	2.5e-32	-	1445652	1446492	0	1	840,	0	-31.6	-29.9	2.55	-7.71	-10.4	-0.751	10.7082	23.5477	2.19902	12.992	16.4621	1.26709
16	1510845	1518246	IFT140	protein_coding	ENSG00000187535	0.0049	-	1510845	1518246	0	2	305,145,	0,7256	-2.31	-1.56	2.06	-1.61	-3.05	-1.65	1.65971	6.67682	4.02287	3.22282	3.07292	0.953488
16	1776862	1777192	EME2	protein_coding	ENSG00000197774	4.2e-05	+	1776862	1777192	0	1	330,	0	-4.38	-3.46	1.83	-1.98	-3.56	-1.11	4.13288	9.6738	2.34069	6.702	6.37661	0.951449
16	2114234	2114804	PKD1	protein_coding	ENSG00000008710	4.6e-06	-	2114234	2114804	0	1	570,	0	-5.34	-4.36	2.37	-1.36	-2.69	-0.962	3.01939	6.53406	2.16403	2.60794	3.58624	1.37513
16	2275880	2276479	ABCA3	protein_coding	ENSG00000167972	1.3e-14	-	2275880	2276479	0	1	599,	0	-13.9	-12.6	2.02	-2.35	-4.05	-0.635	8.83647	17.1379	1.93945	10.1688	11.7936	1.15978
16	2597185	2598519	PDPK1	protein_coding	ENSG00000140992	2.6e-06	+	2597185	2598519	0	2	90,869,	0,465	-5.59	-4.6	1.97	-1.44	-2.8	-0.694	3.28451	7.1472	2.17603	3.62945	5.17215	1.42505
16	3443640	3448679	NAA60	protein_coding	ENSG00000122390	0.0095	+	3443640	3448679	0	3	253,139,209,	0,3841,4830	-2.02	-1.31	2.04	-1.41	-2.77	-1.77	1.89109	4.21814	2.23054	2.83538	3.55132	1.2525
16	3581988	3590294	SLX4	protein_coding	ENSG00000188827	0.00012	-	3581988	3590294	0	4	705,414,103,1293,	0,1108,2780,7013	-3.92	-3.02	2.5	-1.56	-2.98	-0.592	1.61395	4.00709	2.48278	2.22009	3.14357	1.41596
16	3812951	3850795	CREBBP	protein_coding	ENSG00000005339	5e-19	-	3812951	3850795	0	3	26,75,499,	0,46,37345	-18.3	-16.9	2.55	-3.35	-5.29	-0.826	8.33465	18.2569	2.19048	11.1792	13.9283	1.24592
16	4461679	4463701	NMRAL1	protein_coding	ENSG00000153406	1.3e-21	-	4461679	4463701	0	3	280,93,134,	0,1740,1888	-20.9	-19.5	2.82	-7.09	-9.66	-0.832	20.8799	44.6932	2.14049	29.32	34.0337	1.16077
16	4681657	4686419	MGRN1	protein_coding	ENSG00000102858	2.5e-08	+	4681657	4686419	0	5	119,124,46,90,161,	0,1165,1566,2185,4601	-7.61	-6.52	1.81	-1.4	-2.75	-0.593	12.8087	21.6185	1.6878	16.4498	19.7624	1.20138
16	4688726	4689416	MGRN1	protein_coding	ENSG00000102858	1.3e-40	+	4688726	4689416	0	1	690,	0	-39.9	-38	4.36	-1.39	-2.74	-0.59	3.62376	13.3808	3.69253	5.62242	12.6344	2.24715
16	4880416	4880955	UBN1	protein_coding	ENSG00000118900	6.3e-14	+	4880416	4880955	0	1	539,	0	-13.2	-12	2.62	-1.8	-3.3	-0.793	4.45821	9.75509	2.18812	4.70866	8.25427	1.753
16	18829462	18829733	SMG1	protein_coding	ENSG00000157106	1.3e-08	-	18829462	18829733	0	1	271,	0	-7.87	-6.77	1.98	-1.86	-3.38	-1.07	4.91284	12.8193	2.60935	3.87987	6.98839	1.80119
16	23629242	23635432	PALB2	protein_coding	ENSG00000083093	3.3e-05	-	23629242	23635432	0	3	33,830,571,	0,397,5619	-4.48	-3.55	2.91	-1.5	-2.89	-0.601	3.66846	5.98015	1.63015	3.31215	4.44419	1.34178
16	30360172	30365785	TBC1D10B	protein_coding	ENSG00000169221	7.9e-16	-	30360172	30365785	0	4	4,107,108,291,	0,4727,4932,5322	-15.1	-13.8	3.44	-2.45	-4.17	-0.922	9.48711	15.5874	1.64301	11.5168	13.0265	1.13108
16	30367937	30369786	TBC1D10B	protein_coding	ENSG00000169221	5e-69	-	30367937	30369786	0	2	70,559,	0,1290	-68.3	-66.1	4.15	-3.12	-5.02	-0.693	6.29835	24.5803	3.90265	9.10741	22.1755	2.43488
16	30756838	30757826	PHKG2	protein_coding	ENSG00000156873	3.2e-13	+	30756838	30757826	0	1	988,	0	-12.5	-11.2	2.84	-3.36	-5.32	-0.759	3.38531	7.79272	2.30192	4.47704	5.4463	1.2165
16	31083484	31083963	PRSS53	protein_coding	ENSG00000151006	0.0037	-	31083484	31083963	0	1	479,	0	-2.43	-1.67	2.14	-1.38	-2.72	-1.75	0.610134	2.4829	4.06943	1.0597	1.06689	1.00679
16	31915325	31915774	ZNF267	protein_coding	ENSG00000185947	0.0036	+	31915325	31915774	0	1	449,	0	-2.44	-1.68	2.43	-2.41	-4.13	-2.43	0.216967	1.81233	8.35305	1.37275	1.07122	0.780348
16	50314371	50316128	ADCY7	protein_coding	ENSG00000121281	1.3e-30	+	50314371	50316128	0	3	35,125,770,	0,642,987	-29.9	-28.3	3.43	-4.83	-7.06	-0.846	6.2152	16.1199	2.59363	8.42092	12.4124	1.47399
16	50314951	50316118	BRD7	protein_coding	ENSG00000166164	2.5e-30	-	50314951	50316118	0	1	1167,	0	-29.6	-28	3.23	-3.71	-5.73	-0.802	3.95126	11.398	2.88465	4.81559	8.44907	1.75452
16	53274271	53304261	CHD9	protein_coding	ENSG00000177200	2.5e-15	+	53274271	53304261	0	8	31,104,118,58,43,220,203,542,	0,11324,11954,13685,17453,18561,22684,29448	-14.6	-13.3	2.9	-3.73	-5.76	-0.814	10.6847	17.4877	1.63671	9.67579	12.968	1.34025
16	53764240	53844219	FTO	protein_coding	ENSG00000140718	1.3e-11	+	53764240	53844219	0	5	40,78,179,628,65,	0,45899,50429,61623,79914	-10.9	-9.7	2.23	-6.21	-8.67	-1.06	8.88898	15.3643	1.72846	11.0601	13.7856	1.24643
16	67154179	67155181	TRADD	protein_coding	ENSG00000102871	6.3e-24	-	67154179	67155181	0	2	780,86,	0,916	-23.2	-21.7	3.25	-1.92	-3.48	-0.649	4.57467	12.2155	2.67024	6.9499	10.4485	1.5034
16	67542555	67542945	FAM65A	protein_coding	ENSG00000039523	0.0038	+	67542555	67542945	0	1	390,	0	-2.42	-1.66	1.23	-2.77	-4.58	-0.639	11.6569	20.223	1.73486	17.4776	19.0387	1.08932
16	68078374	68079320	DUS2	protein_coding	ENSG00000167264	5e-23	+	68078374	68079320	0	2	144,572,	0,374	-22.3	-20.8	4.74	-1.69	-3.15	-0.875	2.63047	8.56749	3.25702	4.15231	6.9275	1.66835
16	68846888	68860509	TANGO6	protein_coding	ENSG00000103047	1e-17	+	68846888	68860509	0	2	5,626,	0,12995	-17	-15.6	2.44	-7.25	-9.85	-1.32	5.0433	14.4832	2.87177	6.66526	9.90923	1.4867
16	69940093	69940663	WWP2	protein_coding	ENSG00000198373	2e-16	+	69940093	69940663	0	1	570,	0	-15.7	-14.4	2.27	-2.48	-4.22	-0.681	7.1212	14.5506	2.04328	6.67887	10.0731	1.50821
16	69941051	69941172	WWP2	protein_coding	ENSG00000198373	0.024	+	69941051	69941172	0	1	121,	0	-1.62	-0.972	1.33	-2.16	-3.81	-1.78	1.87858	5.94913	3.16681	2.69678	3.47815	1.28974
16	70250132	70250462	EXOSC6	protein_coding	ENSG00000223496	7.9e-38	-	70250132	70250462	0	1	330,	0	-37.1	-35.3	4.36	-1.62	-3.07	-0.676	8.06896	25.7019	3.18528	8.13029	15.3039	1.88233
16	70663268	70663778	MTSS1L	protein_coding	ENSG00000132613	5e-20	-	70663268	70663778	0	1	510,	0	-19.3	-17.9	2.52	-5.03	-7.32	-1.03	5.41211	16.6307	3.07286	7.53571	11.3761	1.50962
16	74873579	74885745	WDR59	protein_coding	ENSG00000103091	4e-28	-	74873579	74885745	0	2	865,93,	0,12073	-27.4	-25.7	4.48	-7.71	-10.4	-1.06	6.33861	19.0138	2.99967	7.75848	12.6772	1.63397
16	75617270	75622852	ADAT1	protein_coding	ENSG00000065457	1e-08	-	75617270	75622852	0	7	2,113,112,69,190,381,61,	0,1315,2361,2995,3360,5132,5521	-8	-6.9	2.01	-1.32	-2.63	-0.581	8.99297	15.2778	1.69886	10.3535	12.5687	1.21396
16	81377426	81377997	GAN	protein_coding	ENSG00000261609	0.017	+	81377426	81377997	0	1	571,	0	-1.76	-1.08	1.56	-1.88	-3.41	-1.18	1.30801	5.20713	3.98097	3.17484	3.79055	1.19393
16	84101679	84110786	MBTPS1	protein_coding	ENSG00000140943	4e-26	-	84101679	84110786	0	3	428,128,74,	0,7776,9033	-25.4	-23.8	2.26	-3.37	-5.32	-0.693	9.63871	19.176	1.98948	11.5101	15.5555	1.35147
16	85779420	85779718	EMC8	protein_coding	ENSG00000131148	7.4e-06	-	85779420	85779718	0	1	298,	0	-5.13	-4.16	1.73	-2.3	-3.99	-1.02	4.90359	9.97742	2.03472	6.57001	7.2631	1.10549
16	86513719	86514167	FOXF1	protein_coding	ENSG00000103241	0.0044	+	86513719	86514167	0	1	448,	0	-2.36	-1.61	2.03	-1.58	-3.01	-1.68	0.652353	2.93415	4.49779	1.37581	1.74462	1.26807
16	88429539	88430890	ZNF469	protein_coding	ENSG00000225614	6.8e-06	+	88429539	88430890	0	1	1351,	0	-5.17	-4.2	5.26	-1.39	-2.74	-1.27	0.24036	1.43631	5.97564	0.644087	1.53532	2.38372
16	88433648	88434789	ZNF469	protein_coding	ENSG00000225614	7.4e-05	+	88433648	88434789	0	1	1141,	0	-4.13	-3.22	5.05	-1.32	-2.63	-1.22	0.483817	1.61837	3.345	0.76263	1.18558	1.5546
16	88814092	88814332	GALNS	protein_coding	ENSG00000141012	0.016	-	88814092	88814332	0	1	240,	0	-1.79	-1.11	1.24	-1.75	-3.23	-0.732	10.5536	17.8657	1.69285	11.1792	10.7719	0.963572
16	89154077	89154407	ACSF3	protein_coding	ENSG00000176715	5.6e-05	+	89154077	89154407	0	1	330,	0	-4.25	-3.34	1.61	-1.43	-2.8	-0.85	4.52649	8.15634	1.80191	5.82305	7.19646	1.23586
16	89286693	89287894	ANKRD11	protein_coding	ENSG00000167522	1e-15	-	89286693	89287894	0	1	1201,	0	-15	-13.7	4.2	-2.68	-4.47	-0.839	2.24416	6.69732	2.98434	2.83774	5.60674	1.97577
16	89533744	89537676	SPG7	protein_coding	ENSG00000197912	1.3e-11	+	89533744	89537676	0	2	47,912,	0,3020	-10.9	-9.7	2.67	-2.4	-4.11	-0.883	3.72471	8.81162	2.36572	4.76366	6.80216	1.42793
16	89555947	89557768	SPG7	protein_coding	ENSG00000197912	7.9e-46	+	89555947	89557768	0	2	138,882,	0,939	-45.1	-43.2	4.33	-11.7	-14.7	-0.811	10.2193	28.7815	2.81638	12.7609	19.9818	1.56586
16	89669416	89669776	SPATA33	protein_coding	ENSG00000167523	7.2e-06	+	89669416	89669776	0	1	360,	0	-5.14	-4.18	1.89	-2.47	-4.2	-1.23	3.24727	6.95502	2.14181	4.93494	5.1772	1.04909
17	3659910	3661184	CTNS	protein_coding	ENSG00000040531	2.5e-12	+	3659910	3661184	0	2	65,949,	0,325	-11.6	-10.4	2.97	-3.21	-5.12	-0.967	3.13838	8.05589	2.56689	3.25381	4.77302	1.4669
17	3669490	3669668	EMC6	protein_coding	ENSG00000127774	3.2e-06	+	3669490	3669668	0	1	178,	0	-5.49	-4.5	1.74	-2.21	-3.87	-0.893	6.93237	18.4621	2.66317	7.94389	10.133	1.27557
17	4272124	4289281	UBE2G1	protein_coding	ENSG00000132388	6.3e-20	-	4272124	4289281	0	3	392,124,52,	0,10673,17105	-19.2	-17.7	2.52	-2.16	-3.8	-0.615	18.9805	31.1323	1.64022	19.405	22.6517	1.16731
17	4937189	4937640	SLC25A11	protein_coding	ENSG00000108528	1.7e-08	-	4937189	4937640	0	1	451,	0	-7.77	-6.68	1.95	-1.57	-3	-0.747	5.54411	13.5322	2.44083	6.10978	7.26534	1.18913
17	5474308	5477985	DERL2	protein_coding	ENSG00000072849	5e-63	-	5474308	5477985	0	2	481,89,	0,3588	-62.3	-60.2	5.67	-1.34	-2.66	-0.65	5.07029	16.4724	3.24881	5.78835	14.1868	2.45091
17	6450369	6450608	FAM64A	protein_coding	ENSG00000129195	0.026	+	6450369	6450608	0	1	239,	0	-1.58	-0.93	1.32	-2.84	-4.66	-1.01	7.8804	14.7976	1.87777	11.9844	12.5779	1.04952
17	7315837	7317463	NEURL4	protein_coding	ENSG00000215041	5e-15	-	7315837	7317463	0	3	490,166,3,	0,1367,1623	-14.3	-13	2.83	-1.63	-3.07	-0.756	4.63191	11.9681	2.58384	5.94192	8.75834	1.47399
17	8227309	8228572	CTC1	protein_coding	ENSG00000178971	7.1e-10	-	8227309	8228572	0	2	1010,70,	0,1193	-9.15	-8	7.11	-1.89	-3.42	-0.929	2.22498	6.46237	2.90446	2.11498	3.98032	1.88197
17	8269292	8269652	PFAS	protein_coding	ENSG00000178921	6.3e-18	+	8269292	8269652	0	1	360,	0	-17.2	-15.8	3.11	-3.12	-5.01	-1.19	2.43545	10.5195	4.31931	5.33779	7.8493	1.47051
17	8604940	8630761	MYH10	protein_coding	ENSG00000133026	7.9e-28	-	8604940	8630761	0	4	42,376,74,108,	0,17961,18483,25713	-27.1	-25.5	2.81	-2.29	-3.97	-0.585	16.4528	32.9668	2.00372	18.3096	26.5039	1.44754
17	9242651	9243850	NTN1	protein_coding	ENSG00000065320	1.5e-07	+	9242651	9243850	0	1	1199,	0	-6.82	-5.77	5.53	-1.84	-3.36	-1.3	0.541662	2.532	4.67449	0.755978	1.37895	1.82406
17	16031973	16034854	NCOR1	protein_coding	ENSG00000141027	5e-57	-	16031973	16034854	0	2	510,90,	0,2791	-56.3	-54.3	3.95	-2.95	-4.81	-0.629	10.7701	32.393	3.00768	12.6294	26.2033	2.07478
17	16348323	16349871	CENPV	protein_coding	ENSG00000166582	5e-09	-	16348323	16349871	0	2	1010,370,	0,1178	-8.3	-7.19	2.83	-2.75	-4.56	-1.08	0.894175	3.1978	3.57625	2.12811	2.85363	1.34092
17	18328428	18328849	SHMT1	protein_coding	ENSG00000176974	2e-14	-	18328428	18328849	0	1	421,	0	-13.7	-12.4	2.52	-1.46	-2.84	-0.644	6.7105	14.0505	2.0938	8.43981	9.78237	1.15908
17	18735042	18735760	TRIM16L	protein_coding	ENSG00000108448	0.00045	+	18735042	18735760	0	1	718,	0	-3.35	-2.5	4.26	-1.73	-3.21	-1.4	0.814078	3.66155	4.49779	1.11093	1.33977	1.20599
17	28328533	28328803	IFT20	protein_coding	ENSG00000109083	2.3e-06	-	28328533	28328803	0	1	270,	0	-5.64	-4.65	2.11	-2.26	-3.93	-1.55	0.721615	4.28893	5.94351	2.41711	3.22879	1.3358
17	28361432	28361913	TMEM199	protein_coding	ENSG00000244045	0.00029	+	28361432	28361913	0	1	481,	0	-3.54	-2.68	1.84	-1.63	-3.08	-0.994	2.43039	7.28759	2.99853	3.76889	4.4998	1.19393
17	28404562	28404981	SLC46A1	protein_coding	ENSG00000076351	6.2e-05	-	28404562	28404981	0	1	419,	0	-4.21	-3.3	1.99	-1.34	-2.66	-1.2	1.86001	5.30341	2.85128	2.24982	3.08504	1.37124
17	28633862	28635582	KIAA0100	protein_coding	ENSG00000007202	1.6e-76	-	28633862	28635582	0	2	224,1066,	0,654	-75.8	-73.5	3.17	-39.7	-43.6	-0.982	19.5088	52.0413	2.66759	22.9064	34.4888	1.50564
17	28701543	28702144	SUPT6H	protein_coding	ENSG00000109111	1e-29	+	28701543	28702144	0	1	601,	0	-29	-27.3	2.07	-6.58	-9.09	-0.692	13.2376	29.3187	2.2148	15.6248	20.5576	1.31571
17	28860442	28860711	ERAL1	protein_coding	ENSG00000132591	5.6e-10	+	28860442	28860711	0	1	269,	0	-9.25	-8.1	1.5	-4.1	-6.19	-0.723	11.2266	28.8543	2.57017	12.6696	18.7743	1.48183
17	29073940	29074841	MYO18A	protein_coding	ENSG00000196535	2.5e-54	-	29073940	29074841	0	1	901,	0	-53.6	-51.6	3.06	-11.5	-14.5	-0.773	12.1457	30.7071	2.52822	13.8025	19.418	1.40684
17	29073940	29074840	TIAF1	protein_coding	ENSG00000221995	6.3e-55	-	29073940	29074840	0	1	900,	0	-54.2	-52.2	3.03	-11.1	-14.1	-0.763	12.1592	30.7064	2.52536	13.8178	19.4062	1.40443
17	29165462	29166942	MYO18A	protein_coding	ENSG00000196535	1e-73	-	29165462	29166942	0	2	49,1001,	0,479	-73	-70.7	2.42	-15.7	-18.9	-0.63	20.8134	57.1404	2.74536	23.377	39.8239	1.70355
17	31318546	31327528	NF1	protein_coding	ENSG00000196712	2.4e-07	+	31318546	31327528	0	3	18,433,30,	0,7273,8952	-6.62	-5.58	1.96	-5.85	-8.28	-1.71	5.40086	11.5821	2.14448	6.1056	4.5623	0.747231
17	36513077	36513650	MYO19	protein_coding	ENSG00000278259	4e-13	-	36513077	36513650	0	2	428,22,	0,551	-12.4	-11.2	2.77	-1.32	-2.64	-0.687	6.20589	14.1187	2.27505	8.86275	12.4921	1.4095
17	37369444	37406728	ACACA	protein_coding	ENSG00000278540	3.2e-22	-	37369444	37406728	0	2	43,467,	0,36817	-21.5	-20.1	5.13	-1.37	-2.71	-0.984	7.95899	13.3782	1.68089	7.10916	10.1383	1.42609
17	37542027	37542478	SYNRG	protein_coding	ENSG00000275066	8.3e-05	-	37542027	37542478	0	1	451,	0	-4.08	-3.18	1.89	-1.47	-2.86	-1	2.59205	6.38443	2.46308	3.13528	3.93261	1.25431
17	37553176	37554016	SYNRG	protein_coding	ENSG00000275066	5e-12	-	37553176	37554016	0	1	840,	0	-11.3	-10.1	3.02	-3.3	-5.24	-1.07	2.43545	7.26551	2.98323	3.45302	5.15334	1.49242
17	39405002	39405302	MED1	protein_coding	ENSG00000125686	0.0011	-	39405002	39405302	0	1	300,	0	-2.96	-2.15	1.56	-1.32	-2.63	-0.73	5.6286	12.6234	2.24272	8.33905	8.61753	1.0334
17	40074215	40076935	THRA	protein_coding	ENSG00000126351	3.8e-05	+	40074215	40076935	0	2	326,65,	0,2655	-4.42	-3.49	1.73	-2.05	-3.66	-1	5.23217	12.0067	2.29479	9.92192	11.0711	1.11582
17	40219303	40220460	WIPF2	protein_coding	ENSG00000171475	1e-26	+	40219303	40220460	0	3	214,131,46,	0,486,1111	-26	-24.5	3.16	-1.56	-2.98	-0.879	1.82711	7.52423	4.11811	3.24549	6.30439	1.94251
17	42676635	42676994	PLEKHH3	protein_coding	ENSG00000068137	0.005	-	42676635	42676994	0	1	359,	0	-2.3	-1.55	1.5	-1.78	-3.28	-1.13	4.88447	8.45645	1.73129	4.94869	5.69404	1.15062
17	42839304	42841662	PSME3	protein_coding	ENSG00000131467	2.3e-05	+	42839304	42841662	0	2	76,165,	0,2193	-4.64	-3.7	1.22	-5.13	-7.43	-0.743	56.8608	94.5421	1.66269	66.1948	68.4796	1.03452
17	45104805	45106026	NMT1	protein_coding	ENSG00000136448	4e-78	+	45104805	45106026	0	2	191,408,	0,813	-77.4	-75.1	3.51	-3.88	-5.93	-0.7	12.2518	35.5821	2.90423	12.59	25.2935	2.00902
17	45111602	45112561	PLCD3	protein_coding	ENSG00000161714	2e-10	-	45111602	45112561	0	1	959,	0	-9.7	-8.54	1.9	-3.64	-5.65	-0.668	6.90764	13.0869	1.89455	6.95645	8.80833	1.26621
17	45118455	45120343	PLCD3	protein_coding	ENSG00000161714	5.9e-06	-	45118455	45120343	0	3	37,275,19,	0,359,1869	-5.23	-4.26	1.56	-3.42	-5.38	-0.962	16.0892	29.501	1.8336	23.4409	23.9763	1.02284
17	47120395	47122540	CDC27	protein_coding	ENSG00000004897	2.5e-60	-	47120395	47122540	0	2	622,97,	0,2048	-59.6	-57.5	6.84	-3.9	-5.97	-0.975	4.65186	21.1552	4.5477	5.39565	13.0028	2.40987
17	47620193	47622167	NPEPPS	protein_coding	ENSG00000141279	2.6e-07	+	47620193	47622167	0	2	21,400,	0,1574	-6.58	-5.54	1.71	-1.95	-3.51	-0.802	11.5698	18.1392	1.5678	12.832	11.9959	0.934846
17	48725061	48725988	HOXB13	protein_coding	ENSG00000159184	0.00039	-	48725061	48725988	0	1	927,	0	-3.41	-2.56	2.63	-1.37	-2.7	-1.05	0.805686	2.86979	3.56192	1.17336	1.71871	1.46478
17	50551082	50551893	SPATA20	protein_coding	ENSG00000006282	6.9e-07	+	50551082	50551893	0	1	811,	0	-6.16	-5.14	2.06	-1.52	-2.92	-0.639	6.04608	10.6512	1.76167	6.43769	7.04269	1.09398
17	50752197	50752737	LUC7L3	protein_coding	ENSG00000108848	1e-62	+	50752197	50752737	0	1	540,	0	-62	-59.9	9.43	-1.6	-3.04	-0.857	2.76619	15.1851	5.48954	3.49139	8.74	2.5033
17	58492620	58503850	MTMR4	protein_coding	ENSG00000108389	1.6e-43	-	58492620	58503850	0	4	118,111,1399,107,	0,221,2311,11123	-42.8	-40.9	5.13	-4.43	-6.58	-0.598	5.59615	14.2327	2.54331	7.29314	12.0418	1.65111
17	59699101	59700151	PTRH2	protein_coding	ENSG00000141378	9.3e-05	-	59699101	59700151	0	1	1050,	0	-4.03	-3.13	3.72	-1.9	-3.44	-1.29	0.556674	2.59323	4.65843	1.24309	1.80367	1.45096
17	60043193	60046039	HEATR6	protein_coding	ENSG00000068097	5e-13	-	60043193	60046039	0	2	941,15,	0,2831	-12.3	-11.1	4.74	-4.04	-6.12	-1.21	2.71738	6.35118	2.33725	3.52707	5.47138	1.55126
17	63703131	63703971	STRADA	protein_coding	ENSG00000266173	4e-44	-	63703131	63703971	0	1	840,	0	-43.4	-41.5	4.06	-2.55	-4.31	-0.6	5.06419	13.0407	2.57507	6.51758	11.7024	1.79551
17	63816804	63817165	DDX42	protein_coding	ENSG00000198231	3.9e-08	+	63816804	63817165	0	2	162,198,	0,163	-7.41	-6.34	1.61	-1.36	-2.7	-0.623	0.0902018	0.173875	1.92763	0.302139	0.25051	0.82912
17	73236733	73242944	C17orf80	protein_coding	ENSG00000141219	2.1e-05	+	73236733	73242944	0	3	262,108,49,	0,5510,6162	-4.68	-3.74	1.96	-2.47	-4.2	-1.35	4.26252	12.1754	2.85639	7.18212	8.6094	1.19873
17	75236598	75238603	GGA3	protein_coding	ENSG00000125447	3.2e-19	-	75236598	75238603	0	1	2005,	0	-18.5	-17.1	5.38	-5.36	-7.71	-0.806	3.62787	8.64781	2.38372	3.36347	4.79779	1.42644
17	75498959	75499432	TMEM94	protein_coding	ENSG00000177728	0.028	+	75498959	75499432	0	2	159,171,	0,302	-1.56	-0.912	1.35	-1.81	-3.32	-1.26	7.18335	12.4242	1.72958	5.82305	4.46363	0.766545
17	75524319	75524739	TSEN54	protein_coding	ENSG00000182173	4e-20	+	75524319	75524739	0	1	420,	0	-19.4	-17.9	5.24	-1.39	-2.73	-0.816	4.48432	13.4132	2.99114	3.712	6.29853	1.6968
17	75658402	75666471	RECQL5	protein_coding	ENSG00000108469	5e-14	-	75658402	75666471	0	6	58,112,103,519,122,44,	0,2552,3203,4076,6648,8025	-13.3	-12	3.3	-1.38	-2.72	-0.613	5.76237	11.1404	1.9333	6.5474	11.0454	1.687
17	75889052	75889440	TRIM65	protein_coding	ENSG00000141569	0.0031	-	75889052	75889440	0	1	388,	0	-2.51	-1.74	1.55	-1.41	-2.76	-1.08	3.3477	5.88846	1.75896	4.20503	3.87386	0.921244
17	75890184	75891872	TRIM65	protein_coding	ENSG00000141569	2e-52	-	75890184	75891872	0	2	1163,60,	0,1628	-51.7	-49.7	4.44	-10.1	-13	-0.987	4.93861	17.1203	3.46662	7.94505	14.6004	1.83768
17	76144395	76155716	RNF157	protein_coding	ENSG00000141576	2e-18	-	76144395	76155716	0	6	958,41,229,46,66,155,	0,2873,7959,9887,10856,11166	-17.7	-16.3	4.04	-1.9	-3.45	-0.682	5.47365	14.2148	2.59694	2.4737	5.77094	2.33292
17	76311220	76312911	PRPSAP1	protein_coding	ENSG00000161542	4e-37	-	76311220	76312911	0	2	480,119,	0,1572	-36.4	-34.7	3.69	-1.4	-2.75	-0.625	4.93324	14.4209	2.92321	7.20292	13.4497	1.86726
17	76470980	76471850	RHBDF2	protein_coding	ENSG00000129667	1.6e-19	-	76470980	76471850	0	1	870,	0	-18.8	-17.3	2.87	-2.22	-3.88	-0.732	4.21771	10.1807	2.4138	4.58418	6.80695	1.48488
17	78797194	78798064	USP36	protein_coding	ENSG00000055483	3.2e-23	-	78797194	78798064	0	1	870,	0	-22.5	-21	2.46	-2.64	-4.43	-0.611	4.74026	11.116	2.34503	6.75125	8.25818	1.22321
17	79934437	79934917	TBC1D16	protein_coding	ENSG00000167291	7.9e-11	-	79934437	79934917	0	1	480,	0	-10.1	-8.89	2.64	-1.48	-2.87	-0.875	3.24727	8.21561	2.53001	3.77674	6.20012	1.64166
17	79935186	79935725	TBC1D16	protein_coding	ENSG00000167291	5e-17	-	79935186	79935725	0	1	539,	0	-16.3	-15	4.67	-1.56	-2.98	-0.998	1.68689	7.02599	4.16505	2.8252	5.46567	1.93461
17	80010215	80035848	TBC1D16	protein_coding	ENSG00000167291	8.9e-07	-	80010215	80035848	0	3	542,243,54,	0,3151,25579	-6.05	-5.03	1.67	-5.18	-7.5	-0.788	12.3466	20.9645	1.698	15.341	17.4133	1.13508
17	80325181	80332564	RNF213	protein_coding	ENSG00000173821	2.5e-19	+	80325181	80332564	0	4	17,174,150,559,	0,2634,3146,6824	-18.6	-17.2	2.75	-7.19	-9.78	-0.95	8.94802	22.2561	2.48726	10.1922	14.1955	1.39279
17	80337874	80339737	RNF213	protein_coding	ENSG00000173821	1.6e-20	+	80337874	80339737	0	2	123,537,	0,1326	-19.8	-18.3	2.33	-2.8	-4.63	-0.658	8.16737	21.0073	2.5721	8.35003	14.8028	1.77279
17	80347092	80347333	RNF213	protein_coding	ENSG00000173821	0.0019	+	80347092	80347333	0	1	241,	0	-2.71	-1.92	1.38	-1.85	-3.37	-0.935	4.85069	10.5191	2.16858	8.87613	7.35937	0.82912
17	80347931	80348082	RNF213	protein_coding	ENSG00000173821	0.0091	+	80347931	80348082	0	1	151,	0	-2.04	-1.33	1.3	-2.86	-4.69	-1.43	6.88162	15.9597	2.31918	4.5621	5.37517	1.17822
17	80393929	80395159	RNF213	protein_coding	ENSG00000173821	3.2e-30	+	80393929	80395159	0	1	1230,	0	-29.5	-27.8	4.06	-3.26	-5.19	-0.644	4.51449	14.0966	3.12253	5.45325	9.89819	1.8151
17	81229025	81229235	TEPSIN	protein_coding	ENSG00000167302	0.0063	-	81229025	81229235	0	1	210,	0	-2.2	-1.47	1.5	-1.59	-3.03	-1.41	2.16484	6.55759	3.02913	2.76242	2.43352	0.88094
17	81285098	81288895	SLC38A10	protein_coding	ENSG00000157637	0.002	-	81285098	81288895	0	2	616,163,	0,3634	-2.7	-1.91	4.34	-1.4	-2.75	-4.21	6.4195	13.2583	2.06531	0.418884	0.0771789	0.184249
17	81547185	81547874	FAAP100	protein_coding	ENSG00000185504	0.00032	-	81547185	81547874	0	1	689,	0	-3.49	-2.63	1.51	-2.27	-3.95	-0.777	3.34624	5.85978	1.75115	4.94649	5.75918	1.1643
17	81911998	81912805	SIRT7	protein_coding	ENSG00000187531	7.9e-33	-	81911998	81912805	0	1	807,	0	-32.1	-30.4	3.35	-2.43	-4.15	-0.685	4.06411	10.0447	2.47156	5.34641	7.4501	1.39348
17	81918899	81919110	MAFG	protein_coding	ENSG00000197063	0.0048	-	81918899	81919110	0	1	211,	0	-2.32	-1.57	1.5	-1.76	-3.25	-1.38	4.30917	7.56482	1.75552	4.63949	6.83856	1.47399
17	82172772	82207620	CCDC57	protein_coding	ENSG00000176155	4.4e-07	-	82172772	82207620	0	12	88,99,132,163,159,215,201,500,102,115,415,58,	0,2793,5701,6254,11001,12185,15446,20983,22490,25541,28765,34790	-6.36	-5.33	2.95	-1.94	-3.51	-0.687	3.23715	7.67466	2.37081	4.32434	6.56877	1.51902
17	82442226	82442436	HEXDC	protein_coding	ENSG00000169660	0.0028	+	82442226	82442436	0	1	210,	0	-2.55	-1.78	1.67	-1.55	-2.97	-1.63	1.08242	5.21626	4.81907	1.72651	3.29241	1.90698
17	82442588	82444253	C17orf62	protein_coding	ENSG00000178927	6.3e-49	-	82442588	82444253	0	2	1536,49,	0,1616	-48.2	-46.3	3.1	-13.1	-16.2	-0.792	7.25257	20.9901	2.89416	9.90483	17.4488	1.76164
17	82657336	82657755	RAB40B	protein_coding	ENSG00000141542	1.9e-08	-	82657336	82657755	0	1	419,	0	-7.73	-6.64	2.81	-1.64	-3.09	-1.37	1.39501	5.00462	3.58753	2.33635	3.37202	1.44328
18	214579	215595	THOC1	protein_coding	ENSG00000079134	4e-16	-	214579	215595	0	2	342,167,	0,849	-15.4	-14.1	2.85	-2.03	-3.63	-0.973	2.48808	8.36242	3.36099	5.27111	6.96899	1.32211
18	2801082	2802887	SMCHD1	protein_coding	ENSG00000101596	1.6e-19	+	2801082	2802887	0	2	181,360,	0,1445	-18.8	-17.4	3.72	-1.58	-3.01	-1.14	2.10082	7.00001	3.33204	1.8765	3.72292	1.98397
18	9257095	9257635	ANKRD12	protein_coding	ENSG00000101745	1.8e-08	+	9257095	9257635	0	1	540,	0	-7.74	-6.66	2.85	-1.61	-3.05	-0.985	2.52565	7.59256	3.00618	2.34997	4.50917	1.91882
18	31857664	31864698	TRAPPC8	protein_coding	ENSG00000153339	0.035	-	31857664	31864698	0	2	318,72,	0,6962	-1.46	-0.831	1.58	-1.44	-2.81	-1.51	2.74769	4.97551	1.8108	3.53271	2.23532	0.632749
18	35336518	35337955	ZNF24	protein_coding	ENSG00000172466	1e-39	-	35336518	35337955	0	1	1437,	0	-39	-37.1	6.62	-2.63	-4.41	-0.705	2.21456	9.23464	4.16997	3.17909	7.36363	2.31627
18	45952635	45967274	EPG5	protein_coding	ENSG00000152223	2.5e-13	-	45952635	45967274	0	3	8,945,98,	0,1758,14541	-12.6	-11.4	3.61	-2.17	-3.82	-0.966	3.0588	9.05277	2.95959	3.41524	6.23533	1.82574
18	54291999	54294689	POLI	protein_coding	ENSG00000101751	5.8e-10	+	54291999	54294689	0	2	39,1041,	0,1649	-9.24	-8.09	6.65	-3.19	-5.1	-1.57	0.631413	3.2167	5.09444	1.64498	2.97828	1.81053
18	56756590	56776830	WDR7	protein_coding	ENSG00000091157	5e-08	+	56756590	56776830	0	3	762,89,49,	0,2274,20191	-7.3	-6.23	2.78	-1.53	-2.93	-0.883	2.41741	5.66834	2.3448	2.53797	3.54054	1.39503
18	58918315	58919365	ZNF532	protein_coding	ENSG00000074657	0.00014	+	58918315	58919365	0	1	1050,	0	-3.86	-2.97	1.79	-1.9	-3.45	-0.746	3.15449	6.14029	1.94652	3.10772	4.03678	1.29895
18	58981430	58984683	ZNF532	protein_coding	ENSG00000074657	3.2e-14	+	58981430	58984683	0	2	187,712,	0,2541	-13.5	-12.2	5.03	-2.22	-3.89	-1.07	2.13113	6.40573	3.00579	2.29881	3.97918	1.73097
19	736101	747581	PALM	protein_coding	ENSG00000099864	4e-15	+	736101	747581	0	3	38,132,1297,	0,4250,10183	-14.4	-13.1	2.18	-7.15	-9.73	-0.594	10.2708	21.7824	2.1208	13.0495	18.0121	1.3803
19	1474670	1475358	C19orf25	protein_coding	ENSG00000119559	2.5e-23	-	1474670	1475358	0	1	688,	0	-22.6	-21.1	3.34	-1.48	-2.87	-0.584	3.02071	9.68951	3.20769	4.74288	9.13195	1.9254
19	1980008	1980470	CSNK1G2	protein_coding	ENSG00000133275	5.5e-09	+	1980008	1980470	0	2	9,322,	0,140	-8.26	-7.15	1.33	-14.6	-17.8	-0.996	36.8874	77.1566	2.09168	51.1537	53.8558	1.05282
19	1981097	1981338	CSNK1G2	protein_coding	ENSG00000133275	2.5e-11	+	1981097	1981338	0	1	241,	0	-10.6	-9.37	2.09	-3.15	-5.05	-1.13	4.98543	15.0644	3.02168	6.46904	6.86043	1.0605
19	1986213	1986364	BTBD2	protein_coding	ENSG00000133243	9.8e-05	-	1986213	1986364	0	1	151,	0	-4.01	-3.11	1.2	-5.92	-8.35	-0.863	28.1716	51.6099	1.83198	30.9743	31.8529	1.02837
19	2222246	2222517	DOT1L	protein_coding	ENSG00000104885	0.0006	+	2222246	2222517	0	1	271,	0	-3.22	-2.38	1.44	-1.75	-3.23	-0.899	5.87144	10.7405	1.82928	8.96384	9.31785	1.03949
19	2755252	2755462	SGTA	protein_coding	ENSG00000104969	1.3e-08	-	2755252	2755462	0	1	210,	0	-7.88	-6.79	1.28	-4.44	-6.6	-0.587	44.6886	74.6671	1.67083	46.7884	49.3862	1.05552
19	3759717	3761699	APBA3	protein_coding	ENSG00000011132	3.2e-15	-	3759717	3761699	0	2	584,164,	0,1818	-14.5	-13.2	3.31	-2.1	-3.73	-0.661	5.86071	14.1843	2.42024	8.19169	15.2315	1.85939
19	5222780	5225839	PTPRS	protein_coding	ENSG00000105426	1.6e-19	-	5222780	5225839	0	2	517,113,	0,2946	-18.8	-17.4	1.89	-4.54	-6.71	-0.631	13.3499	32.7879	2.45605	15.999	21.9494	1.37192
19	5917005	5917544	RANBP3	protein_coding	ENSG00000031823	1e-19	-	5917005	5917544	0	1	539,	0	-19	-17.6	2.41	-3.58	-5.58	-0.641	9.57913	21.4264	2.23677	12.3771	17.7355	1.43294
19	6191282	6192000	RFX2	protein_coding	ENSG00000087903	3.7e-05	-	6191282	6192000	0	1	718,	0	-4.43	-3.51	13.4	-2.04	-3.63	-2.49	0.180906	1.39488	7.7105	0.454471	0.586151	1.28974
19	10092024	10092743	C19orf66	protein_coding	ENSG00000130813	6.3e-17	+	10092024	10092743	0	1	719,	0	-16.2	-14.9	2.98	-1.32	-2.63	-0.699	3.11629	8.3141	2.66795	3.63071	6.94041	1.91158
19	10684431	10684731	ILF3	protein_coding	ENSG00000129351	1.1e-05	+	10684431	10684731	0	1	300,	0	-4.97	-4.01	1.33	-7.78	-10.5	-1.1	14.7209	30.3586	2.06228	17.1615	14.73	0.858314
19	11166153	11169757	KANK2	protein_coding	ENSG00000197256	7.8e-10	-	11166153	11169757	0	2	458,82,	0,3522	-9.11	-7.97	2.03	-1.49	-2.88	-0.668	7.03574	13.5623	1.92763	6.31135	6.62459	1.04963
19	12721354	12722341	TNPO2	protein_coding	ENSG00000105576	0.00021	-	12721354	12722341	0	2	361,208,	0,779	-3.67	-2.79	2.3	-1.47	-2.85	-1.21	2.68228	5.94049	2.21472	2.67624	5.44165	2.03332
19	13762699	13763296	CCDC130	protein_coding	ENSG00000104957	5e-16	+	13762699	13763296	0	1	597,	0	-15.3	-14	2.7	-2.63	-4.41	-0.903	4.29705	10.5374	2.45223	4.85852	6.34457	1.30586
19	13952581	13953296	DCAF15	protein_coding	ENSG00000132017	7.6e-05	+	13952581	13953296	0	2	63,267,	0,448	-4.12	-3.22	1.63	-3.23	-5.16	-1.21	1.18082	3.88849	3.29303	2.96646	3.09721	1.04408
19	14408276	14408725	ADGRE5	protein_coding	ENSG00000123146	2e-29	+	14408276	14408725	0	1	449,	0	-28.7	-27.1	2.88	-6.2	-8.65	-1.07	6.00274	19.8659	3.30948	7.91349	12.9886	1.64132
19	14412965	14416384	DDX39A	protein_coding	ENSG00000123136	3.2e-25	-	14412965	14416384	0	4	259,35,41,116,	0,1014,2982,3303	-24.5	-23	2.43	-4.28	-6.39	-0.635	23.4725	52.8103	2.24988	26.3685	41.3258	1.56724
19	15161251	15161581	NOTCH3	protein_coding	ENSG00000074181	0.003	-	15161251	15161581	0	1	330,	0	-2.52	-1.75	1.57	-1.7	-3.17	-1.13	2.95206	7.49245	2.53804	5.60331	6.64989	1.18678
19	16234859	16235339	AP1M1	protein_coding	ENSG00000072958	0.0021	+	16234859	16235339	0	1	480,	0	-2.68	-1.89	1.25	-11.1	-14.1	-1.05	12.9214	21.1911	1.64	16.5421	11.9618	0.723114
19	16646312	16646792	SMIM7	protein_coding	ENSG00000214046	1.1e-05	-	16646312	16646792	0	1	480,	0	-4.95	-3.99	2.22	-1.35	-2.67	-0.874	3.65317	6.71594	1.83838	3.39907	3.44451	1.01337
19	17320107	17320824	DDA1	protein_coding	ENSG00000130311	1e-13	+	17320107	17320824	0	1	717,	0	-13	-11.7	2.68	-2.62	-4.4	-0.884	2.76267	7.24602	2.62284	3.94425	5.32464	1.34998
19	18434293	18434562	SSBP4	protein_coding	ENSG00000130511	1.3e-12	+	18434293	18434562	0	1	269,	0	-11.9	-10.7	1.91	-6.37	-8.86	-0.935	13.3995	25.5965	1.91026	20.2175	22.5738	1.11655
19	19051904	19052173	ARMC6	protein_coding	ENSG00000105676	3.4e-10	+	19051904	19052173	0	1	269,	0	-9.47	-8.31	1.47	-4.17	-6.27	-0.744	10.5023	24.6657	2.3486	17.3871	21.6798	1.24689
19	30007524	30012634	URI1	protein_coding	ENSG00000105176	4e-47	+	30007524	30012634	0	4	114,349,143,350,	0,1480,3569,4760	-46.4	-44.5	4.68	-4.12	-6.22	-0.586	10.1902	21.6399	2.1236	14.6771	23.4892	1.60039
19	33125162	33130303	GPATCH1	protein_coding	ENSG00000076650	0.00095	+	33125162	33130303	0	3	40,146,174,	0,1425,4967	-3.02	-2.2	2.15	-1.89	-3.43	-1.57	2.25505	7.99827	3.54683	5.33779	5.76172	1.07942
19	36103428	36103788	WDR62	protein_coding	ENSG00000075702	0.0023	+	36103428	36103788	0	1	360,	0	-2.64	-1.85	1.31	-10.1	-13	-1.49	7.66716	17.3875	2.2678	12.7906	8.01631	0.626736
19	39422911	39423741	PLEKHG2	protein_coding	ENSG00000090924	0.0011	+	39422911	39423741	0	2	742,9,	0,821	-2.96	-2.15	1.84	-1.81	-3.31	-1.03	1.55661	3.62568	2.32921	3.86223	4.4031	1.14004
19	40215007	40215575	MAP3K10	protein_coding	ENSG00000130758	4e-11	+	40215007	40215575	0	1	568,	0	-10.4	-9.2	2.83	-1.79	-3.29	-1.02	1.48642	5.51014	3.70697	2.74479	4.49859	1.63896
19	40369984	40370365	PLD3	protein_coding	ENSG00000105223	4.2e-07	+	40369984	40370365	0	2	44,256,	0,125	-6.38	-5.35	1.54	-3.55	-5.54	-0.991	4.76266	19.9261	4.18382	8.21819	15.4314	1.87771
19	43846977	43848808	ZNF283	protein_coding	ENSG00000167637	2.2e-08	+	43846977	43848808	0	1	1831,	0	-7.65	-6.57	5.87	-1.64	-3.09	-0.948	0.638458	3.04258	4.76552	0.693056	2.18358	3.15066
19	44846204	44846415	NECTIN2	protein_coding	ENSG00000130202	0.0014	+	44846204	44846415	0	1	211,	0	-2.86	-2.06	5.13	-1.9	-3.44	-0.976	5.84816	12.3114	2.10517	12.2001	11.6825	0.957575
19	45302771	45303190	MARK4	protein_coding	ENSG00000007047	3.2e-23	+	45302771	45303190	0	1	419,	0	-22.5	-20.9	2.84	-2.04	-3.64	-0.816	4.96003	15.0139	3.02698	6.23027	12.1249	1.94613
19	45783425	45784114	DMWD	protein_coding	ENSG00000185800	1.5e-05	-	45783425	45784114	0	1	689,	0	-4.81	-3.86	1.78	-1.92	-3.47	-0.638	6.26831	10.7202	1.71022	6.47253	7.72253	1.19312
19	48462275	48466112	KCNJ14	protein_coding	ENSG00000182324	2e-15	+	48462275	48466112	0	2	163,1932,	0,1905	-14.7	-13.4	5.44	-1.92	-3.47	-0.884	0.961005	4.2726	4.44598	1.15952	3.09938	2.67298
19	49470328	49470629	ALDH16A1	protein_coding	ENSG00000161618	0.00016	+	49470328	49470629	0	1	301,	0	-3.79	-2.91	1.48	-9.16	-11.9	-1.97	6.58084	13.5172	2.05403	7.94998	4.59406	0.577871
19	49597974	49599622	PRR12	protein_coding	ENSG00000126464	0.0054	+	49597974	49599622	0	2	39,351,	0,1297	-2.27	-1.53	1.44	-2.7	-4.49	-1.18	6.49453	10.272	1.58164	7.90211	7.01427	0.887646
19	52032874	52040491	ZNF432	protein_coding	ENSG00000256087	4.7e-07	-	52032874	52040491	0	2	2566,128,	0,7489	-6.33	-5.31	11.8	-3.11	-5.01	-1.58	0.265181	1.42895	5.38859	0.740208	1.57336	2.12556
19	52064915	52066894	ZNF841	protein_coding	ENSG00000197608	3.5e-07	-	52064915	52066894	0	1	1979,	0	-6.46	-5.43	5.84	-1.47	-2.86	-0.827	0.787614	2.78341	3.53398	0.934357	1.95952	2.09719
19	52839409	52840633	ZNF468	protein_coding	ENSG00000204604	0.00022	-	52839409	52840633	0	1	1224,	0	-3.66	-2.79	4.21	-1.7	-3.17	-1.52	0.23877	1.30407	5.46161	0.770159	1.44903	1.88146
19	57351605	57358701	ZNF304	protein_coding	ENSG00000131845	8.7e-09	+	57351605	57358701	0	5	92,81,127,141,2672,	0,1049,2119,3665,4424	-8.06	-6.96	9.47	-2.39	-4.1	-0.814	0.95968	2.70448	2.81811	1.28116	2.48176	1.93713
19	57573172	57575901	ZNF416	protein_coding	ENSG00000083817	6.6e-05	-	57573172	57575901	0	2	529,98,	0,2631	-4.18	-3.27	2.88	-1.52	-2.91	-1.53	0.776858	3.39431	4.36929	1.73477	3.16433	1.82406
2	9467958	9473101	CPSF3	protein_coding	ENSG00000119203	0.00036	+	9467958	9473101	0	3	17,97,186,	0,3384,4957	-3.44	-2.59	1.79	-2	-3.58	-1	17.2105	29.1067	1.69122	24.1711	24.4497	1.01153
2	11182962	11192208	ROCK2	protein_coding	ENSG00000134318	1.6e-22	-	11182962	11192208	0	2	478,61,	0,9185	-21.8	-20.3	3.2	-2.17	-3.81	-0.828	7.10904	18.8134	2.6464	7.53386	12.3256	1.63603
2	24918369	24918909	ADCY3	protein_coding	ENSG00000138031	4e-14	-	24918369	24918909	0	1	540,	0	-13.4	-12.1	2.7	-9.71	-12.5	-1.76	4.38982	13.2725	3.02347	6.24421	6.01223	0.962849
2	27041425	27041695	TMEM214	protein_coding	ENSG00000119777	2.9e-05	+	27041425	27041695	0	1	270,	0	-4.54	-3.61	3.25	-4.96	-7.23	-1.88	2.16484	9.38927	4.33716	3.62567	3.22879	0.890536
2	27110800	27119115	CGREF1	protein_coding	ENSG00000138028	2.8e-08	-	27110800	27119115	0	2	168,341,	0,7974	-7.56	-6.48	2.35	-1.93	-3.49	-1.22	4.59338	10.7605	2.3426	5.98343	8.62265	1.44109
2	27653690	27661054	SUPT7L	protein_coding	ENSG00000119760	4e-19	-	27653690	27661054	0	4	57,238,325,71,	0,1674,3654,7293	-18.4	-17	3.1	-3.54	-5.53	-0.963	7.42501	15.6714	2.11063	8.81495	12.8336	1.45589
2	28865037	28870301	TRMT61B	protein_coding	ENSG00000171103	7.9e-19	-	28865037	28870301	0	2	82,723,	0,4541	-18.1	-16.7	5.09	-1.65	-3.11	-0.927	2.74303	8.16459	2.97648	3.82835	6.23629	1.62898
2	32499704	32499885	BIRC6	protein_coding	ENSG00000115760	0.0076	+	32499704	32499885	0	1	181,	0	-2.12	-1.4	1.31	-1.95	-3.52	-1.18	8.97035	15.3894	1.71559	6.0094	7.80594	1.29895
2	32611527	32618059	BIRC6	protein_coding	ENSG00000115760	6.3e-26	+	32611527	32618059	0	2	55,335,	0,6197	-25.2	-23.7	3.56	-2.47	-4.2	-0.874	10.4912	28.3283	2.70021	9.66846	17.8055	1.8416
2	38857130	38862252	DHX57	protein_coding	ENSG00000163214	4.3e-05	-	38857130	38862252	0	4	14,176,839,108,	0,1530,3868,5014	-4.37	-3.45	3.55	-1.92	-3.47	-0.798	3.31295	7.01925	2.11873	3.60335	4.89122	1.35741
2	43230835	43232715	THADA	protein_coding	ENSG00000115970	1.3e-14	-	43230835	43232715	0	2	508,3,	0,1877	-13.9	-12.6	2.71	-2.7	-4.5	-1.12	5.9099	12.3108	2.08308	6.95334	7.41234	1.06601
2	43574558	43577093	THADA	protein_coding	ENSG00000115970	7.2e-08	-	43574558	43577093	0	2	469,72,	0,2463	-7.14	-6.08	2.65	-3.16	-5.07	-1.4	4.08159	9.54547	2.33866	3.82002	3.88961	1.01822
2	53970837	53971077	ACYP2	protein_coding	ENSG00000170634	2e-09	+	53970837	53971077	0	1	240,	0	-8.69	-7.56	3.01	-1.46	-2.83	-1.72	2.57075	8.60683	3.34798	3.32353	5.76172	1.73361
2	55295574	55296316	CCDC88A	protein_coding	ENSG00000115355	8.9e-09	-	55295574	55296316	0	2	482,59,	0,683	-8.05	-6.95	1.77	-4.28	-6.39	-1.02	7.98311	17.529	2.19575	9.18146	9.33507	1.01673
2	60881520	60894493	REL	protein_coding	ENSG00000162924	0.0033	+	60881520	60894493	0	3	330,143,97,	0,10162,12876	-2.48	-1.72	2.05	-1.89	-3.42	-1.66	1.3103	3.95338	3.01715	2.92598	2.79516	0.95529
2	60920094	60922541	REL	protein_coding	ENSG00000162924	0.00035	+	60920094	60922541	0	4	15,96,69,779,	0,288,479,1668	-3.46	-2.6	4.54	-1.98	-3.56	-1.64	0.33861	2.15395	6.36117	1.51227	1.56732	1.0364
2	61188029	61188838	AHSA2	protein_coding	ENSG00000173209	2.5e-39	+	61188029	61188838	0	1	809,	0	-38.6	-36.8	3	-3.63	-5.63	-0.62	7.34549	21.742	2.95991	8.82889	17.4273	1.97389
2	61188031	61188949	USP34	protein_coding	ENSG00000115464	6.3e-38	-	61188031	61188949	0	2	710,40,	0,878	-37.2	-35.5	2.94	-3.61	-5.62	-0.623	10.3047	28.5434	2.76995	13.0524	23.608	1.80871
2	61214387	61214508	USP34	protein_coding	ENSG00000115464	0.17	-	61214387	61214508	0	1	121,	0	-0.763	-0.271	1.16	-2.29	-3.98	-1.76	5.90412	9.31168	1.57715	7.49106	4.72035	0.630131
2	61339652	61349251	USP34	protein_coding	ENSG00000115464	7.9e-27	-	61339652	61349251	0	6	29,215,91,611,131,2,	0,4162,6604,8217,9103,9597	-26.1	-24.5	2.96	-4.62	-6.81	-0.701	8.33636	19.173	2.29993	11.0887	18.7778	1.69341
2	61840238	61846833	FAM161A	protein_coding	ENSG00000170264	5.6e-09	-	61840238	61846833	0	3	343,239,75,	0,1883,6520	-8.25	-7.14	6.02	-1.44	-2.8	-1.14	1.03794	4.09679	3.94704	1.76593	2.60805	1.47687
2	69464835	69467811	AAK1	protein_coding	ENSG00000115977	7.9e-38	-	69464835	69467811	0	2	1716,25,	0,2951	-37.1	-35.3	4	-4.99	-7.26	-0.705	4.12203	9.97711	2.42044	5.0397	7.49371	1.48693
2	71348691	71350132	ZNF638	protein_coding	ENSG00000075292	6.3e-41	+	71348691	71350132	0	1	1441,	0	-40.2	-38.4	4.15	-4.88	-7.12	-0.622	6.62523	16.1809	2.44232	7.17083	10.6393	1.48369
2	73448513	73449054	ALMS1	protein_coding	ENSG00000116127	9.5e-07	+	73448513	73449054	0	1	541,	0	-6.02	-5.01	2.55	-1.42	-2.78	-0.924	1.68066	5.78513	3.44219	3.75301	4.94537	1.31771
2	86137031	86138050	PTCD3	protein_coding	ENSG00000132300	5e-30	+	86137031	86138050	0	2	109,582,	0,437	-29.3	-27.7	3.38	-2.86	-4.69	-0.739	9.0228	22.7825	2.52499	10.5465	14.7043	1.39424
2	86466378	86470208	KDM3A	protein_coding	ENSG00000115548	9.3e-09	+	86466378	86470208	0	3	505,30,5,	0,960,3825	-8.03	-6.93	1.98	-4.88	-7.12	-1.31	4.63036	9.79498	2.11538	8.52704	7.73797	0.907462
2	96269294	96271677	CIAO1	protein_coding	ENSG00000144021	1e-48	+	96269294	96271677	0	2	61,567,	0,1816	-48	-46	2.4	-5.5	-7.86	-0.641	19.4939	37.7764	1.93785	25.7492	35.0394	1.3608
2	96705958	96707726	LMAN2L	protein_coding	ENSG00000114988	1.6e-29	-	96705958	96707726	0	2	1440,49,	0,1719	-28.8	-27.2	3.88	-2.54	-4.3	-0.604	4.33987	10.0682	2.31993	4.74819	7.87364	1.65824
2	96761916	96788761	CNNM4	protein_coding	ENSG00000158158	4.3e-10	+	96761916	96788761	0	2	485,172,	0,26673	-9.37	-8.22	2.76	-2.58	-4.35	-1.22	3.90463	8.38413	2.14723	4.08371	5.81091	1.42295
2	99333055	99336382	TXNDC9	protein_coding	ENSG00000115514	0.031	-	99333055	99336382	0	2	187,144,	0,3183	-1.51	-0.874	1.63	-1.31	-2.61	-1.52	2.74693	5.86239	2.13416	5.36731	5.35833	0.998328
2	100995600	100995930	NPAS2	protein_coding	ENSG00000170485	2.7e-05	+	100995600	100995930	0	1	330,	0	-4.57	-3.63	1.36	-2.35	-4.05	-0.602	11.4146	21.4341	1.87777	17.9086	17.4901	0.976632
2	112752348	112756361	CKAP2L	protein_coding	ENSG00000169607	4e-25	-	112752348	112756361	0	2	126,385,	0,3628	-24.4	-22.9	3.27	-2.17	-3.82	-0.801	6.48182	18.4968	2.85364	9.50763	14.7659	1.55305
2	113217644	113218573	PAX8	protein_coding	ENSG00000125618	1e-20	-	113217644	113218573	0	1	929,	0	-20	-18.5	3.72	-2.51	-4.25	-0.8	2.90122	8.92773	3.07723	3.86374	6.30993	1.63311
2	113498783	113499554	FOXD4L1	protein_coding	ENSG00000184492	5.8e-06	+	113498783	113499554	0	1	771,	0	-5.24	-4.27	3.86	-1.87	-3.39	-1.91	0.252706	1.8673	7.38923	0.705384	1.36464	1.93461
2	120991304	120992323	GLI2	protein_coding	ENSG00000074047	0.0021	+	120991304	120992323	0	1	1019,	0	-2.68	-1.89	11.1	-1.95	-3.52	-3.63	0.0318672	0.706422	22.1677	0.213484	0.383508	1.79643
2	131533336	131533666	CCDC74A	protein_coding	ENSG00000163040	0.01	+	131533336	131533666	0	1	330,	0	-2	-1.29	1.97	-1.31	-2.61	-1.11	2.75526	4.45753	1.61783	3.5158	2.36846	0.67366
2	135780330	135782963	UBXN4	protein_coding	ENSG00000144224	5e-24	+	135780330	135782963	0	2	55,215,	0,2418	-23.3	-21.8	2.42	-3.12	-5.01	-0.896	14.6728	49.3806	3.36545	15.0398	22.4902	1.49538
2	158624888	158631783	PKP4	protein_coding	ENSG00000144283	3.2e-16	+	158624888	158631783	0	2	539,31,	0,6864	-15.5	-14.2	1.99	-5.38	-7.73	-0.825	15.4388	25.4224	1.64666	13.6758	11.8135	0.863827
2	158677333	158681022	PKP4	protein_coding	ENSG00000144283	1.3e-12	+	158677333	158681022	0	3	22,74,594,	0,1247,3095	-11.9	-10.7	2.58	-2.64	-4.42	-0.926	4.23556	11.0675	2.613	6.72588	8.10344	1.20481
2	159230081	159231521	TANC1	protein_coding	ENSG00000115183	0.00059	+	159230081	159231521	0	1	1440,	0	-3.23	-2.39	3.16	-2.51	-4.25	-0.896	1.60108	3.93393	2.45704	2.21569	2.85999	1.29079
2	169571203	169573188	FASTKD1	protein_coding	ENSG00000138399	2.5e-05	-	169571203	169573188	0	3	36,519,193,	0,449,1792	-4.61	-3.67	7.11	-1.6	-3.04	-1.57	0.694602	2.55234	3.67454	1.16332	1.68793	1.45096
2	172504273	172504724	ITGA6	protein_coding	ENSG00000091409	3.2e-06	+	172504273	172504724	0	1	451,	0	-5.5	-4.52	2.11	-1.47	-2.85	-0.998	2.23205	6.66201	2.98471	4.9039	5.9989	1.22329
2	173909846	173913408	SP3	protein_coding	ENSG00000172845	4e-20	-	173909846	173913408	0	2	411,339,	0,3223	-19.4	-18	4.06	-2.36	-4.06	-0.805	4.76266	11.2671	2.36572	5.51102	8.6977	1.57824
2	179944875	179950570	CWC22	protein_coding	ENSG00000163510	1e-12	-	179944875	179950570	0	2	840,59,	0,5636	-12	-10.8	2.63	-1.74	-3.22	-0.724	3.4676	8.73826	2.51997	5.56555	8.02523	1.44195
2	181901851	181910625	SSFA2	protein_coding	ENSG00000138434	2.5e-17	+	181901851	181910625	0	3	615,73,121,	0,8047,8653	-16.6	-15.3	3.43	-2.16	-3.8	-0.788	4.61602	11.1418	2.41372	5.1091	8.36065	1.63642
2	181920626	181929630	SSFA2	protein_coding	ENSG00000138434	4e-16	+	181920626	181929630	0	4	36,465,118,70,	0,1321,7534,8934	-15.4	-14	3.39	-4.52	-6.69	-1.09	6.07979	15.8532	2.60753	7.52498	11.5184	1.53068
2	189032943	189033333	COL5A2	protein_coding	ENSG00000204262	2e-38	-	189032943	189033333	0	1	390,	0	-37.7	-35.9	2.43	-17.2	-20.5	-1.33	13.1556	37.9583	2.88534	26.4023	29.5987	1.12106
2	189033841	189035020	COL5A2	protein_coding	ENSG00000204262	5e-86	-	189033841	189035020	0	2	375,105,	0,1074	-85.3	-83	1.82	-30.4	-34	-0.77	75.093	162.03	2.15773	105.22	140.599	1.33623
2	189474740	189475565	WDR75	protein_coding	ENSG00000115368	4e-14	+	189474740	189475565	0	2	68,353,	0,472	-13.4	-12.1	3.75	-2.17	-3.82	-0.82	7.09616	22.3767	3.15334	12.2291	19.7076	1.61153
2	189854251	189854761	PMS1	protein_coding	ENSG00000064933	0.027	+	189854251	189854761	0	1	510,	0	-1.57	-0.923	2.19	-1.53	-2.93	-1.53	0.955078	3.00702	3.14846	1.42183	1.3557	0.953488
2	190659175	190670346	NAB1	protein_coding	ENSG00000138386	1.3e-16	+	190659175	190670346	0	2	820,21,	0,11150	-15.9	-14.5	4.05	-2.43	-4.15	-1.02	3.20479	7.0708	2.20632	3.70758	5.89785	1.59075
2	190930437	190932853	GLS	protein_coding	ENSG00000115419	2.5e-11	+	190930437	190932853	0	3	131,93,197,	0,1107,2219	-10.6	-9.43	3.07	-2.16	-3.81	-1.37	5.01359	19.7747	3.94422	4.90887	8.92552	1.81825
2	199959822	200008481	C2orf47	protein_coding	ENSG00000162972	6.3e-34	+	199959822	200008481	0	5	58,148,393,35,16,	0,1958,3910,45920,48643	-33.2	-31.5	9.08	-1.76	-3.26	-0.998	6.99411	14.445	2.06531	8.75739	14.0594	1.60543
2	200981096	200987520	FAM126B	protein_coding	ENSG00000155744	5e-07	-	200981096	200987520	0	2	775,156,	0,6268	-6.3	-5.27	2.26	-1.35	-2.68	-0.771	3.13914	5.95024	1.8955	3.8165	4.77879	1.25214
2	201380256	201381153	TRAK2	protein_coding	ENSG00000115993	7.9e-37	-	201380256	201381153	0	1	897,	0	-36.1	-34.4	4.49	-1.46	-2.84	-0.589	3.65634	11.0257	3.01549	4.2441	8.47879	1.99778
2	202555450	202560172	BMPR2	protein_coding	ENSG00000204217	6.3e-17	+	202555450	202560172	0	2	1081,477,	0,4245	-16.2	-14.9	3.53	-1.96	-3.53	-0.611	3.66829	8.39691	2.28906	2.86237	5.59547	1.95484
2	202765537	202766465	FAM117B	protein_coding	ENSG00000138439	2.5e-05	+	202765537	202766465	0	1	928,	0	-4.61	-3.67	3.82	-2.04	-3.63	-1.23	0.699842	3.57494	5.10821	1.44558	2.65627	1.83751
2	206004319	206009643	INO80D	protein_coding	ENSG00000114933	2.5e-15	-	206004319	206009643	0	3	1214,158,67,	0,2964,5257	-14.6	-13.3	4.85	-1.7	-3.16	-0.7	2.05352	6.8511	3.33628	2.69595	4.49142	1.66599
2	206765566	206771252	FASTKD2	protein_coding	ENSG00000118246	3.2e-19	+	206765566	206771252	0	4	196,827,104,71,	0,1077,4524,5615	-18.5	-17.1	5.32	-3.21	-5.12	-0.797	5.06877	12.1742	2.4018	6.80948	11.2918	1.65824
2	218652291	218658736	ZNF142	protein_coding	ENSG00000115568	1.4e-09	-	218652291	218658736	0	3	9,314,36,	0,3858,6409	-8.86	-7.73	2.41	-1.89	-3.43	-1.11	9.85939	19.0052	1.92763	10.5033	12.5604	1.19585
2	218754219	218754579	TTLL4	protein_coding	ENSG00000135912	0.00079	+	218754219	218754579	0	1	360,	0	-3.1	-2.27	1.56	-3.48	-5.45	-1.33	4.32969	9.04152	2.08826	4.6328	4.75968	1.02739
2	219248541	219249170	STK16	protein_coding	ENSG00000115661	2.2e-10	+	219248541	219249170	0	1	629,	0	-9.65	-8.49	6.32	-1.43	-2.79	-0.859	2.32316	5.72213	2.46308	2.88209	4.30128	1.49242
2	232336440	232337011	DIS3L2	protein_coding	ENSG00000144535	2.4e-05	+	232336440	232337011	0	1	571,	0	-4.62	-3.68	1.92	-1.52	-2.92	-0.984	2.21792	5.20713	2.34775	2.53988	3.21144	1.26441
2	233475519	233476479	USP40	protein_coding	ENSG00000085982	2.1e-08	-	233475519	233476479	0	1	960,	0	-7.68	-6.6	3.07	-5.76	-8.18	-1.17	2.60458	7.56358	2.90396	4.41879	5.85566	1.32517
2	233837368	233840802	HJURP	protein_coding	ENSG00000123485	7.9e-23	-	233837368	233840802	0	2	284,194,	0,3240	-22.1	-20.6	3.68	-2.46	-4.2	-0.672	13.6548	27.1726	1.98996	13.1222	19.5586	1.4905
2	237339097	237342335	COL6A3	protein_coding	ENSG00000163359	2.5e-53	-	237339097	237342335	0	3	20,699,271,	0,1354,2967	-52.6	-50.6	3.49	-3.89	-5.95	-0.603	9.6106	23.9	2.48683	8.936	14.8484	1.66164
2	238238775	238239345	HES6	protein_coding	ENSG00000144485	1.3e-05	-	238238775	238239345	0	1	570,	0	-4.87	-3.92	1.57	-2.11	-3.74	-0.736	5.41211	8.67547	1.60297	5.91557	7.48892	1.26597
20	2839076	2840983	PCED1A	protein_coding	ENSG00000132635	1.8e-09	-	2839076	2840983	0	5	6,80,145,482,118,	0,115,712,1134,1789	-8.74	-7.61	1.95	-2.45	-4.17	-0.807	9.26116	16.8352	1.81782	7.54803	9.44159	1.25087
20	3644201	3647315	ATRN	protein_coding	ENSG00000088812	2.5e-15	+	3644201	3647315	0	2	67,593,	0,2521	-14.6	-13.3	4.03	-2.51	-4.26	-1.16	1.62363	8.15634	5.02351	3.68061	7.15091	1.94286
20	4726694	4727293	PRND	protein_coding	ENSG00000171864	4.5e-07	+	4726694	4727293	0	1	599,	0	-6.35	-5.32	2.22	-1.52	-2.92	-0.938	2.60215	5.95647	2.28906	2.60274	4.1654	1.60039
20	5189775	5190548	CDS2	protein_coding	ENSG00000101290	5e-30	+	5189775	5190548	0	2	63,447,	0,326	-29.3	-27.6	2.85	-1.57	-2.99	-0.643	4.90274	18.7172	3.8177	7.53571	14.4411	1.91636
20	10405143	10407672	MKKS	protein_coding	ENSG00000125863	1.3e-43	-	10405143	10407672	0	2	544,57,	0,2472	-42.9	-41.1	6.32	-3.13	-5.03	-1	4.53861	18.2786	4.02736	5.00717	14.0552	2.80702
20	11919687	11923735	BTBD3	protein_coding	ENSG00000132640	1e-13	+	11919687	11923735	0	3	149,97,1102,	0,1878,2946	-13	-11.8	3.04	-1.54	-2.96	-0.619	2.43304	7.26717	2.98687	3.49657	6.31106	1.80493
20	18138443	18142829	KAT14	protein_coding	ENSG00000149474	1.6e-33	+	18138443	18142829	0	2	61,622,	0,3764	-32.8	-31.1	5.23	-1.95	-3.52	-0.929	4.46915	16.4049	3.67069	6.10472	14.8325	2.42968
20	20512650	20513131	RALGAPA2	protein_coding	ENSG00000188559	0.00033	-	20512650	20513131	0	1	481,	0	-3.48	-2.62	2.41	-1.59	-3.02	-1.54	0.742618	2.66778	3.59239	1.65831	2.3124	1.39443
20	25225260	25226310	ENTPD6	protein_coding	ENSG00000197586	2.5e-85	+	25225260	25226310	0	2	57,812,	0,238	-84.6	-82.2	2.8	-11.6	-14.6	-0.651	19.0202	50.674	2.66421	23.8652	37.7754	1.58287
20	25226519	25226729	ENTPD6	protein_coding	ENSG00000197586	0.0095	+	25226519	25226729	0	1	210,	0	-2.02	-1.31	1.31	-2.61	-4.39	-0.777	13.453	20.8651	1.55096	13.6394	13.8854	1.01803
20	35514936	35516195	CEP250	protein_coding	ENSG00000126001	0.00012	+	35514936	35516195	0	1	1259,	0	-3.93	-3.03	3.29	-1.56	-2.98	-1.24	0.464264	2.01359	4.33716	0.719951	1.28936	1.7909
20	35652035	35652485	RBM12	protein_coding	ENSG00000244462	3.7e-10	-	35652035	35652485	0	1	450,	0	-9.43	-8.27	3.13	-2.1	-3.73	-1.4	1.80404	6.18997	3.43117	2.65883	4.20856	1.58287
20	35669073	35673648	NFS1	protein_coding	ENSG00000244005	2e-22	-	35669073	35673648	0	3	612,90,48,	0,3681,4527	-21.7	-20.2	3.33	-6.68	-9.2	-1.2	5.41211	15.3984	2.84518	9.81349	12.5054	1.27431
20	38574224	38575538	RALGAPB	protein_coding	ENSG00000170471	3.2e-19	+	38574224	38575538	0	2	74,765,	0,549	-18.5	-17	2.69	-3.03	-4.91	-0.871	5.45727	10.9672	2.00965	6.82784	8.63497	1.26467
20	41404499	41412174	CHD6	protein_coding	ENSG00000124177	3.2e-15	-	41404499	41412174	0	2	990,31,	0,7644	-14.5	-13.2	3.16	-2.49	-4.23	-0.793	2.7034	9.44138	3.4924	5.07807	8.8623	1.74521
20	44486621	44490557	TTPAL	protein_coding	ENSG00000124120	5e-19	+	44486621	44490557	0	2	85,1295,	0,2641	-18.3	-16.9	5.09	-1.66	-3.12	-0.649	2.91783	8.09655	2.77485	2.78494	5.51121	1.97894
20	50579828	50582847	PTPN1	protein_coding	ENSG00000196396	8.3e-08	+	50579828	50582847	0	3	98,196,156,	0,1436,2863	-7.08	-6.02	1.65	-1.88	-3.41	-0.59	19.2671	29.1415	1.5125	24.574	25.7858	1.04931
20	50934925	50936249	DPM1	protein_coding	ENSG00000000419	5e-22	-	50934925	50936249	0	2	311,102,	0,1222	-21.3	-19.9	3.19	-1.34	-2.66	-0.647	6.91911	18.4906	2.67239	9.3056	10.8453	1.16546
20	58994802	58994863	NELFCD	protein_coding	ENSG00000101158	0.19	+	58994802	58994863	0	1	61,	0	-0.727	-0.244	1.06	-1.75	-3.24	-0.874	0.532339	1.53923	2.89144	0.594372	0.985612	1.65824
20	58994952	58995133	NELFCD	protein_coding	ENSG00000101158	1.5e-08	+	58994952	58995133	0	1	181,	0	-7.81	-6.72	2.2	-5.18	-7.5	-1.39	6.09984	14.0061	2.29614	5.60877	2.65734	0.473783
20	62289206	62294836	OSBPL2	protein_coding	ENSG00000130703	1.3e-27	+	62289206	62294836	0	3	124,232,1052,	0,2355,4578	-26.9	-25.3	4.32	-5.05	-7.34	-0.714	6.20394	14.8041	2.38624	9.14143	14.689	1.60686
20	62760205	62760623	NTSR1	protein_coding	ENSG00000101188	6.2e-08	+	62760205	62760623	0	1	418,	0	-7.21	-6.14	1.89	-1.52	-2.92	-0.666	4.11735	7.78696	1.89126	7.45952	8.98958	1.20512
20	62966809	62967705	SLC17A9	protein_coding	ENSG00000101194	1.6e-40	+	62966809	62967705	0	1	896,	0	-39.8	-38	4.04	-6.61	-9.12	-1.02	4.56647	14.9851	3.28155	5.46279	9.05861	1.65824
20	63736282	63737513	LIME1	protein_coding	ENSG00000203896	4e-12	+	63736282	63737513	0	1	1231,	0	-11.4	-10.2	5.53	-2.04	-3.64	-0.988	1.29258	4.72896	3.65856	2.17953	4.3712	2.00557
20	64259887	64262796	PCMTD2	protein_coding	ENSG00000203880	2.6e-10	+	64259887	64262796	0	3	385,160,26,	0,2640,2883	-9.59	-8.44	4.06	-2.97	-4.83	-2.08	1.42175	4.54938	3.19986	1.52393	2.05321	1.34732
21	15877899	15878780	USP25	protein_coding	ENSG00000155313	1.8e-06	+	15877899	15878780	0	2	92,478,	0,403	-5.74	-4.74	2.63	-1.56	-2.99	-0.959	4.67151	10.0482	2.15095	4.26175	5.27389	1.23749
21	28966373	28967636	LTN1	protein_coding	ENSG00000198862	3.8e-07	-	28966373	28967636	0	2	806,35,	0,1228	-6.42	-5.39	2.28	-1.8	-3.3	-0.847	3.16618	6.36372	2.0099	2.50046	3.35999	1.34375
21	32347018	32347678	URB1	protein_coding	ENSG00000142207	5e-20	-	32347018	32347678	0	1	660,	0	-19.3	-17.9	2.18	-5.36	-7.71	-0.726	10.8242	23.3783	2.15982	12.58	15.7138	1.24911
21	36230457	36232877	DOPEY2	protein_coding	ENSG00000142197	6.3e-11	+	36230457	36232877	0	2	677,74,	0,2346	-10.2	-9.02	2.61	-1.84	-3.36	-0.935	1.85929	5.91778	3.18282	3.57257	5.36378	1.50138
21	36245093	36246653	DOPEY2	protein_coding	ENSG00000142197	6.3e-12	+	36245093	36246653	0	1	1560,	0	-11.2	-10	2.93	-2.46	-4.19	-0.763	1.64445	4.35357	2.64744	2.81222	4.66333	1.65824
21	36930369	36946097	HLCS	protein_coding	ENSG00000159267	3.2e-43	-	36930369	36946097	0	4	64,944,163,89,	0,6079,8462,15639	-42.5	-40.6	5.45	-3.16	-5.06	-0.802	3.32458	11.3764	3.42191	3.4818	8.27875	2.37772
21	37198022	37201734	TTC3	protein_coding	ENSG00000182670	1.3e-19	+	37198022	37201734	0	3	3,93,295,	0,2209,3417	-18.9	-17.4	2.59	-2.95	-4.8	-0.857	13.205	30.337	2.29739	19.0093	26.909	1.41557
21	43755686	43756262	PDXK	protein_coding	ENSG00000160209	1.8e-05	+	43755686	43756262	0	2	78,312,	0,264	-4.74	-3.79	1.55	-1.36	-2.69	-0.651	7.16064	16.1303	2.25263	11.6207	14.491	1.247
21	44456896	44458035	LRRC3	protein_coding	ENSG00000160233	2e-15	+	44456896	44458035	0	1	1139,	0	-14.7	-13.4	5.53	-2	-3.58	-0.874	1.454	5.85284	4.02534	2.13275	4.77706	2.23986
21	45264106	45266021	POFUT2	protein_coding	ENSG00000186866	6.3e-18	-	45264106	45266021	0	1	1915,	0	-17.2	-15.8	3.26	-3.3	-5.24	-0.678	2.79791	7.37087	2.63442	2.93462	5.02328	1.71173
21	45468472	45476399	COL18A1	protein_coding	ENSG00000182871	2.5e-52	+	45468472	45476399	0	4	314,87,60,49,	0,5422,7003,7878	-51.6	-49.6	2.38	-22.4	-25.9	-1.06	53.5481	104.816	1.95742	51.186	62.4801	1.22065
21	46004512	46005050	COL6A1	protein_coding	ENSG00000142156	2e-14	+	46004512	46005050	0	1	538,	0	-13.7	-12.4	2.39	-3.86	-5.91	-0.826	8.08799	18.732	2.31603	7.68265	8.94012	1.16368
21	46411770	46421992	PCNT	protein_coding	ENSG00000160299	2.5e-11	+	46411770	46421992	0	5	297,156,771,103,23,	0,1066,4298,6433,10199	-10.6	-9.4	1.99	-6.53	-9.04	-0.759	9.52531	16.3907	1.72075	9.80274	10.7552	1.09716
22	19722168	19722975	SEPT5	protein_coding	ENSG00000184702	1e-08	+	19722168	19722975	0	1	807,	0	-7.98	-6.89	1.9	-3.26	-5.19	-0.776	6.51868	13.6127	2.08826	7.14352	9.75963	1.36622
22	20115675	20117005	TRMT2A	protein_coding	ENSG00000099899	2e-11	-	20115675	20117005	0	3	137,575,123,	0,362,1207	-10.7	-9.53	1.86	-3.8	-5.84	-0.679	8.47789	19.4532	2.29458	13.5474	17.0647	1.25962
22	20441578	20456263	KLHL22	protein_coding	ENSG00000099910	3.1e-10	-	20441578	20456263	0	3	860,234,46,	0,4864,14639	-9.51	-8.36	2.62	-1.78	-3.28	-0.668	5.4406	9.58145	1.7611	8.80975	9.07109	1.02967
22	20997238	20998019	LZTR1	protein_coding	ENSG00000099949	2.5e-30	+	20997238	20998019	0	1	781,	0	-29.6	-28	3.56	-4.57	-6.76	-0.928	5.19729	15.1479	2.91457	5.89578	9.08378	1.54073
22	20998497	20998888	LZTR1	protein_coding	ENSG00000099949	7.9e-14	+	20998497	20998888	0	1	391,	0	-13.1	-11.8	2.49	-1.44	-2.81	-0.862	4.73387	9.84553	2.07981	5.37823	7.68828	1.42952
22	21696899	21697948	PPIL2	protein_coding	ENSG00000100023	1.3e-52	+	21696899	21697948	0	1	1049,	0	-51.9	-49.9	5.12	-3.86	-5.92	-0.765	4.2719	15.7234	3.68065	4.73515	11.4341	2.41474
22	21922710	21922950	PPM1F	protein_coding	ENSG00000100034	7.6e-05	-	21922710	21922950	0	1	240,	0	-4.12	-3.21	1.41	-3.31	-5.25	-1.03	7.98286	16.5616	2.07465	12.5388	11.2729	0.899046
22	24177702	24178358	CABIN1	protein_coding	ENSG00000099991	1.5e-07	+	24177702	24178358	0	2	115,306,	0,350	-6.81	-5.76	1.59	-3.54	-5.52	-0.874	10.7214	22.0793	2.05937	15.8462	17.5654	1.1085
22	24412595	24415379	SPECC1L	protein_coding	ENSG00000100014	1e-48	+	24412595	24415379	0	2	112,846,	0,1938	-48	-46	3.14	-5.01	-7.29	-0.698	8.91473	25.5804	2.86945	11.0511	20.8357	1.8854
22	26463968	26464778	HPS4	protein_coding	ENSG00000100099	2.5e-15	-	26463968	26464778	0	1	810,	0	-14.6	-13.3	3.64	-3.61	-5.61	-1.05	2.52565	7.99827	3.16681	3.44663	5.75244	1.66901
22	26481722	26482173	HPS4	protein_coding	ENSG00000100099	8.7e-06	-	26481722	26482173	0	1	451,	0	-5.06	-4.1	2.2	-1.38	-2.72	-1.22	1.36803	5.0659	3.70307	2.65293	3.59934	1.35674
22	27998872	27999083	TTC28	protein_coding	ENSG00000100154	0.044	-	27998872	27999083	0	1	211,	0	-1.36	-0.744	1.5	-1.37	-2.7	-1.91	1.07729	3.11492	2.89144	2.23383	1.56717	0.701563
22	30017996	30022516	MTMR3	protein_coding	ENSG00000100330	4e-21	+	30017996	30022516	0	4	76,1405,111,54,	0,1483,4032,4466	-20.4	-18.9	4.51	-2.34	-4.04	-0.642	2.54494	8.48039	3.33225	3.41421	6.77563	1.98454
22	30379233	30380140	RNF215	protein_coding	ENSG00000099999	3.5e-06	-	30379233	30380140	0	2	580,79,	0,828	-5.46	-4.48	2	-4.68	-6.88	-1.44	2.80871	9.21355	3.28035	5.28171	5.42834	1.02776
22	35263854	35287078	HMGXB4	protein_coding	ENSG00000100281	7.9e-15	+	35263854	35287078	0	6	20,115,956,82,65,197,	0,127,793,20107,22142,23027	-14.1	-12.9	3.16	-2.45	-4.17	-0.621	5.95144	11.0141	1.85067	7.04922	10.0344	1.42347
22	37011126	37018862	TST	protein_coding	ENSG00000128311	2e-13	-	37011126	37018862	0	2	199,725,	0,7011	-12.7	-11.4	2.2	-4.9	-7.16	-0.767	7.48558	14.4633	1.93215	11.1046	14.2172	1.2803
22	37755586	37759577	TRIOBP	protein_coding	ENSG00000100106	3.2e-15	+	37755586	37759577	0	4	73,526,111,161,	0,2026,3567,3830	-14.5	-13.2	2.6	-1.94	-3.5	-0.598	6.56164	12.8999	1.96596	8.45019	11.7	1.38459
22	38483439	38483859	DDX17	protein_coding	ENSG00000100201	1.3e-38	-	38483439	38483859	0	1	420,	0	-37.9	-36.1	3.54	-2.54	-4.3	-0.817	7.03574	22.8025	3.24095	8.97785	13.5991	1.51474
22	40770499	40770919	SLC25A17	protein_coding	ENSG00000100372	1e-30	-	40770499	40770919	0	1	420,	0	-30	-28.4	4.19	-4.74	-6.96	-1.43	2.86069	13.2642	4.63672	5.26586	9.08992	1.7262
22	41093074	41125928	EP300	protein_coding	ENSG00000100393	6.3e-44	+	41093074	41125928	0	4	24,74,635,77,	0,14950,24112,32777	-43.2	-41.3	4.2	-4.09	-6.17	-0.833	9.06027	22.1401	2.44365	10.2056	17.5171	1.71642
22	42059787	42060207	NAGA	protein_coding	ENSG00000198951	1.7e-05	-	42059787	42060207	0	1	420,	0	-4.77	-3.82	2.43	-1.46	-2.83	-1.21	1.70095	5.66337	3.32954	1.98549	3.00612	1.51404
22	46218367	46220288	PPARA	protein_coding	ENSG00000186951	0.048	+	46218367	46220288	0	2	34,477,	0,1444	-1.32	-0.713	3.16	-1.69	-3.16	-2.17	0.571926	2.26617	3.96234	1.27714	2.17664	1.7043
22	49903455	49904024	ALG12	protein_coding	ENSG00000182858	1e-15	-	49903455	49904024	0	1	569,	0	-15	-13.7	3.23	-1.84	-3.36	-0.871	3.42418	8.91073	2.6023	4.39668	5.81147	1.32179
22	50198735	50199598	TRABD	protein_coding	ENSG00000170638	1e-33	+	50198735	50199598	0	1	863,	0	-33	-31.3	3.68	-5.64	-8.04	-0.82	6.17093	15.6307	2.53295	7.47821	11.1815	1.49521
22	50252863	50253972	MAPK12	protein_coding	ENSG00000188130	1.3e-28	-	50252863	50253972	0	2	617,192,	0,917	-27.9	-26.3	2.74	-6.88	-9.43	-1.02	4.89699	13.5404	2.76504	5.37801	6.83715	1.27132
22	50264249	50266240	MAPK11	protein_coding	ENSG00000185386	2.5e-19	-	50264249	50266240	0	4	778,174,79,15,	0,1071,1332,1976	-18.6	-17.2	5.8	-2.47	-4.2	-0.947	3.19759	11.1905	3.49967	3.18893	7.21353	2.26206
3	3146465	3148454	TRNT1	protein_coding	ENSG00000072756	5.2e-08	+	3146465	3148454	0	3	158,254,549,	0,984,1440	-7.28	-6.21	2.67	-1.36	-2.69	-0.974	1.4192	4.65718	3.28155	1.81095	3.19068	1.76188
3	9435746	9441600	SETD5	protein_coding	ENSG00000168137	1.6e-11	+	9435746	9441600	0	4	160,39,243,8,	0,1103,4709,5846	-10.8	-9.6	2.24	-1.32	-2.63	-0.677	8.73154	18.9872	2.17455	10.3936	12.1581	1.16977
3	9470479	9470929	SETD5	protein_coding	ENSG00000168137	1.3e-23	+	9470479	9470929	0	1	450,	0	-22.9	-21.4	3.16	-1.36	-2.69	-0.692	4.97914	12.6581	2.54223	4.67309	8.35032	1.7869
3	10096450	10098937	FANCD2	protein_coding	ENSG00000144554	0.0047	+	10096450	10098937	0	2	22,218,	0,2269	-2.33	-1.58	1.49	-1.36	-2.69	-1.24	4.05908	11.0846	2.7308	6.496	4.50917	0.694147
3	13316264	13317284	NUP210	protein_coding	ENSG00000132182	3.2e-12	-	13316264	13317284	0	1	1020,	0	-11.5	-10.3	2.47	-7.01	-9.57	-1.18	3.6293	9.35859	2.57862	5.22523	5.80593	1.11113
3	18394521	18394702	SATB1	protein_coding	ENSG00000182568	0.015	-	18394521	18394702	0	1	181,	0	-1.81	-1.13	1.34	-2.25	-3.92	-1.44	6.81747	12.9686	1.90226	7.81222	6.1451	0.786601
3	19947078	19947675	RAB5A	protein_coding	ENSG00000144566	0.00012	+	19947078	19947675	0	1	597,	0	-3.92	-3.02	6.32	-1.38	-2.72	-0.821	1.68619	2.62124	1.55454	1.51829	1.86309	1.2271
3	37053734	37063989	LRRFIP2	protein_coding	ENSG00000093167	7.2e-08	-	37053734	37063989	0	5	227,105,80,121,248,	0,676,1351,5055,10007	-7.14	-6.07	4.74	-1.57	-3	-0.774	5.98728	12.7835	2.13511	8.44907	9.58416	1.13435
3	38253004	38254022	OXSR1	protein_coding	ENSG00000172939	6.3e-36	+	38253004	38254022	0	1	1018,	0	-35.2	-33.4	5.51	-2.34	-4.03	-0.644	3.79592	12.2054	3.21541	4.13141	10.2173	2.47306
3	44864256	44865670	TMEM42	protein_coding	ENSG00000169964	7.9e-16	+	44864256	44865670	0	2	87,631,	0,783	-15.1	-13.7	3.89	-2.14	-3.78	-1.28	1.80906	8.41286	4.6504	2.22186	3.85185	1.73361
3	47413693	47414222	SCAP	protein_coding	ENSG00000114650	1.7e-09	-	47413693	47414222	0	2	406,43,	0,486	-8.78	-7.65	1.81	-3.08	-4.97	-0.894	9.7635	19.6568	2.0133	10.4975	10.8461	1.03321
3	49007301	49008918	WDR6	protein_coding	ENSG00000178252	1.6e-46	+	49007301	49008918	0	4	230,52,338,10,	0,306,759,1607	-45.8	-43.9	3.22	-1.93	-3.48	-0.696	2.1133	7.50148	3.54965	2.87752	4.19902	1.45925
3	49029736	49030544	QRICH1	protein_coding	ENSG00000198218	7.9e-38	-	49029736	49030544	0	1	808,	0	-37.1	-35.3	3.34	-4.16	-6.26	-0.771	5.8274	14.3318	2.45938	8.30135	11.8682	1.42967
3	49278040	49278913	USP4	protein_coding	ENSG00000114316	6.3e-23	-	49278040	49278913	0	2	411,100,	0,773	-22.2	-20.7	3.15	-1.54	-2.96	-0.769	4.51186	13.1683	2.91859	4.68286	8.41242	1.79643
3	50288030	50288390	IFRD2	protein_coding	ENSG00000214706	7.6e-05	-	50288030	50288390	0	1	360,	0	-4.12	-3.21	1.29	-5.56	-7.94	-0.78	13.8911	24.6903	1.77742	20.7469	18.4542	0.889493
3	51387716	51389189	MANF	protein_coding	ENSG00000145050	3.2e-22	+	51387716	51389189	0	2	162,285,	0,1188	-21.5	-20.1	2.09	-3.19	-5.1	-0.74	12.1318	29.5472	2.4355	16.3034	27.0349	1.65824
3	51957453	51957753	PCBP4	protein_coding	ENSG00000090097	1.7e-10	-	51957453	51957753	0	1	300,	0	-9.76	-8.6	2.44	-1.31	-2.61	-0.681	9.41707	18.7785	1.9941	7.00963	9.61957	1.37234
3	52491962	52492472	NISCH	protein_coding	ENSG00000010322	1.3e-09	+	52491962	52492472	0	1	510,	0	-8.87	-7.73	2.01	-3.75	-5.78	-1.07	5.41211	10.1871	1.88227	7.03807	7.72159	1.09712
3	53864936	53865532	IL17RB	protein_coding	ENSG00000056736	3.4e-05	+	53864936	53865532	0	1	596,	0	-4.47	-3.54	2.57	-2.39	-4.1	-1.16	2.39731	5.88142	2.45334	2.67667	3.12717	1.16831
3	56622977	56624845	FAM208A	protein_coding	ENSG00000163946	3.2e-31	-	56622977	56624845	0	3	866,165,18,	0,1501,1850	-30.5	-28.8	7.82	-4.48	-6.65	-1.21	2.25978	11.6359	5.14914	3.38719	8.42515	2.48736
3	107773240	107778381	BBX	protein_coding	ENSG00000114439	5e-16	+	107773240	107778381	0	4	396,139,145,11,	0,1478,2964,5130	-15.3	-14	3.22	-1.66	-3.12	-0.757	3.80649	9.51156	2.49877	7.45073	12.0506	1.61737
3	121714895	121718443	GOLGB1	protein_coding	ENSG00000173230	2.1e-09	-	121714895	121718443	0	3	81,403,56,	0,1841,3492	-8.67	-7.55	2.04	-1.56	-2.99	-0.725	7.87763	12.4031	1.57447	10.5413	9.85338	0.93474
3	123259564	123272365	SEC22A	protein_coding	ENSG00000121542	1.6e-42	+	123259564	123272365	0	2	25,844,	0,11957	-41.8	-39.9	6.54	-1.63	-3.08	-0.763	3.28837	11.453	3.48287	3.00401	8.61361	2.86737
3	126988623	126989104	PLXNA1	protein_coding	ENSG00000114554	2e-34	+	126988623	126989104	0	1	481,	0	-33.7	-32	2.7	-4.82	-7.06	-0.918	8.91142	24.7908	2.78191	12.2866	15.8743	1.292
3	128341308	128341847	EEFSEC	protein_coding	ENSG00000132394	4e-12	+	128341308	128341847	0	1	539,	0	-11.4	-10.2	1.96	-5.32	-7.66	-0.889	6.86806	16.723	2.4349	11.3008	13.3295	1.17952
3	130733613	130745238	PIK3R4	protein_coding	ENSG00000196455	1e-15	-	130733613	130745238	0	3	517,134,753,	0,2255,10872	-15	-13.7	3.85	-2.07	-3.68	-0.677	3.44617	8.51544	2.47098	4.18347	7.02284	1.67871
3	132675465	132676540	UBA5	protein_coding	ENSG00000081307	0.059	+	132675465	132676540	0	3	215,107,98,	0,351,977	-1.23	-0.643	2.21	-1.63	-3.08	-1.16	7.49964	13.5623	1.80839	9.32316	8.01631	0.859828
3	133601132	133608633	TOPBP1	protein_coding	ENSG00000163781	3.5e-09	-	133601132	133608633	0	2	261,99,	0,7402	-8.46	-7.34	2.11	-2.87	-4.71	-1.1	10.1928	17.8222	1.74851	11.6827	14.1955	1.21509
3	136930546	136948750	NCK1	protein_coding	ENSG00000158092	6.3e-21	+	136930546	136948750	0	4	48,713,119,492,	0,15036,16382,17712	-20.2	-18.8	4.16	-1.69	-3.16	-0.595	5.70402	10.8127	1.89563	6.73868	9.18049	1.36236
3	139357656	139358407	COPB2	protein_coding	ENSG00000184432	2.8e-08	-	139357656	139358407	0	2	302,208,	0,543	-7.56	-6.48	1.64	-2.26	-3.93	-0.665	9.93281	20.2514	2.03884	8.81536	10.0204	1.1367
3	150408813	150410401	TSC22D2	protein_coding	ENSG00000196428	1e-20	+	150408813	150410401	0	1	1588,	0	-20	-18.5	3.07	-4.22	-6.33	-0.673	4.86681	9.67702	1.98837	5.27412	6.8338	1.29572
3	154275956	154276871	DHX36	protein_coding	ENSG00000174953	2.5e-79	-	154275956	154276871	0	2	400,319,	0,596	-78.6	-76.3	9.11	-3.28	-5.21	-0.949	5.78095	23.8541	4.12632	6.15204	14.2571	2.31746
3	155845023	155854159	SLC33A1	protein_coding	ENSG00000169359	7.9e-15	-	155845023	155854159	0	2	53,937,	0,8199	-14.1	-12.8	3.73	-1.96	-3.53	-0.804	4.7561	9.19959	1.93427	4.468	6.25515	1.39999
3	157147932	157149042	CCNL1	protein_coding	ENSG00000163660	5e-82	-	157147932	157149042	0	2	657,94,	0,1016	-81.3	-78.9	4.45	-4.89	-7.14	-0.796	7.09123	24.0879	3.39685	8.78658	16.6517	1.89513
3	170359695	170361402	SKIL	protein_coding	ENSG00000136603	1.7e-10	+	170359695	170361402	0	1	1707,	0	-9.77	-8.6	4.19	-1.47	-2.85	-0.778	1.27456	4.36369	3.42369	0.955801	1.98999	2.08201
3	172820846	172821205	ECT2	protein_coding	ENSG00000114346	1.3e-06	+	172820846	172821205	0	1	359,	0	-5.9	-4.89	2.13	-1.4	-2.74	-0.932	3.25631	8.45645	2.59694	4.44372	7.11755	1.60171
3	179199001	179199872	PIK3CA	protein_coding	ENSG00000121879	0.041	+	179199001	179199872	0	2	178,183,	0,688	-1.39	-0.77	1.48	-1.87	-3.4	-1.67	1.07942	3.98806	3.69462	3.21389	2.91452	0.90685
3	180609782	180610501	TTC14	protein_coding	ENSG00000163728	1.6e-14	+	180609782	180610501	0	1	719,	0	-13.8	-12.5	3.06	-3.02	-4.89	-1.07	2.25818	8.13998	3.60466	3.88285	6.14602	1.58287
3	180975349	180976577	FXR1	protein_coding	ENSG00000114416	3.2e-26	+	180975349	180976577	0	2	55,456,	0,772	-25.5	-23.9	2.2	-2.69	-4.49	-0.626	12.2011	26.459	2.16858	13.9067	18.1779	1.30713
3	183815875	183818008	MAP6D1	protein_coding	ENSG00000180834	2.1e-09	-	183815875	183818008	0	2	1561,15,	0,2118	-8.67	-7.55	3.79	-2.58	-4.35	-0.745	2.90523	7.16905	2.46763	2.5076	4.69229	1.87122
3	184193356	184194012	ABCF3	protein_coding	ENSG00000161204	1e-15	+	184193356	184194012	0	2	96,473,	0,183	-15	-13.6	1.71	-8.35	-11.1	-1	16.2078	30.8575	1.90387	17.1407	15.6381	0.91234
3	185643738	185644188	IGF2BP2	protein_coding	ENSG00000073792	1.5e-08	-	185643738	185644188	0	1	450,	0	-7.81	-6.72	2.11	-2	-3.58	-0.764	5.9894	12.0322	2.00891	9.10446	10.3544	1.13729
3	194651544	194672178	LSG1	protein_coding	ENSG00000041802	4e-70	-	194651544	194672178	0	11	53,414,177,61,145,87,87,121,127,140,115,	0,1184,7412,8528,9197,14012,14658,14907,18464,20338,20519	-69.4	-67.2	3.39	-7.17	-9.76	-0.621	17.1401	36.2166	2.11297	21.6781	35.6127	1.6428
3	197674083	197675505	RUBCN	protein_coding	ENSG00000145016	5e-21	-	197674083	197675505	0	2	1113,84,	0,1338	-20.3	-18.9	3.54	-1.44	-2.8	-0.608	3.52669	9.17748	2.6023	3.60447	5.82639	1.61644
4	737536	766868	PCGF3	protein_coding	ENSG00000185619	1.3e-13	+	737536	766868	0	7	4,111,88,89,138,81,837,	0,5937,6328,7063,23742,27447,28495	-12.9	-11.6	2.81	-2.51	-4.26	-0.765	8.21452	14.4415	1.75804	9.62901	14.5177	1.5077
4	867157	868773	GAK	protein_coding	ENSG00000178950	2.5e-15	-	867157	868773	0	2	275,235,	0,1381	-14.6	-13.3	2.06	-1.53	-2.94	-0.59	7.13125	19.5763	2.74515	7.32244	12.9676	1.77094
4	1983103	1983887	NELFA	protein_coding	ENSG00000185049	1.6e-20	-	1983103	1983887	0	3	400,100,40,	0,492,744	-19.8	-18.3	2.19	-3.07	-4.95	-0.721	11.2452	27.2984	2.42757	18.5312	23.5479	1.27072
4	2868079	2876266	ADD1	protein_coding	ENSG00000087274	6.3e-16	+	2868079	2876266	0	2	50,371,	0,7816	-15.2	-13.9	2.55	-1.66	-3.12	-0.771	2.1597	4.5348	2.09974	2.49749	4.21285	1.68683
4	3238956	3240304	HTT	protein_coding	ENSG00000197386	1.6e-14	+	3238956	3240304	0	2	22,459,	0,889	-13.8	-12.5	2.22	-2.96	-4.82	-0.833	8.7764	18.9347	2.15746	10.7036	14.1869	1.32542
4	3314942	3343028	RGS12	protein_coding	ENSG00000159788	2.4e-05	+	3314942	3343028	0	4	7,1984,164,92,	0,1125,27472,27994	-4.62	-3.68	2.71	-1.56	-2.99	-0.599	1.70528	3.96965	2.32785	2.33966	3.42486	1.46383
4	4283761	4289783	LYAR	protein_coding	ENSG00000145220	9.3e-06	-	4283761	4289783	0	3	34,54,181,	0,2757,5841	-5.03	-4.07	2.07	-1.71	-3.18	-0.982	10.0194	22.8042	2.27599	19.9479	21.568	1.08122
4	6994234	7001384	TBC1D14	protein_coding	ENSG00000132405	6.9e-07	+	6994234	7001384	0	4	68,83,118,240,	0,2090,4850,6910	-6.16	-5.14	1.66	-1.84	-3.36	-0.747	9.63334	17.3397	1.79997	15.7421	21.7338	1.38062
4	8366668	8370944	ACOX3	protein_coding	ENSG00000087008	1.8e-07	-	8366668	8370944	0	2	412,37,	0,4239	-6.74	-5.69	2.83	-3.21	-5.12	-1.91	1.66341	6.69169	4.02287	3.31075	4.61964	1.39535
4	15625261	15625800	FBXL5	protein_coding	ENSG00000118564	3.1e-07	-	15625261	15625800	0	1	539,	0	-6.51	-5.47	2.54	-5.15	-7.47	-1.79	1.44591	5.86467	4.05605	3.16153	3.62519	1.14666
4	16162663	16166659	TAPT1	protein_coding	ENSG00000169762	1.2e-05	-	16162663	16166659	0	2	874,27,	0,3969	-4.91	-3.95	3.68	-1.31	-2.62	-1.16	0.901017	3.75154	4.16367	1.2877	3.13624	2.43554
4	24527651	24529629	DHX15	protein_coding	ENSG00000109606	2.5e-19	-	24527651	24529629	0	2	390,29,	0,1949	-18.6	-17.2	2.79	-2.61	-4.38	-0.815	10.6951	26.5917	2.48636	15.143	21.3083	1.40713
4	25928343	25929814	SMIM20	protein_coding	ENSG00000250317	1.6e-11	+	25928343	25929814	0	2	26,661,	0,810	-10.8	-9.58	3.88	-1.83	-3.34	-1.36	0.850812	5.33015	6.26478	1.31939	3.19427	2.42103
4	38824849	38827957	TLR6	protein_coding	ENSG00000174130	1.1e-05	-	38824849	38827957	0	1	3108,	0	-4.97	-4.01	5	-3	-4.86	-1.02	0.49106	1.95358	3.97829	0.863255	1.93444	2.24086
4	39825231	39837204	PDS5A	protein_coding	ENSG00000121892	9.3e-10	-	39825231	39837204	0	2	257,193,	0,11780	-9.03	-7.89	1.95	-4.38	-6.51	-0.993	13.3499	22.3952	1.67756	14.4221	15.8322	1.09777
4	48498798	48499667	FRYL	protein_coding	ENSG00000075539	3.2e-15	-	48498798	48499667	0	1	869,	0	-14.5	-13.2	3.38	-1.72	-3.2	-0.782	2.27944	8.13953	3.57085	2.67023	5.15433	1.93029
4	67618157	67625025	UBA6	protein_coding	ENSG00000033178	3.2e-18	-	67618157	67625025	0	5	975,95,88,128,32,	0,4673,4977,5968,6836	-17.5	-16.1	3.51	-1.51	-2.91	-0.602	4.45945	9.47476	2.12465	5.17167	7.70916	1.49065
4	82818930	82819081	SEC31A	protein_coding	ENSG00000138674	0.0014	-	82818930	82819081	0	1	151,	0	-2.84	-2.04	1.5	-1.7	-3.17	-1.4	3.01071	9.74163	3.23566	4.32199	5.97242	1.38187
4	87185276	87185785	KLHL8	protein_coding	ENSG00000145332	6e-05	-	87185276	87185785	0	1	509,	0	-4.22	-3.31	3.1	-1.54	-2.95	-1.82	0.382782	2.70549	7.06796	0.783544	1.24024	1.58287
4	94283258	94289766	SMARCAD1	protein_coding	ENSG00000163104	8.3e-05	+	94283258	94289766	0	3	45,110,294,	0,1701,6214	-4.08	-3.18	2.05	-2.4	-4.11	-1.47	2.96521	9.75871	3.29107	5.41025	6.22648	1.15087
4	99948294	99948714	H2AFZ	protein_coding	ENSG00000164032	6.3e-67	-	99948294	99948714	0	1	420,	0	-66.2	-64	2.46	-6.22	-8.68	-0.734	14.3034	49.48	3.45931	13.5531	30.6338	2.26028
4	122266867	122274378	KIAA1109	protein_coding	ENSG00000138688	1.8e-07	+	122266867	122274378	0	4	91,707,246,36,	0,4150,5292,7475	-6.74	-5.69	3.6	-2.1	-3.73	-0.959	2.73612	6.8391	2.49956	2.88711	4.00816	1.38829
4	122927671	122934602	SPATA5	protein_coding	ENSG00000145375	0.00023	+	122927671	122934602	0	4	87,158,59,506,	0,1368,5767,6425	-3.64	-2.77	2.37	-2.59	-4.37	-1.14	2.36529	6.29815	2.66274	4.29709	5.75244	1.33868
4	143213632	143214891	USP38	protein_coding	ENSG00000170185	2.1e-08	+	143213632	143214891	0	1	1259,	0	-7.68	-6.59	5.87	-1.87	-3.39	-1.1	0.464264	3.2814	7.06796	0.979133	2.67423	2.73122
4	145481829	145482667	SMAD1	protein_coding	ENSG00000170365	0.0026	+	145481829	145482667	0	2	209,182,	0,656	-2.58	-1.81	7.9	-1.75	-3.24	-2.33	0.581352	1.92108	3.3045	1.29819	1.46077	1.12523
4	150849492	150852702	LRBA	protein_coding	ENSG00000198589	7.9e-13	-	150849492	150852702	0	3	83,179,818,	0,1231,2392	-12.1	-10.9	4.74	-1.49	-2.89	-0.796	2.49558	6.72318	2.69403	2.45069	4.81535	1.9649
4	158669482	158671688	C4orf46	protein_coding	ENSG00000205208	0.0042	-	158669482	158671688	0	2	286,73,	0,2133	-2.38	-1.62	1.6	-1.6	-3.03	-1.26	4.34175	7.58465	1.74691	5.45366	4.438	0.813766
4	169096229	169107017	SH3RF1	protein_coding	ENSG00000154447	0.00083	-	169096229	169107017	0	2	458,171,	0,10617	-3.08	-2.26	4.34	-1.5	-2.89	-3.81	0.154878	1.04491	6.74669	0.749344	1.43376	1.91335
4	169697404	169697675	CLCN3	protein_coding	ENSG00000109572	3.9e-05	+	169697404	169697675	0	1	271,	0	-4.41	-3.49	1.83	-1.52	-2.93	-1.22	2.87581	9.12365	3.17255	4.28124	6.2119	1.45096
4	185170283	185182244	CFAP97	protein_coding	ENSG00000164323	1.3e-22	-	185170283	185182244	0	3	57,266,67,	0,5502,11894	-21.9	-20.4	4.47	-2.9	-4.74	-0.971	4.49621	14.6858	3.26626	5.11313	10.4829	2.05019
4	186601692	186604424	FAT1	protein_coding	ENSG00000083857	3.2e-21	-	186601692	186604424	0	4	8,132,802,48,	0,1210,1483,2684	-20.5	-19	2.92	-3.67	-5.68	-0.76	6.62574	15.2062	2.29502	8.31341	12.571	1.51214
4	186610026	186613154	FAT1	protein_coding	ENSG00000083857	1.3e-15	-	186610026	186613154	0	3	44,390,46,	0,1359,3082	-14.9	-13.6	2.6	-3.16	-5.07	-1.09	4.8709	14.2795	2.9316	7.40241	9.582	1.29444
5	1317863	1320396	CLPTM1L	protein_coding	ENSG00000049656	7.9e-40	-	1317863	1320396	0	2	590,189,	0,2344	-39.1	-37.3	1.99	-12.4	-15.5	-0.839	17.2576	34.351	1.99048	18.524	20.0279	1.08119
5	6752913	6755434	PAPD7	protein_coding	ENSG00000112941	4e-49	+	6752913	6755434	0	2	124,684,	0,1837	-48.4	-46.4	5.17	-2.21	-3.87	-0.591	6.95269	19.4448	2.79673	8.97444	14.6213	1.62922
5	14504645	14509990	TRIO	protein_coding	ENSG00000038382	1e-35	+	14504645	14509990	0	3	29,139,2111,	0,2476,3234	-35	-33.2	4.3	-9.27	-12.1	-0.987	3.59066	9.28353	2.58547	4.34317	6.60844	1.52157
5	16665389	16665719	MYO10	protein_coding	ENSG00000145555	2.5e-12	-	16665389	16665719	0	1	330,	0	-11.6	-10.4	1.54	-4.4	-6.54	-0.734	18.7948	32.246	1.71569	28.2363	29.1502	1.03237
5	37060997	37065124	NIPBL	protein_coding	ENSG00000164190	5e-27	+	37060997	37065124	0	3	21,401,598,	0,2792,3529	-26.3	-24.7	3.66	-4.41	-6.55	-0.949	4.39336	11.7519	2.67493	7.78453	11.3761	1.46137
5	38932503	38933258	OSMR	protein_coding	ENSG00000145623	8.9e-06	+	38932503	38933258	0	2	32,387,	0,368	-5.05	-4.09	1.47	-1.72	-3.2	-0.625	8.21504	12.9971	1.58211	14.3642	18.5102	1.28863
5	44813583	44815403	MRPS30	protein_coding	ENSG00000112996	1.6e-12	+	44813583	44815403	0	2	46,491,	0,1329	-11.8	-10.6	2.51	-2.11	-3.74	-1.05	5.68423	10.6074	1.86611	9.78999	10.0204	1.02353
5	55161153	55164853	GPX8	protein_coding	ENSG00000164294	1.6e-12	+	55161153	55164853	0	2	102,799,	0,2901	-11.8	-10.6	8.49	-1.33	-2.64	-0.816	1.51371	5.59257	3.69462	3.05828	5.63855	1.8437
5	55231151	55231834	CCNO	protein_coding	ENSG00000152669	1e-15	-	55231151	55231834	0	1	683,	0	-15	-13.6	4.46	-1.35	-2.67	-0.886	1.28369	5.95708	4.64058	2.3888	4.9295	2.06359
5	55262703	55267179	DHX29	protein_coding	ENSG00000067248	1.6e-05	-	55262703	55267179	0	2	229,42,	0,4434	-4.8	-3.85	1.61	-1.95	-3.52	-0.993	13.061	21.25	1.62699	12.9775	17.3046	1.33343
5	55281444	55283734	DHX29	protein_coding	ENSG00000067248	5e-30	-	55281444	55283734	0	2	71,619,	0,1671	-29.3	-27.7	3.74	-2.12	-3.75	-0.735	4.51794	15.0591	3.33319	6.30552	11.5888	1.83788
5	66054228	66055118	ERBIN	protein_coding	ENSG00000112851	6.3e-30	+	66054228	66055118	0	2	723,57,	0,833	-29.2	-27.6	3.82	-4.42	-6.56	-0.785	6.07822	17.3742	2.85843	6.46113	10.9839	1.69999
5	75506023	75511868	COL4A3BP	protein_coding	ENSG00000113163	2.4e-06	-	75506023	75511868	0	3	93,518,110,	0,5088,5735	-5.62	-4.62	2.93	-1.78	-3.27	-0.862	4.14353	7.50968	1.81239	4.02294	5.08663	1.26441
5	80427501	80437766	ZFYVE16	protein_coding	ENSG00000039319	5e-22	+	80427501	80437766	0	4	44,109,93,1011,	0,6607,8260,9254	-21.3	-19.9	4.79	-2.6	-4.38	-0.875	2.71251	8.59003	3.16681	2.97092	5.7396	1.93193
5	80437855	80440041	ZFYVE16	protein_coding	ENSG00000039319	3.4e-06	+	80437855	80440041	0	2	1152,106,	0,2080	-5.47	-4.48	2.3	-1.65	-3.1	-0.681	2.73617	6.4685	2.36407	2.68035	3.67998	1.37295
5	96880051	96881113	ERAP2	protein_coding	ENSG00000164308	0.00056	+	96880051	96881113	0	2	209,181,	0,881	-3.25	-2.41	5.92	-1.66	-3.11	-3.21	0.0832632	1.1235	13.4934	0.185932	0.3854	2.0728
5	96935393	96935664	LNPEP	protein_coding	ENSG00000113441	0.076	+	96935393	96935664	0	1	271,	0	-1.12	-0.553	1.88	-2	-3.58	-4.87	0.119825	1.61685	13.4934	1.2041	0.665561	0.552747
5	96958746	96979948	LNPEP	protein_coding	ENSG00000113441	4e-09	+	96958746	96979948	0	2	30,811,	0,20391	-8.4	-7.29	2.66	-6.66	-9.17	-1.7	2.50978	6.43815	2.56523	2.93158	3.57445	1.21929
5	109866925	109867466	MAN2A1	protein_coding	ENSG00000112893	0.00044	+	109866925	109867466	0	1	541,	0	-3.36	-2.51	2.33	-1.39	-2.73	-1.15	1.62063	4.85951	2.99853	2.6137	2.6116	0.999196
5	134606774	134612933	SAR1B	protein_coding	ENSG00000152700	1.6e-44	-	134606774	134612933	0	5	292,132,158,104,243,	0,1597,2201,2796,5916	-43.8	-41.9	5.6	-2.25	-3.93	-0.796	6.53648	15.8341	2.42242	7.10304	11.3255	1.59446
5	143314152	143402653	NR3C1	protein_coding	ENSG00000113580	7.9e-13	-	143314152	143402653	0	5	16,124,1197,140,52,	0,75725,85503,87105,88449	-12.1	-10.9	4.93	-1.6	-3.04	-0.761	4.77851	7.43036	1.55495	2.75067	3.63722	1.3223
5	146113486	146120385	LARS	protein_coding	ENSG00000133706	1e-25	-	146113486	146120385	0	2	825,15,	0,6884	-25	-23.5	2.84	-2.81	-4.64	-0.733	8.96864	19.0021	2.11873	8.71888	11.4161	1.30935
5	146510123	146511242	TCERG1	protein_coding	ENSG00000113649	7.9e-36	+	146510123	146511242	0	2	37,802,	0,317	-35.1	-33.3	3.6	-11	-13.9	-1.07	7.50858	19.9946	2.66291	9.55034	10.8922	1.14051
5	149345459	149351419	GRPEL2	protein_coding	ENSG00000164284	1e-30	+	149345459	149351419	0	5	157,207,154,205,502,	0,159,2812,4194,5458	-30	-28.3	6.61	-1.35	-2.68	-0.62	4.66546	14.2053	3.04477	4.85396	11.2147	2.31041
5	154416815	154418585	GALNT10	protein_coding	ENSG00000164574	4e-21	+	154416815	154418585	0	1	1770,	0	-20.4	-18.9	2.83	-6.68	-9.2	-0.859	4.0545	9.33623	2.30268	3.83051	5.3159	1.38778
5	154872564	154875653	CNOT8	protein_coding	ENSG00000155508	6.3e-25	+	154872564	154875653	0	2	87,364,	0,2725	-24.2	-22.7	3.28	-1.88	-3.41	-0.834	6.33613	17.6266	2.78191	8.19997	13.5975	1.65824
5	168557125	168568997	PANK3	protein_coding	ENSG00000120137	4e-30	-	168557125	168568997	0	6	496,126,124,177,254,352,	0,1906,4267,6763,8887,11520	-29.4	-27.8	4.22	-5.14	-7.44	-0.766	8.28276	16.4983	1.99188	7.94375	11.5212	1.45034
6	5368790	5369178	FARS2	protein_coding	ENSG00000145982	1.9e-05	+	5368790	5369178	0	1	388,	0	-4.72	-3.77	1.59	-3.03	-4.91	-0.979	5.27262	10.567	2.00412	6.44772	8.8324	1.36985
6	8413126	8413691	SLC35B3	protein_coding	ENSG00000124786	6.8e-07	-	8413126	8413691	0	1	565,	0	-6.17	-5.15	7.37	-1.8	-3.3	-1.32	0.91958	4.70848	5.12026	1.86096	2.92631	1.57247
6	13604490	13605360	SIRT5	protein_coding	ENSG00000124523	0.003	+	13604490	13605360	0	1	870,	0	-2.53	-1.76	2.86	-1.37	-2.71	-1.29	0.298599	1.72676	5.78288	1.08353	1.1748	1.08423
6	17615604	17616580	NUP153	protein_coding	ENSG00000124789	3.2e-16	-	17615604	17616580	0	2	577,54,	0,922	-15.5	-14.2	2.36	-2.1	-3.72	-0.68	6.17547	14.7312	2.38544	8.33158	14.2922	1.71542
6	24650754	24654430	TDP2	protein_coding	ENSG00000111802	6.3e-35	-	24650754	24654430	0	3	315,171,53,	0,2228,3623	-34.2	-32.5	4.85	-2.89	-4.73	-1.05	7.47052	17.4198	2.33181	8.8792	13.1064	1.47608
6	26538404	26545958	HMGN4	protein_coding	ENSG00000182952	5e-72	+	26538404	26545958	0	3	97,49,832,	0,1496,6722	-71.3	-69	4.9	-2.33	-4.03	-0.598	7.70313	21.2171	2.75434	9.60173	21.424	2.23126
6	30185623	30189739	TRIM26	protein_coding	ENSG00000234127	1e-105	-	30185623	30189739	0	3	935,33,322,	0,3543,3794	-105	-102	5.53	-7.39	-10	-0.687	7.85385	26.6151	3.38879	11.3267	24.2354	2.13966
6	33693679	33696154	ITPR3	protein_coding	ENSG00000096433	5e-30	+	33693679	33696154	0	3	26,162,443,	0,1244,2032	-29.3	-27.6	2.62	-5.26	-7.59	-0.64	21.7171	42.0112	1.93448	29.4765	41.1614	1.39641
6	33695725	33696144	UQCC2	protein_coding	ENSG00000137288	6.3e-29	-	33695725	33696144	0	1	419,	0	-28.2	-26.5	2.6	-6.47	-8.97	-0.995	10.9276	26.2183	2.39928	16.0083	21.3083	1.33107
6	35321411	35321771	DEF6	protein_coding	ENSG00000023892	6.3e-15	+	35321411	35321771	0	1	360,	0	-14.2	-12.9	2.08	-3.57	-5.56	-0.807	8.83978	20.1695	2.28168	13.2941	18.4542	1.38815
6	36209900	36210515	BRPF3	protein_coding	ENSG00000096070	0.00039	+	36209900	36210515	0	2	15,315,	0,300	-3.41	-2.56	1.8	-1.43	-2.79	-1.15	3.64087	9.38927	2.57885	4.39475	4.46363	1.01567
6	36213964	36222220	BRPF3	protein_coding	ENSG00000096070	1.6e-15	+	36213964	36222220	0	3	422,94,53,	0,3952,8203	-14.8	-13.5	2.79	-2.23	-3.9	-0.942	6.44888	13.6961	2.1238	5.47993	8.24173	1.50398
6	42829278	42830026	GLTSCR1L	protein_coding	ENSG00000112624	0.00033	+	42829278	42830026	0	1	748,	0	-3.48	-2.62	2.41	-3.59	-5.59	-1.71	0.868253	3.13813	3.6143	2.22969	2.17019	0.973315
6	43180165	43180583	SRF	protein_coding	ENSG00000112658	0.0017	+	43180165	43180583	0	1	418,	0	-2.78	-1.98	1.39	-1.52	-2.92	-0.701	6.29255	10.7819	1.71345	7.63299	8.91767	1.16831
6	43355467	43365413	ZNF318	protein_coding	ENSG00000171467	1.6e-19	-	43355467	43365413	0	3	678,640,122,	0,1658,9824	-18.8	-17.4	4.2	-1.52	-2.92	-0.588	2.97666	7.97654	2.67969	3.42425	6.09574	1.78017
6	43511856	43512460	YIPF3	protein_coding	ENSG00000137207	1.3e-13	-	43511856	43512460	0	2	459,21,	0,583	-12.9	-11.7	1.95	-2.32	-4.01	-0.725	11.0272	18.4525	1.67337	12.1611	13.3396	1.09691
6	44154169	44155370	TMEM63B	protein_coding	ENSG00000137216	4.5e-10	+	44154169	44155370	0	3	19,81,679,	0,195,522	-9.35	-8.2	2.32	-2.3	-3.98	-0.741	6.33613	12.9369	2.04176	9.30853	9.76313	1.04884
6	44299653	44300907	AARS2	protein_coding	ENSG00000124608	2.5e-17	-	44299653	44300907	0	1	1254,	0	-16.6	-15.2	3.08	-1.41	-2.76	-0.645	2.09752	5.36601	2.55827	2.48651	4.29103	1.72573
6	56692683	56693073	DST	protein_coding	ENSG00000151914	0.01	-	56692683	56693073	0	1	390,	0	-1.98	-1.27	2.71	-1.31	-2.61	-2.38	0.24979	1.36425	5.46161	1.11559	0.616639	0.552747
6	57100665	57103213	ZNF451	protein_coding	ENSG00000112200	1.5e-10	+	57100665	57103213	0	1	2548,	0	-9.83	-8.66	5.53	-2.41	-4.13	-0.81	1.17248	4.24998	3.62478	1.03875	2.11183	2.03305
6	75713722	75715822	SENP6	protein_coding	ENSG00000112701	1.6e-12	+	75713722	75715822	0	2	103,438,	0,1662	-11.8	-10.6	2.62	-1.49	-2.87	-0.805	6.48253	13.1323	2.02579	4.62424	8.89055	1.9226
6	80042227	80042467	TTK	protein_coding	ENSG00000112742	8.7e-06	+	80042227	80042467	0	1	240,	0	-5.06	-4.09	2.42	-1.48	-2.87	-1.58	1.62363	6.12911	3.77493	1.66177	2.12933	1.28137
6	82240436	82247754	IBTK	protein_coding	ENSG00000005700	5.9e-10	-	82240436	82247754	0	2	407,193,	0,7125	-9.23	-8.09	2.68	-1.96	-3.53	-0.904	6.9275	14.9185	2.15352	9.24546	10.9222	1.18136
6	83512596	83525169	PRSS35	protein_coding	ENSG00000146250	5.2e-06	+	83512596	83525169	0	2	98,1748,	0,10825	-5.28	-4.3	7.63	-2.12	-3.75	-2.12	0.0351817	0.762942	21.6858	0.785628	2.49153	3.17138
6	89643427	89645117	MDN1	protein_coding	ENSG00000112159	4e-17	-	89643427	89645117	0	2	766,103,	0,1587	-16.4	-15.1	2.9	-3.01	-4.88	-0.805	5.3436	12.0652	2.25788	6.38352	8.92495	1.39812
6	99543365	99543894	CCNC	protein_coding	ENSG00000112237	0.0022	-	99543365	99543894	0	2	244,115,	0,414	-2.66	-1.87	1.78	-2.44	-4.16	-1.48	0.814078	1.48206	1.82054	2.01987	1.67472	0.82912
6	100798835	100856445	ASCC3	protein_coding	ENSG00000112249	1.9e-08	-	100798835	100856445	0	6	3,142,205,121,704,143,	0,595,1464,6924,49168,57467	-7.73	-6.64	5.4	-3.35	-5.3	-1	5.93772	9.1898	1.5477	6.02445	6.06697	1.00706
6	111367122	111373157	REV3L	protein_coding	ENSG00000009413	3.2e-22	-	111367122	111373157	0	2	906,562,	0,5473	-21.5	-20	3.55	-7.78	-10.4	-0.99	5.331	13.197	2.47552	5.23598	7.55625	1.44314
6	116250527	116251095	TSPYL4	protein_coding	ENSG00000187189	5.6e-08	-	116250527	116251095	0	1	568,	0	-7.25	-6.18	2.31	-1.87	-3.4	-1.05	2.34398	6.44686	2.75039	3.00012	4.33982	1.44655
6	133987042	133987343	TBPL1	protein_coding	ENSG00000028839	7.9e-05	+	133987042	133987343	0	1	301,	0	-4.1	-3.19	2.11	-4.77	-7	-2.21	1.72612	8.21431	4.75883	5.05908	4.89368	0.967306
6	142367885	142370714	ADGRG6	protein_coding	ENSG00000112414	6.3e-74	+	142367885	142370714	0	2	25,545,	0,2284	-73.2	-70.9	3.39	-28.5	-32.1	-1.25	23.6424	68.1958	2.88447	27.0971	32.8563	1.21254
6	143504036	143504245	FUCA2	protein_coding	ENSG00000001036	0.0014	-	143504036	143504245	0	1	209,	0	-2.84	-2.04	1.26	-2.22	-3.88	-0.755	9.01155	18.1196	2.01071	14.2251	13.808	0.970677
6	143760585	143765715	PHACTR2	protein_coding	ENSG00000112419	2.8e-05	+	143760585	143765715	0	2	55,455,	0,4675	-4.55	-3.62	2.13	-2.54	-4.29	-1.58	2.54688	4.90942	1.92763	2.77257	2.23985	0.80786
6	149582486	149591748	GINM1	protein_coding	ENSG00000055211	4e-44	+	149582486	149591748	0	2	117,1022,	0,8240	-43.4	-41.5	2.96	-3.72	-5.74	-0.585	8.29635	19.4545	2.34495	10.0271	16.8121	1.67666
6	152973950	152982975	FBXO5	protein_coding	ENSG00000112029	1.6e-51	-	152973950	152982975	0	3	35,715,119,	0,956,8906	-50.8	-48.9	6.25	-3.43	-5.4	-0.838	8.07146	17.5036	2.16858	10.5975	17.1926	1.62233
6	154820238	154822246	SCAF8	protein_coding	ENSG00000213079	0.015	+	154820238	154822246	0	2	95,85,	0,1923	-1.81	-1.13	1.32	-2.39	-4.1	-1.44	6.31413	13.3884	2.12039	8.66133	8.85134	1.02194
6	157672810	157674010	ZDHHC14	protein_coding	ENSG00000175048	1.6e-52	+	157672810	157674010	0	1	1200,	0	-51.8	-49.8	3.43	-7.09	-9.65	-0.689	5.81802	20.526	3.528	9.63824	20.6169	2.13908
6	158312487	158313837	TULP4	protein_coding	ENSG00000130338	2.5e-21	+	158312487	158313837	0	1	1350,	0	-20.6	-19.1	3.95	-3.23	-5.14	-0.822	2.88646	9.22699	3.19665	3.59882	6.90293	1.91811
6	161034316	161070645	MAP3K4	protein_coding	ENSG00000085511	4e-51	+	161034316	161070645	0	5	133,46,1364,98,38,	0,13929,14299,32882,36291	-50.4	-48.4	6.44	-3.85	-5.9	-0.629	6.88521	15.0057	2.17941	9.52306	15.4155	1.61876
6	161112710	161117115	MAP3K4	protein_coding	ENSG00000085511	1.3e-25	+	161112710	161117115	0	3	64,180,266,	0,2412,4139	-24.9	-23.3	4.38	-1.43	-2.8	-0.745	5.22109	15.8943	3.04424	8.31772	17.8009	2.14012
6	170318638	170319119	FAM120B	protein_coding	ENSG00000112584	0.00083	+	170318638	170319119	0	1	481,	0	-3.08	-2.26	1.34	-2.75	-4.56	-0.711	7.02112	13.0786	1.86275	8.29156	9.12459	1.10047
7	497884	501004	PDGFA	protein_coding	ENSG00000197461	5e-16	-	497884	501004	0	3	690,69,227,	0,2546,2893	-15.3	-13.9	12.2	-4.78	-7.01	-1.45	1.84429	7.17368	3.88967	2.46369	4.20734	1.70774
7	785694	786085	DNAAF5	protein_coding	ENSG00000164818	1.6e-12	+	785694	786085	0	1	391,	0	-11.8	-10.6	1.75	-6.01	-8.45	-0.975	8.88638	22.1725	2.4951	11.6838	13.5314	1.15814
7	873344	873645	SUN1	protein_coding	ENSG00000164828	2e-38	+	873344	873645	0	1	301,	0	-37.7	-35.9	2.29	-14.8	-18	-1.37	14.0247	57.7082	4.11474	14.8159	21.672	1.46276
7	893875	896196	GET4	protein_coding	ENSG00000239857	2.5e-11	+	893875	896196	0	2	96,863,	0,1458	-10.6	-9.44	2.14	-5	-7.28	-0.597	17.0998	29.9922	1.75395	16.9374	18.9646	1.11968
7	1542234	1542923	TMEM184A	protein_coding	ENSG00000164855	8.1e-05	-	1542234	1542923	0	1	689,	0	-4.09	-3.18	1.72	-2.91	-4.75	-0.969	5.51423	9.67545	1.75463	5.05173	5.84644	1.15731
7	2537876	2538834	BRAT1	protein_coding	ENSG00000106009	2e-61	-	2537876	2538834	0	1	958,	0	-60.7	-58.5	2.44	-13.1	-16.2	-0.647	16.2363	37.3088	2.29786	22.4807	32.1322	1.42932
7	2663635	2663935	TTYH3	protein_coding	ENSG00000136295	3.2e-15	+	2663635	2663935	0	1	300,	0	-14.5	-13.2	1.82	-2.32	-4.01	-0.705	15.0457	31.4019	2.08711	10.877	14.9304	1.37265
7	5229587	5231193	WIPI2	protein_coding	ENSG00000157954	7.9e-90	+	5229587	5231193	0	2	151,359,	0,1247	-89.1	-86.7	3.41	-5.65	-8.05	-0.669	22.1578	71.248	3.21548	26.5172	48.3336	1.82273
7	5982904	5989805	PMS2	protein_coding	ENSG00000122512	1.6e-45	-	5982904	5989805	0	3	87,862,6,	0,3854,6895	-44.8	-42.9	4.1	-4.88	-7.12	-0.742	8.19467	21.3676	2.60749	10.2126	14.7945	1.44865
7	6024703	6026547	EIF2AK1	protein_coding	ENSG00000086232	0.0035	-	6024703	6026547	0	2	98,113,	0,1731	-2.46	-1.69	1.2	-1.84	-3.36	-0.657	20.1608	30.2593	1.5009	18.2143	17.6663	0.969914
7	6162673	6163841	CYTH3	protein_coding	ENSG00000008256	1.5e-05	-	6162673	6163841	0	1	1168,	0	-4.83	-3.88	2.17	-1.41	-2.77	-0.635	3.11382	5.8147	1.86739	2.88688	4.11797	1.42644
7	6164469	6170215	CYTH3	protein_coding	ENSG00000008256	7.9e-33	-	6164469	6170215	0	5	547,155,72,77,138,	0,803,1075,1264,5608	-32.1	-30.4	3.97	-1.5	-2.89	-0.591	5.97576	16.5823	2.77493	7.00206	12.1886	1.74072
7	6588686	6589374	ZDHHC4	protein_coding	ENSG00000136247	1.5e-06	+	6588686	6589374	0	1	688,	0	-5.81	-4.81	2.21	-5.58	-7.97	-1.5	2.59593	7.41498	2.85639	3.74161	3.14594	0.840798
7	6594539	6602231	C7orf26	protein_coding	ENSG00000146576	3.2e-39	+	6594539	6602231	0	3	61,528,131,	0,5289,7561	-38.5	-36.7	2.88	-2.91	-4.76	-0.593	10.734	22.9516	2.13821	11.0784	17.5357	1.58287
7	6690197	6691246	ZNF12	protein_coding	ENSG00000164631	4e-11	-	6690197	6691246	0	1	1049,	0	-10.4	-9.23	3.24	-1.31	-2.62	-0.701	2.44551	7.57825	3.09884	1.9701	4.98631	2.531
7	22945504	22960289	FAM126A	protein_coding	ENSG00000122591	6.3e-23	-	22945504	22960289	0	3	659,296,34,	0,1447,14751	-22.2	-20.7	4.79	-2	-3.58	-0.753	5.84442	12.6899	2.17129	4.61916	8.1156	1.75694
7	23200442	23200921	NUPL2	protein_coding	ENSG00000136243	6.9e-07	+	23200442	23200921	0	1	479,	0	-6.16	-5.14	2.5	-2.68	-4.48	-1.29	2.7117	6.66462	2.45772	4.16309	4.2048	1.01002
7	36326253	36335142	KIAA0895	protein_coding	ENSG00000164542	4.8e-06	-	36326253	36335142	0	4	665,98,307,97,	0,4728,7601,8792	-5.32	-4.34	2.71	-1.63	-3.08	-0.934	2.03128	5.52468	2.7198	2.48546	3.63207	1.46132
7	40092918	40095218	CDK13	protein_coding	ENSG00000065883	7.9e-48	+	40092918	40095218	0	2	319,1089,	0,1211	-47.1	-45.2	5.01	-7.58	-10.2	-0.859	5.25836	15.8266	3.0098	6.87539	12.191	1.77314
7	44068736	44069426	DBNL	protein_coding	ENSG00000136279	0.00065	+	44068736	44069426	0	1	690,	0	-3.19	-2.35	4.26	-1.52	-2.92	-1.54	0.564742	2.13186	3.77493	0.893281	1.08917	1.21929
7	44565655	44566075	DDX56	protein_coding	ENSG00000136271	3.2e-17	-	44565655	44566075	0	1	420,	0	-16.5	-15.1	1.78	-11.6	-14.6	-0.928	14.1488	31.8937	2.25416	15.8839	14.6727	0.923748
7	44606571	44645405	OGDH	protein_coding	ENSG00000105953	7.9e-40	+	44606571	44645405	0	4	82,70,249,79,	0,16234,17745,38755	-39.1	-37.3	2.58	-15.5	-18.7	-1.07	48.5737	98.5222	2.0283	53.101	66.573	1.2537
7	44769251	44769881	ZMIZ2	protein_coding	ENSG00000122515	1.3e-16	+	44769251	44769881	0	1	630,	0	-15.9	-14.6	2.32	-2.97	-4.83	-0.794	6.90688	17.3875	2.51742	6.96359	8.5889	1.2334
7	45075780	45076469	CCM2	protein_coding	ENSG00000136280	3.2e-58	+	45075780	45076469	0	1	689,	0	-57.5	-55.4	4.31	-4.92	-7.18	-0.664	8.10638	28.1179	3.46861	9.26151	20.8116	2.2471
7	50592488	50595486	GRB10	protein_coding	ENSG00000106070	1.3e-27	-	50592488	50595486	0	2	610,50,	0,2948	-26.9	-25.3	4.48	-1.82	-3.34	-0.861	3.88688	11.8077	3.03784	3.84541	7.78857	2.02542
7	56079472	56079982	SUMF2	protein_coding	ENSG00000129103	1e-103	+	56079472	56079982	0	1	510,	0	-103	-101	2.28	-10.3	-13.2	-0.679	27.4426	80.0236	2.91604	23.8157	41.6141	1.74734
7	65948730	65954713	VKORC1L1	protein_coding	ENSG00000196715	7.9e-20	+	65948730	65954713	0	2	50,640,	0,5343	-19.1	-17.7	2.12	-3.84	-5.89	-0.736	8.56525	18.5971	2.17123	9.35318	12.6344	1.35081
7	66805244	66809373	RABGEF1	protein_coding	ENSG00000154710	6.3e-32	+	66805244	66809373	0	3	152,227,488,	0,2593,3641	-31.2	-29.6	3.75	-1.4	-2.75	-0.628	4.79412	11.6238	2.42459	5.10187	9.32694	1.82814
7	77607257	77636840	PTPN12	protein_coding	ENSG00000127947	2.5e-33	+	77607257	77636840	0	8	44,78,99,86,971,78,68,76,	0,3507,3690,11222,19447,25090,28524,29507	-32.6	-30.9	2.89	-19.7	-23.1	-0.848	14.223	29.2528	2.05672	24.9446	30.0211	1.20351
7	77696890	77697345	RSBN1L	protein_coding	ENSG00000187257	7.6e-07	+	77696890	77697345	0	2	165,195,	0,260	-6.12	-5.11	2.48	-1.5	-2.89	-0.897	2.61585	5.3032	2.02733	2.51783	3.17312	1.26026
7	92000893	92012487	AKAP9	protein_coding	ENSG00000127914	6.6e-09	+	92000893	92012487	0	2	2342,59,	0,11535	-8.18	-7.08	3.58	-2.99	-4.85	-0.773	2.0287	4.87517	2.40311	2.1292	2.92974	1.37599
7	92096710	92098153	AKAP9	protein_coding	ENSG00000127914	4e-11	+	92096710	92098153	0	3	647,209,45,	0,875,1398	-10.4	-9.21	2.51	-1.64	-3.1	-0.748	2.59493	7.74624	2.98514	3.78261	5.17145	1.36717
7	92517536	92517986	PEX1	protein_coding	ENSG00000127980	5.1e-08	-	92517536	92517986	0	1	450,	0	-7.29	-6.22	2.51	-2.5	-4.25	-1.22	2.8143	8.27647	2.94087	3.94795	5.2774	1.33674
7	94430181	94430572	COL1A2	protein_coding	ENSG00000164692	6.3e-33	+	94430181	94430572	0	1	391,	0	-32.2	-30.5	3.23	-2.58	-4.34	-0.87	14.3677	31.0574	2.16162	7.8819	7.76516	0.985189
7	98204131	98206128	LMTK2	protein_coding	ENSG00000164715	0.0011	+	98204131	98206128	0	2	55,665,	0,1332	-2.97	-2.16	1.95	-1.99	-3.58	-1.03	3.33747	7.82439	2.34441	3.72638	3.46538	0.929959
7	98206546	98207566	LMTK2	protein_coding	ENSG00000164715	3e-07	+	98206546	98207566	0	1	1020,	0	-6.52	-5.48	2.4	-1.66	-3.12	-0.738	2.32402	6.13678	2.64058	2.41711	4.09657	1.69482
7	99506368	99533141	ZKSCAN5	protein_coding	ENSG00000196652	1.3e-18	+	99506368	99533141	0	6	90,139,83,136,606,2034,	0,6084,13458,13800,19444,24739	-17.9	-16.5	5.43	-2.96	-4.82	-0.619	2.83925	7.67237	2.70225	2.60654	4.7798	1.83377
7	99572895	99574211	ZNF655	protein_coding	ENSG00000197343	6.3e-14	+	99572895	99574211	0	1	1316,	0	-13.2	-11.9	4.18	-1.34	-2.66	-0.706	1.87532	6.39745	3.41139	1.54284	3.12947	2.02838
7	102196920	102200100	CUX1	protein_coding	ENSG00000257923	5e-11	+	102196920	102200100	0	3	385,66,30,	0,1881,3150	-10.3	-9.16	2.61	-1.87	-3.4	-1.02	4.79326	11.3218	2.36202	4.59805	6.49971	1.41358
7	107758162	107759301	CBLL1	protein_coding	ENSG00000105879	8.1e-10	+	107758162	107759301	0	1	1139,	0	-9.09	-7.95	2.59	-1.7	-3.16	-0.688	2.87949	6.56727	2.28071	2.73756	4.03807	1.47506
7	116560438	116560737	CAV1	protein_coding	ENSG00000105974	6e-08	+	116560438	116560737	0	1	299,	0	-7.22	-6.15	2.08	-1.34	-2.67	-1.08	5.1044	10.7814	2.11219	3.27402	4.22264	1.28974
7	130506417	130508565	COPG2	protein_coding	ENSG00000158623	5.4e-06	-	130506417	130508565	0	4	389,99,139,4,	0,856,1267,2144	-5.27	-4.29	2.07	-1.93	-3.5	-1.03	4.37429	10.0688	2.30181	5.0564	7.00316	1.38501
7	135393971	135395788	CNOT4	protein_coding	ENSG00000080802	1.9e-06	-	135393971	135395788	0	2	444,155,	0,1662	-5.72	-4.72	2.17	-2.27	-3.95	-1.11	4.33692	9.3527	2.15653	2.78432	4.21559	1.51404
7	139283089	139293275	UBN2	protein_coding	ENSG00000157741	7.8e-05	+	139283089	139293275	0	2	1485,44,	0,10142	-4.11	-3.2	2.13	-2.7	-4.5	-0.945	2.59102	5.1992	2.00663	2.44241	2.49691	1.02231
7	140334203	140335344	SLC37A3	protein_coding	ENSG00000157800	5e-12	-	140334203	140335344	0	1	1141,	0	-11.3	-10.1	3.21	-1.44	-2.81	-0.735	2.41909	5.89744	2.43788	1.90658	3.60945	1.89316
7	149166271	149180201	ZNF398	protein_coding	ENSG00000197024	6.3e-12	+	149166271	149180201	0	4	13,114,114,1554,	0,545,10196,12376	-11.2	-9.96	3.18	-3.37	-5.33	-0.837	2.93068	6.97439	2.37979	3.05001	4.65571	1.52646
7	151143486	151144436	AGAP3	protein_coding	ENSG00000133612	2.5e-39	+	151143486	151144436	0	2	110,700,	0,250	-38.6	-36.8	3.68	-6.01	-8.45	-0.972	6.41435	18.3922	2.86734	7.29611	13.7688	1.88714
7	152158941	152162735	KMT2C	protein_coding	ENSG00000055609	2e-12	-	152158941	152162735	0	2	131,619,	0,3175	-11.7	-10.5	2.87	-3.66	-5.67	-1.06	5.06574	11.7679	2.32304	5.17263	7.29484	1.41028
7	152248039	152248609	KMT2C	protein_coding	ENSG00000055609	9.1e-08	-	152248039	152248609	0	1	570,	0	-7.04	-5.98	2.41	-1.53	-2.94	-0.958	3.1903	7.68712	2.40953	2.35351	4.06089	1.72547
7	152646276	152648074	XRCC2	protein_coding	ENSG00000196584	1e-12	-	152646276	152648074	0	1	1798,	0	-12	-10.8	3.36	-2.78	-4.59	-0.663	3.48566	7.98976	2.29218	2.78277	4.86529	1.74836
7	152648372	152649302	XRCC2	protein_coding	ENSG00000196584	3.2e-38	-	152648372	152649302	0	1	930,	0	-37.5	-35.7	6.55	-2.82	-4.65	-1.03	2.06009	8.31237	4.03495	2.26117	4.16977	1.84408
7	155742090	155746482	RBM33	protein_coding	ENSG00000184863	2.5e-16	+	155742090	155746482	0	3	16,760,64,	0,2870,4328	-15.6	-14.3	2.49	-1.92	-3.47	-0.617	5.18016	12.8916	2.48865	5.87014	7.73001	1.31684
8	9777397	9777968	TNKS	protein_coding	ENSG00000173273	1e-11	+	9777397	9777968	0	1	571,	0	-11	-9.83	5.61	-1.44	-2.81	-1.22	1.02366	4.22051	4.12298	1.65092	3.31673	2.00902
8	22003241	22005479	XPO7	protein_coding	ENSG00000130227	7.9e-71	+	22003241	22005479	0	3	76,128,485,	0,661,1753	-70.1	-67.8	3.37	-4.87	-7.11	-0.618	15.8829	45.4701	2.86284	18.2073	34.2497	1.8811
8	22209620	22212027	BMP1	protein_coding	ENSG00000168487	1.2e-10	+	22209620	22212027	0	2	75,434,	0,1973	-9.93	-8.76	2.66	-1.93	-3.48	-0.978	7.59184	17.7701	2.34069	9.47376	16.7138	1.76422
8	23429678	23430218	ENTPD4	protein_coding	ENSG00000197217	1e-08	-	23429678	23430218	0	1	540,	0	-7.98	-6.88	2.66	-1.6	-3.04	-0.96	3.24727	7.18685	2.2132	4.02852	4.73185	1.17459
8	23543129	23567044	SLC25A37	protein_coding	ENSG00000147454	2.5e-15	+	23543129	23567044	0	2	82,937,	0,22978	-14.6	-13.3	2.89	-2.44	-4.16	-0.727	8.73161	14.1592	1.6216	6.22662	7.58167	1.21762
8	23680773	23682927	NKX3-1	protein_coding	ENSG00000167034	3.8e-07	-	23680773	23682927	0	2	866,324,	0,1830	-6.42	-5.39	23.7	-1.38	-2.72	-1.32	0.354743	1.65693	4.67079	0.914035	1.66726	1.82406
8	33372112	33451770	FUT10	protein_coding	ENSG00000172728	2e-11	-	33372112	33451770	0	5	692,63,903,38,43,	0,5405,16783,22105,79615	-10.7	-9.47	6.95	-1.6	-3.03	-0.845	4.91105	7.46894	1.52085	4.56597	5.60081	1.22664
8	38163379	38169904	LSM1	protein_coding	ENSG00000175324	7.9e-25	-	38163379	38169904	0	2	461,103,	0,6422	-24.1	-22.6	2.66	-1.92	-3.47	-0.63	9.32725	18.7563	2.01092	9.8356	16.8428	1.71243
8	38337465	38348022	WHSC1L1	protein_coding	ENSG00000147548	4e-22	-	38337465	38348022	0	3	2,72,526,	0,1070,10031	-21.4	-19.9	2.49	-4.32	-6.44	-0.828	10.3371	20.3956	1.97304	14.261	19.189	1.34556
8	38840608	38846502	TACC1	protein_coding	ENSG00000147526	4e-13	+	38840608	38846502	0	4	10,161,275,34,	0,1678,2680,5860	-12.4	-11.2	2.73	-1.34	-2.65	-0.733	7.2387	17.2137	2.37801	9.89506	13.9033	1.40507
8	43084820	43085788	FNTA	protein_coding	ENSG00000168522	4e-30	+	43084820	43085788	0	2	61,629,	0,339	-29.4	-27.7	3.44	-5.55	-7.93	-1.11	6.44747	16.556	2.56782	7.46153	10.8482	1.45388
8	56963612	56964309	IMPAD1	protein_coding	ENSG00000104331	2.5e-54	-	56963612	56964309	0	2	452,177,	0,520	-53.6	-51.5	6.23	-1.85	-3.37	-0.906	1.91016	11.096	5.80893	2.70917	7.98126	2.94602
8	94511341	94511997	KIAA1429	protein_coding	ENSG00000164944	3.3e-08	-	94511341	94511997	0	2	388,2,	0,654	-7.48	-6.4	3.27	-1.76	-3.25	-1.4	2.74769	7.38302	2.68699	4.74126	4.08524	0.861634
8	99848859	99853895	VPS13B	protein_coding	ENSG00000132549	1e-06	+	99848859	99853895	0	2	35,445,	0,4591	-5.99	-4.98	4.96	-2.8	-4.63	-2.76	0.270606	3.78179	13.9753	0.906418	1.44043	1.58915
8	140658947	140662797	PTK2	protein_coding	ENSG00000169398	7.9e-17	-	140658947	140662797	0	3	731,48,150,	0,1653,3700	-16.1	-14.8	2.31	-4.72	-6.94	-0.893	4.54408	10.5448	2.32057	5.89318	7.31305	1.24093
8	143295396	143296624	ZNF696	protein_coding	ENSG00000185730	3.2e-13	+	143295396	143296624	0	2	74,885,	0,343	-12.5	-11.3	3.28	-1.38	-2.72	-0.861	1.01583	4.3079	4.24078	2.57086	4.38849	1.70701
8	144314631	144314722	HSF1	protein_coding	ENSG00000185122	0.0043	+	144314631	144314722	0	1	91,	0	-2.37	-1.62	1.41	-1.7	-3.16	-1.24	2.14105	4.81501	2.2489	2.39055	1.65171	0.690933
8	144435937	144436266	TONSL	protein_coding	ENSG00000160949	9.8e-05	-	144435937	144436266	0	1	329,	0	-4.01	-3.11	1.53	-4.5	-6.67	-1.26	5.72466	11.2253	1.96086	9.25703	9.77673	1.05614
8	144498989	144501148	PPP1R16A	protein_coding	ENSG00000160972	0.00066	+	144498989	144501148	0	4	72,666,130,60,	0,1106,1852,2099	-3.18	-2.34	1.54	-3.21	-5.13	-0.778	9.37788	16.3908	1.74781	15.5498	16.8446	1.08327
9	5081783	5090885	JAK2	protein_coding	ENSG00000096968	0.00065	+	5081783	5090885	0	4	78,190,125,147,	0,7890,8662,8955	-3.19	-2.35	4.26	-1.44	-2.81	-2.27	0.420942	2.55017	6.05825	1.14142	2.05975	1.80455
9	6506154	6506425	UHRF2	protein_coding	ENSG00000147854	9.5e-05	+	6506154	6506425	0	1	271,	0	-4.02	-3.12	1.78	-3.37	-5.32	-1.78	2.15686	6.92935	3.21271	4.14745	4.88078	1.17682
9	14087924	14094381	NFIB	protein_coding	ENSG00000147862	0.0043	-	14087924	14094381	0	3	402,5,164,	0,5535,6293	-2.37	-1.61	2.89	-1.31	-2.61	-1.11	2.04731	3.34352	1.63313	1.71442	1.31616	0.767704
9	19057934	19058773	HAUS6	protein_coding	ENSG00000147874	6.3e-19	-	19057934	19058773	0	1	839,	0	-18.2	-16.8	3.54	-1.44	-2.8	-0.749	2.55446	7.87102	3.08128	3.54356	5.51778	1.55713
9	34339069	34343504	NUDT2	protein_coding	ENSG00000164978	7.6e-10	+	34339069	34343504	0	2	97,381,	0,4054	-9.12	-7.98	2.76	-1.42	-2.78	-0.996	3.32879	9.10118	2.73408	5.76467	5.91161	1.02549
9	34372097	34372832	KIAA1161	protein_coding	ENSG00000164976	0.0003	-	34372097	34372832	0	2	234,216,	0,519	-3.52	-2.66	4.74	-1.38	-2.72	-2.34	0.577292	3.33841	5.78288	2.09483	2.6721	1.27557
9	34372169	34376853	KIAA1161	protein_coding	ENSG00000164976	5.6e-06	-	34372169	34376853	0	2	837,61,	0,4623	-5.25	-4.28	5.13	-1.48	-2.86	-1.49	0.687061	2.19571	3.1958	1.25162	2.04202	1.63149
9	74947832	74952498	C9orf40	protein_coding	ENSG00000135045	1e-13	-	74947832	74952498	0	2	374,313,	0,4353	-13	-11.7	3.61	-2.05	-3.66	-0.629	8.98079	16.7649	1.86675	9.28848	13.696	1.47451
9	83999744	84002845	RMI1	protein_coding	ENSG00000178966	2.5e-11	+	83999744	84002845	0	2	53,1895,	0,1206	-10.6	-9.44	3.45	-1.45	-2.82	-0.676	1.28357	4.59502	3.57988	1.37731	3.10179	2.25207
9	95101389	95107114	FANCC	protein_coding	ENSG00000158169	4e-20	-	95101389	95107114	0	2	461,49,	0,5676	-19.4	-17.9	7.5	-1.53	-2.94	-1.28	2.10117	10.4939	4.9943	2.34602	6.83744	2.91448
9	98208935	98213369	TBC1D2	protein_coding	ENSG00000095383	6.3e-13	-	98208935	98213369	0	3	209,188,262,	0,1720,4172	-12.2	-10.9	2.47	-2.16	-3.8	-0.74	6.65221	14.1528	2.12753	6.76719	8.57587	1.26727
9	100284565	100301000	INVS	protein_coding	ENSG00000119509	2.7e-08	+	100284565	100301000	0	5	38,718,230,75,433,	0,7760,12351,13370,16002	-7.57	-6.49	2.98	-2.09	-3.71	-0.809	4.12972	7.87677	1.90734	4.22267	5.29189	1.25321
9	111525188	111530885	ZNF483	protein_coding	ENSG00000173258	6.3e-05	+	111525188	111530885	0	3	74,753,11,	0,2079,5686	-4.2	-3.29	7.9	-1.47	-2.85	-1.64	0.581253	3.32397	5.71862	1.16818	1.68601	1.44328
9	112454125	112470683	HSDL2	protein_coding	ENSG00000119471	3.7e-08	+	112454125	112470683	0	3	37,129,252,	0,5323,16306	-7.43	-6.36	1.74	-2.58	-4.34	-0.858	17.4016	26.8051	1.54038	18.909	19.9928	1.05732
9	112574113	112574923	KIAA1958	protein_coding	ENSG00000165185	9.8e-09	+	112574113	112574923	0	1	810,	0	-8.01	-6.91	3.46	-2	-3.59	-1.03	1.5635	5.40946	3.45984	2.14855	3.89682	1.8137
9	112687062	112718176	INIP	protein_coding	ENSG00000148153	1.6e-10	-	112687062	112718176	0	6	571,91,200,93,81,190,	0,2464,6971,14725,29398,30924	-9.79	-8.63	3.02	-2.59	-4.36	-1.01	4.7676	8.75617	1.8366	5.20488	6.7184	1.29079
9	120439501	120447989	CDK5RAP2	protein_coding	ENSG00000136861	6.3e-36	-	120439501	120447989	0	4	471,122,123,95,	0,796,4118,8393	-35.2	-33.5	3.89	-2.1	-3.72	-0.607	12.973	24.081	1.85623	11.0424	17.4955	1.58439
9	120453497	120458554	CDK5RAP2	protein_coding	ENSG00000136861	1.3e-36	-	120453497	120458554	0	2	376,105,	0,4952	-35.9	-34.1	3.51	-2.14	-3.78	-0.719	8.97893	23.099	2.57258	9.57298	15.6868	1.63865
9	125337443	125341298	GAPVD1	protein_coding	ENSG00000165219	0.00014	+	125337443	125341298	0	2	148,122,	0,3733	-3.84	-2.95	1.4	-1.31	-2.61	-0.686	8.77965	19.1263	2.17848	15.7112	19.3727	1.23305
9	128333623	128334072	COQ4	protein_coding	ENSG00000167113	7.9e-14	+	128333623	128334072	0	1	449,	0	-13.1	-11.8	2.07	-3.75	-5.79	-1.07	5.42416	12.8954	2.37741	6.54074	9.10539	1.3921
9	128435867	128437351	CERCAM	protein_coding	ENSG00000167123	1.6e-07	+	128435867	128437351	0	2	38,503,	0,981	-6.8	-5.75	1.93	-1.75	-3.25	-0.818	5.16201	10.124	1.96125	5.29442	7.27914	1.37487
9	128633660	128633870	WDR34	protein_coding	ENSG00000119333	5e-16	-	128633660	128633870	0	1	210,	0	-15.3	-13.9	1.79	-8.82	-11.6	-1.07	30.3078	65.2778	2.15383	34.0123	32.3515	0.951173
9	128720529	128720858	PKN3	protein_coding	ENSG00000160447	6.6e-08	+	128720529	128720858	0	1	329,	0	-7.18	-6.12	2.04	-9.41	-12.2	-1.77	4.34285	13.4132	3.08858	7.16318	5.84776	0.816364
9	128730114	128730474	ZER1	protein_coding	ENSG00000160445	2.8e-05	-	128730114	128730474	0	1	360,	0	-4.55	-3.62	1.61	-2.36	-4.05	-0.942	4.8709	10.8672	2.23105	10.0713	10.6049	1.05298
9	128731162	128733493	ZER1	protein_coding	ENSG00000160445	1e-12	-	128731162	128733493	0	2	232,68,	0,2263	-12	-10.7	2.39	-1.52	-2.93	-0.922	8.00992	21.6997	2.7091	11.9647	16.6338	1.39024
9	129722256	129722674	PRRX2	protein_coding	ENSG00000167157	3.2e-17	+	129722256	129722674	0	1	418,	0	-16.5	-15.1	2.37	-3.83	-5.87	-0.815	6.52561	19.093	2.92586	12.4904	18.9141	1.5143
9	129880435	129881510	USP20	protein_coding	ENSG00000136878	4.3e-07	+	129880435	129881510	0	1	1075,	0	-6.37	-5.34	2.35	-4.2	-6.31	-1.12	2.29574	6.31774	2.75194	2.7319	3.97087	1.45352
9	132329951	132331133	SETX	protein_coding	ENSG00000107290	6.3e-24	-	132329951	132331133	0	2	548,82,	0,1100	-23.2	-21.7	6.32	-2.1	-3.73	-0.939	3.24727	10.979	3.38099	5.23708	9.49551	1.81313
9	133097779	133098976	RALGDS	protein_coding	ENSG00000160271	2e-32	-	133097779	133098976	0	1	1197,	0	-31.7	-30	3.63	-4.7	-6.91	-0.779	3.93361	11.2169	2.85156	4.63432	7.15742	1.54444
9	133343627	133346489	MED22	protein_coding	ENSG00000148297	1.6e-12	-	133343627	133346489	0	3	706,81,83,	0,1544,2779	-11.8	-10.5	2.41	-2.49	-4.23	-0.658	7.16638	13.5623	1.89249	9.41841	14.1322	1.50049
9	133471094	133472145	SLC2A6	protein_coding	ENSG00000160326	2e-65	-	133471094	133472145	0	1	1051,	0	-64.7	-62.5	3.35	-8.09	-10.8	-0.745	7.19898	22.1257	3.07345	11.0047	20.7654	1.88696
9	135932968	135938271	UBAC1	protein_coding	ENSG00000130560	2.5e-61	-	135932968	135938271	0	2	547,50,	0,5253	-60.6	-58.5	4.34	-5.76	-8.17	-0.75	15.6652	34.3382	2.19201	19.2519	27.6945	1.43854
9	136006775	136007195	NACC2	protein_coding	ENSG00000148411	1.3e-11	-	136006775	136007195	0	1	420,	0	-10.9	-9.72	2.45	-2.27	-3.94	-1.08	3.63385	9.68735	2.66587	5.69748	6.22696	1.09293
9	136356521	136358405	GPSM1	protein_coding	ENSG00000160360	5e-11	+	136356521	136358405	0	2	29,392,	0,1492	-10.3	-9.12	1.74	-2.08	-3.7	-0.648	13.421	26.6884	1.98856	16.5351	19.779	1.19618
9	136377603	136379842	SNAPC4	protein_coding	ENSG00000165684	7.9e-21	-	136377603	136379842	0	2	1696,6,	0,2233	-20.1	-18.6	3.37	-9.16	-11.9	-0.944	3.73951	10.0954	2.69966	5.43212	8.17763	1.50542
9	136722231	136724050	FAM69B	protein_coding	ENSG00000165716	2e-14	+	136722231	136724050	0	2	70,1089,	0,730	-13.7	-12.4	2.23	-3.01	-4.87	-0.608	5.6596	11.1256	1.9658	8.94687	12.7611	1.42632
9	137007766	137008835	ABCA2	protein_coding	ENSG00000107331	4.1e-05	-	137007766	137008835	0	3	198,387,105,	0,469,964	-4.39	-3.46	2.41	-2.04	-3.64	-1.09	3.29433	8.70889	2.6436	3.3104	4.53096	1.36871
9	137615031	137615360	ARRDC1	protein_coding	ENSG00000197070	7.2e-09	+	137615031	137615360	0	1	329,	0	-8.14	-7.04	4.12	-2.19	-3.85	-0.933	5.62596	13.7938	2.45181	8.26521	10.325	1.24921
X	2486981	2488971	ZBED1	protein_coding	ENSG00000214717	7.9e-15	-	2486981	2488971	0	2	721,184,	0,1806	-14.1	-12.8	5.79	-1.53	-2.94	-0.867	4.95163	17.4298	3.52001	4.36683	14.715	3.36973
X	7351429	7352238	STS	protein_coding	ENSG00000101846	0.0081	+	7351429	7352238	0	1	809,	0	-2.09	-1.37	8.68	-1.43	-2.78	-1.51	0.642228	2.01171	3.13239	0.896334	0.966119	1.07786
X	10117203	10122701	WWC3	protein_coding	ENSG00000047644	6.3e-23	+	10117203	10122701	0	2	486,83,	0,5415	-22.2	-20.7	2.33	-5.76	-8.18	-0.907	11.5281	23.707	2.05645	12.6803	12.6796	0.999943
X	18893019	18894136	PHKA2	protein_coding	ENSG00000044446	1.3e-12	-	18893019	18894136	0	2	636,55,	0,1062	-11.9	-10.7	2.41	-4.62	-6.81	-1.09	4.32342	10.0551	2.32572	5.71922	6.00353	1.04971
X	24177684	24207779	ZFX	protein_coding	ENSG00000005889	1.3e-51	+	24177684	24207779	0	4	182,588,150,68,	0,1498,29641,30027	-50.9	-48.9	6.73	-1.54	-2.96	-0.725	7.9867	16.6625	2.08628	7.44951	11.6228	1.56022
X	47218128	47218586	CDK16	protein_coding	ENSG00000102225	5e-11	+	47218128	47218586	0	2	96,354,	0,104	-10.3	-9.14	3.06	-2.38	-4.08	-0.997	3.24727	9.04152	2.78435	6.44564	7.6823	1.19186
X	47571620	47571920	ARAF	protein_coding	ENSG00000078061	3.2e-06	+	47571620	47571920	0	1	300,	0	-5.5	-4.51	1.65	-2.02	-3.62	-0.97	6.06156	11.5801	1.91042	4.95508	5.81182	1.1729
X	48482649	48486035	FTSJ1	protein_coding	ENSG00000068438	2.5e-21	+	48482649	48486035	0	3	378,101,300,	0,591,3086	-20.6	-19.1	2.87	-5.21	-7.55	-0.763	10.6297	29.4896	2.77427	12.9389	21.9188	1.69403
X	48822980	48823460	HDAC6	protein_coding	ENSG00000094631	4e-20	+	48822980	48823460	0	1	480,	0	-19.4	-18	1.98	-4.45	-6.61	-0.75	11.5007	26.6681	2.31882	12.5388	17.7236	1.4135
X	49175561	49175950	PRICKLE3	protein_coding	ENSG00000012211	3.3e-07	-	49175561	49175950	0	1	389,	0	-6.48	-5.45	1.99	-1.53	-2.93	-0.925	3.25561	8.60884	2.64431	5.6855	6.72319	1.18252
X	53547820	53549464	HUWE1	protein_coding	ENSG00000086758	1e-45	-	53547820	53549464	0	2	453,506,	0,1138	-45	-43.1	2.57	-8.94	-11.7	-0.642	15.3729	35.018	2.27791	18.8278	24.7009	1.31194
X	68840355	68840864	EFNB1	protein_coding	ENSG00000090776	4.9e-06	+	68840355	68840864	0	1	509,	0	-5.31	-4.34	2.62	-1.46	-2.84	-1.25	0.893158	3.44335	3.85525	2.2794	3.54356	1.5546
X	70420175	70420683	KIF4A	protein_coding	ENSG00000090889	1.3e-70	+	70420175	70420683	0	1	508,	0	-69.9	-67.7	7.71	-1.68	-3.15	-0.624	5.68911	21.0704	3.70364	7.13715	15.7999	2.21375
X	71575238	71575448	OGT	protein_coding	ENSG00000147162	0.00038	+	71575238	71575448	0	1	210,	0	-3.42	-2.56	1.83	-1.74	-3.23	-1.56	2.47411	6.55759	2.65049	3.28037	4.58075	1.39641
X	101147949	101163681	CENPI	protein_coding	ENSG00000102384	6.3e-15	+	101147949	101163681	0	3	212,42,849,	0,13578,14883	-14.2	-12.9	4.62	-1.82	-3.33	-0.704	5.29926	9.87448	1.86337	5.98252	7.87641	1.31657
X	108153011	108154193	ATG4A	protein_coding	ENSG00000101844	2.5e-09	+	108153011	108154193	0	2	76,552,	0,630	-8.6	-7.47	3.19	-1.36	-2.7	-1.12	1.70637	5.43222	3.1835	2.07841	3.3029	1.58915
X	119851769	119852998	UPF3B	protein_coding	ENSG00000125351	0.013	-	119851769	119852998	0	2	104,226,	0,1003	-1.88	-1.19	1.38	-2.8	-4.62	-1.05	7.97056	15.4591	1.93952	15.3816	18.6744	1.21407
X	150764353	150764923	MTMR1	protein_coding	ENSG00000063601	6.9e-07	+	150764353	150764923	0	1	570,	0	-6.16	-5.14	3.63	-1.53	-2.95	-1.3	1.02545	4.06319	3.96234	1.84464	2.79516	1.51529
X	153347449	153348378	ZNF275	protein_coding	ENSG00000063587	3.5e-06	+	153347449	153348378	0	1	929,	0	-5.46	-4.48	2.75	-1.62	-3.07	-1.09	0.908815	3.09944	3.41042	1.405	1.97388	1.4049
X	153954638	153955058	HCFC1	protein_coding	ENSG00000172534	5.6e-07	-	153954638	153955058	0	1	420,	0	-6.25	-5.22	1.35	-5.48	-7.84	-0.635	22.8082	38.9729	1.70873	23.3942	23.6911	1.01269
X	154420662	154421368	TAZ	protein_coding	ENSG00000102125	2.5e-15	+	154420662	154421368	0	2	73,466,	0,240	-14.6	-13.3	2.53	-2.02	-3.61	-0.766	4.75944	12.1358	2.54983	6.18853	9.92743	1.60417

## Sheet: hyper_GO
Table S4 GO functional enrichment results for mRNAs hyper-methylated in ALKBH5-overexpressing cells in poly(A) RNA m6A-seq data.
Category	Term	Count	%	PValue	Genes	List Total	Pop Hits	Pop Total	Fold Enrichment	Bonferroni	Benjamini	FDR
GOTERM_BP_DIRECT	GO:0006406~mRNA export from nucleus	9	4.71204	7.55889e-06	NUP93, NXF1, DDX19B, ALKBH5, NUP153, THOC2, CASC3, SRSF5, THOC5	170	100	16792	8.88988	0.00689255	0.00690883	0.00690883
GOTERM_BP_DIRECT	GO:0006405~RNA export from nucleus	5	2.6178	0.00226479	NXF1, THOC2, CASC3, SRSF5, THOC5	170	55	16792	8.97968	0.874397	0.892611	0.892611
GOTERM_BP_DIRECT	GO:0036498~IRE1-mediated unfolded protein response	5	2.6178	0.00292979	SERP1, DDX11, ADD1, ARFGAP1, SEC63	170	59	16792	8.37089	0.931758	0.892611	0.892611
GOTERM_BP_DIRECT	GO:1900034~regulation of cellular response to heat	5	2.6178	0.00691236	RPTOR, NUP93, DNAJC2, PTGES3, NUP153	170	75	16792	6.5851	0.998248	1	1
GOTERM_BP_DIRECT	GO:0016973~poly(A)+ mRNA export from nucleus	3	1.57068	0.00970117	NUP93, NXF1, THOC2	170	15	16792	19.7553	0.999866	1	1
GOTERM_BP_DIRECT	GO:0045944~positive regulation of transcription from RNA polymerase II promoter	19	9.94764	0.0100084	RERE, SMARCC1, CHD8, ATAD2, DOT1L, FZD8, KLF4, SUPT5H, RXRB, MED25, NIPBL, SBNO2, TNIP1, MAFG, EXOSC9, DHX36, MAFK, LPIN1, TAF1	170	981	16792	1.9131	0.999899	1	1
GOTERM_BP_DIRECT	GO:0031124~mRNA 3'-end processing	4	2.09424	0.013888	THOC2, CASC3, SRSF5, THOC5	170	50	16792	7.90212	0.999997	1	1
GOTERM_BP_DIRECT	GO:0006998~nuclear envelope organization	3	1.57068	0.0153889	NUP93, PARP11, SYNE2	170	19	16792	15.5963	0.999999	1	1
GOTERM_BP_DIRECT	GO:0042787~protein ubiquitination involved in ubiquitin-dependent protein catabolic process	6	3.14136	0.0193391	MAEA, UBR5, UBR4, KLHL21, UBE2Z, TAF1	170	153	16792	3.87359	1	1	1
GOTERM_BP_DIRECT	GO:0016239~positive regulation of macroautophagy	3	1.57068	0.0221792	WAC, SUPT5H, PAFAH1B2	170	23	16792	12.8839	1	1	1
GOTERM_BP_DIRECT	GO:0043044~ATP-dependent chromatin remodeling	3	1.57068	0.0221792	SMARCC1, SMARCC2, CHD8	170	23	16792	12.8839	1	1	1
GOTERM_BP_DIRECT	GO:0006369~termination of RNA polymerase II transcription	4	2.09424	0.0266713	THOC2, CASC3, SRSF5, THOC5	170	64	16792	6.17353	1	1	1
GOTERM_BP_DIRECT	GO:0016569~covalent chromatin modification	5	2.6178	0.0273558	DNAJC2, SMARCC1, SMARCC2, CHD8, EMSY	170	113	16792	4.37064	1	1	1
GOTERM_BP_DIRECT	GO:0045892~negative regulation of transcription, DNA-templated	11	5.75916	0.0297375	PURA, KDM5C, SBNO2, NIPBL, SMARCC2, CHD8, SIRT6, BCOR, KLF4, MTA3, TRIM33	170	499	16792	2.17744	1	1	1
GOTERM_BP_DIRECT	GO:0016032~viral process	8	4.18848	0.0319219	NUP93, NXF1, PDCL3, DDX11, HLA-B, UBR4, NUP153, TAF1	170	299	16792	2.64285	1	1	1
GOTERM_BP_DIRECT	GO:0008283~cell proliferation	9	4.71204	0.0320682	CDV3, PDXK, PTGES3, UBR5, GNB1, ARHGEF1, MCM10, MAP3K11, ZPR1	170	366	16792	2.42893	1	1	1
GOTERM_BP_DIRECT	GO:0006351~transcription, DNA-templated	29	15.1832	0.0342235	RERE, ZNF395, KDM5C, TRRAP, CHD8, PQBP1, RXRB, PURA, SBNO2, DHX36, CIC, ZNF664, SMARCC1, SMARCC2, DDX11, ATAD2, SAMD4B, FOXP4, EMSY, XAB2, DNAJC2, MAFG, WAC, MAFK, BCOR, BDP1, LPIN1, TRIM33, CC2D1A	170	1955	16792	1.46523	1	1	1
GOTERM_BP_DIRECT	GO:0000226~microtubule cytoskeleton organization	4	2.09424	0.0347862	CNP, OBSL1, TTL, ZPR1	170	71	16792	5.56487	1	1	1
GOTERM_BP_DIRECT	GO:0006270~DNA replication initiation	3	1.57068	0.0410042	PURA, MCM10, MCM6	170	32	16792	9.26029	1	1	1
GOTERM_BP_DIRECT	GO:0016236~macroautophagy	4	2.09424	0.0412757	RPTOR, ATG101, ATG16L1, OPTN	170	76	16792	5.19876	1	1	1
GOTERM_BP_DIRECT	GO:0015031~protein transport	9	4.71204	0.0467106	ARFGEF2, PARP11, DDX19B, SERP1, ATG16L1, VPS4B, TMED3, SPIRE1, ARFGAP1	170	395	16792	2.2506	1	1	1
GOTERM_BP_DIRECT	GO:0060070~canonical Wnt signaling pathway	4	2.09424	0.0513069	CHD8, FZD8, SDC1, KLF4	170	83	16792	4.76031	1	1	1
GOTERM_BP_DIRECT	GO:0006338~chromatin remodeling	4	2.09424	0.0559349	RERE, SMARCC1, SMARCC2, SUPT5H	170	86	16792	4.59425	1	1	1
GOTERM_BP_DIRECT	GO:0055088~lipid homeostasis	3	1.57068	0.0585439	IVD, ACAD9, ACACA	170	39	16792	7.59819	1	1	1
GOTERM_BP_DIRECT	GO:0006348~chromatin silencing at telomere	2	1.04712	0.0588953	HAT1, DOT1L	170	6	16792	32.9255	1	1	1
GOTERM_BP_DIRECT	GO:0006974~cellular response to DNA damage stimulus	6	3.14136	0.0593397	NIPBL, DDX11, UBR5, WAC, MCM10, TAF1	170	208	16792	2.84932	1	1	1
GOTERM_BP_DIRECT	GO:0006364~rRNA processing	6	3.14136	0.0656234	RPS7, EXOSC9, NOLC1, PIN4, NOL9, UTP20	170	214	16792	2.76943	1	1	1
GOTERM_BP_DIRECT	GO:0008616~queuosine biosynthetic process	2	1.04712	0.0683703	PDCL3, PDCL	170	7	16792	28.2218	1	1	1
GOTERM_BP_DIRECT	GO:0032508~DNA duplex unwinding	3	1.57068	0.0723715	CHD8, DDX11, RECQL	170	44	16792	6.73476	1	1	1
GOTERM_BP_DIRECT	GO:0007077~mitotic nuclear envelope disassembly	3	1.57068	0.0723715	NUP93, NUP153, LPIN1	170	44	16792	6.73476	1	1	1
GOTERM_BP_DIRECT	GO:0046784~viral mRNA export from host cell nucleus	2	1.04712	0.0777504	THOC2, THOC5	170	8	16792	24.6941	1	1	1
GOTERM_BP_DIRECT	GO:0006357~regulation of transcription from RNA polymerase II promoter	9	4.71204	0.0778578	PURA, ZNF395, SMARCC1, SMARCC2, MAFG, MAFK, FOXP4, LPIN1, SUPT5H	170	441	16792	2.01585	1	1	1
GOTERM_BP_DIRECT	GO:0016310~phosphorylation	4	2.09424	0.0800006	PDXK, UCK1, TRRAP, NOL9	170	100	16792	3.95106	1	1	1
GOTERM_BP_DIRECT	GO:0043488~regulation of mRNA stability	4	2.09424	0.0856577	PSMD9, PSMD12, EXOSC9, SAMD4B	170	103	16792	3.83598	1	1	1
GOTERM_BP_DIRECT	GO:0035563~positive regulation of chromatin binding	2	1.04712	0.0870366	MED25, DDX11	170	9	16792	21.9503	1	1	1
GOTERM_BP_DIRECT	GO:2000059~negative regulation of protein ubiquitination involved in ubiquitin-dependent protein catabolic process	2	1.04712	0.0870366	PDCL3, TAF1	170	9	16792	21.9503	1	1	1
GOTERM_BP_DIRECT	GO:0006281~DNA repair	6	3.14136	0.0891316	TRRAP, DDX11, UBR5, DOT1L, RECQL, EMSY	170	235	16792	2.52195	1	1	1
GOTERM_BP_DIRECT	GO:0006268~DNA unwinding involved in DNA replication	2	1.04712	0.0962299	PURA, MCM6	170	10	16792	19.7553	1	1	1
GOTERM_BP_DIRECT	GO:0046777~protein autophosphorylation	5	2.6178	0.0962607	MAP3K3, EIF2AK4, MAP3K11, CSNK1G2, TAF1	170	172	16792	2.87141	1	1	1

## Sheet: hypo_GO
Table S4 GO functional enrichment results for mRNAs hypo-methylated in ALKBH5-overexpressing cells in poly(A) RNA m6A-seq data.
Category	Term	Count	%	PValue	Genes	List Total	Pop Hits	Pop Total	Fold Enrichment	Bonferroni	Benjamini	FDR
GOTERM_BP_DIRECT	GO:0006281~DNA repair	26	3.20592	3.14857e-05	SMG1, BTG2, FEN1, INO80D, DOT1L, CEP164, PDS5A, SLX4, RECQL5, EME2, TDG, POLI, TOPBP1, NFRKB, FAAP100, SLF2, PARP2, XRCC2, INTS3, DDX11, FANCC, GTF2H3, EMSY, INIP, FANCD2, CINP	727	235	16792	2.55549	0.0792989	0.0733145	0.0733145
GOTERM_BP_DIRECT	GO:0051301~cell division	33	4.06905	5.59012e-05	ANKLE2, TNKS, CEP164, KIF14, KIF11, PDS5A, NR3C1, TRIOBP, TTC28, RECQL5, MIS18BP1, POGZ, CDC27, FBXO5, MARK4, DIS3L2, CENPV, BORA, KLHL22, HAUS6, CDC7, CKAP5, WEE1, PAPD7, SPECC1L, CINP, CDC16, FAM64A, PKN2, TACC1, BIRC6, CDK13, CCNO	727	350	16792	2.17778	0.136437	0.0733145	0.0733145
GOTERM_BP_DIRECT	GO:0001701~in utero embryonic development	20	2.46609	0.000488242	STIL, KDM1A, FOXF1, SRF, ANKRD11, CHD8, XRCC2, PKD1, ADD1, GLI2, CUL4A, FUT8, COL4A3BP, MAN2A1, MAFG, NMT1, CCM2, APBA3, MYH10, TAPT1	727	187	16792	2.47034	0.722369	0.426887	0.426887
GOTERM_BP_DIRECT	GO:0000226~microtubule cytoskeleton organization	11	1.35635	0.000910534	ATXN3, WEE1, DST, SPECC1L, MAP6D1, TACC1, TACC2, MARK4, PCNT, PTK2, CDK5RAP2	727	71	16792	3.57851	0.908401	0.547426	0.547426
GOTERM_BP_DIRECT	GO:0016579~protein deubiquitination	13	1.60296	0.00114596	USP24, USP25, USP36, USP38, USP20, USP4, USP54, USP21, SHMT1, USP34, ATXN3, DMWD, USP40	727	99	16792	3.03303	0.950645	0.547426	0.547426
GOTERM_BP_DIRECT	GO:0006406~mRNA export from nucleus	13	1.60296	0.00125221	UPF2, SMG1, NUP210, CPSF3, CPSF2, THOC1, UPF3B, NUP153, NUP160, DDX39A, ZC3H11A, NUP98, NUPL2	727	100	16792	3.0027	0.962667	0.547426	0.547426
GOTERM_BP_DIRECT	GO:0016567~protein ubiquitination	29	3.57583	0.00195537	RNF34, UHRF2, UBA6, TULP4, SH3RF1, TRIM8, DCAF15, RABGEF1, RNF213, RAB40B, CAND1, HERC2, HERC1, UBR7, MED1, ZER1, FBXO18, MARCH9, KLHL22, WWP2, UBAC1, LRRC41, GAN, TRAF3, KLHL8, MDM4, BIRC6, FBXL5, CBLL1	727	359	16792	1.86583	0.994118	0.732705	0.732705
GOTERM_BP_DIRECT	GO:0007067~mitotic nuclear division	22	2.7127	0.00261304	ANKLE2, CENPV, BORA, TNKS, CEP164, HAUS6, KIF11, NR3C1, CKAP5, TRIOBP, TTC28, CIT, WEE1, RECQL5, INCENP, MIS18BP1, CDC16, BIRC6, FAM64A, FBXO5, MARK4, DIS3L2	727	248	16792	2.04899	0.998957	0.774332	0.774332
GOTERM_BP_DIRECT	GO:0021987~cerebral cortex development	9	1.10974	0.00265736	MKKS, KDM1A, BTBD3, KIF14, NF1, TACC1, TACC2, WDR62, GNG12	727	56	16792	3.71212	0.999072	0.774332	0.774332
GOTERM_BP_DIRECT	GO:0018105~peptidyl-serine phosphorylation	14	1.72626	0.00295209	SMG1, TNKS, PDPK1, PKN3, LMTK2, TTK, CDC7, PKD1, MAPK12, MAP3K10, PKN2, CSNK1G2, STK32C, CSNK1G1	727	125	16792	2.58694	0.999573	0.774332	0.774332
GOTERM_BP_DIRECT	GO:0006351~transcription, DNA-templated	109	13.4402	0.00415711	ZNF451, ZNF692, KDM1A, NAB1, PRDM2, NR3C1, PWP1, IKZF5, ELK4, ZMIZ2, BBX, CCNL1, ZNF841, WHSC1L1, DDX17, PIAS3, HES6, KDM2A, ZNF283, KDM2B, DDX11, RFX2, ZNF12, EMSY, SUPT7L, ILF3, ZNF318, ATF6, ZNF432, ZNF398, ZNF275, KMT2D, URI1, INO80D, KMT2C, ZNF24, HOXB13, SUPT6H, PHF21A, NPAS2, ATXN3, NPAT, NACC2, DHX36, ZKSCAN5, ZNF304, ZNF267, SMAD1, ZNF142, SETDB1, FOXN3, MAFG, SP3, ZNF416, ZNF655, CNOT8,…	727	1955	16792	1.2878	0.999982	0.951166	0.951166
GOTERM_BP_DIRECT	GO:0007030~Golgi organization	10	1.23305	0.0045	GAK, ARHGAP21, SEC23IP, LMAN2L, GOLGB1, MYO18A, PLEKHM2, HTT, TRIP11, CIT	727	74	16792	3.12131	0.999993	0.951166	0.951166
GOTERM_BP_DIRECT	GO:1902017~regulation of cilium assembly	7	0.863132	0.00472777	IFT20, TBC1D2, IFT140, TBC1D14, TBC1D2B, TBC1D10B, TBC1D16	727	37	16792	4.36983	0.999996	0.951166	0.951166
GOTERM_BP_DIRECT	GO:2000811~negative regulation of anoikis	5	0.616523	0.00525521	PIK3CA, PTRH2, CAV1, ZNF304, PTK2	727	17	16792	6.79343	0.999999	0.951166	0.951166
GOTERM_BP_DIRECT	GO:2000286~receptor internalization involved in canonical Wnt signaling pathway	3	0.369914	0.00543938	CAV1, RAB5A, SCYL2	727	3	16792	23.0977	0.999999	0.951166	0.951166
GOTERM_BP_DIRECT	GO:0006886~intracellular protein transport	20	2.46609	0.00696197	IPO13, COPB2, COPA, SAR1A, SAR1B, SYNRG, XPO7, TBC1D2B, HDAC6, IPO5, SEC23IP, TBC1D2, GGA3, HERC2, TBC1D14, COPG2, TNPO2, TBC1D16, AP1M1, TBC1D10B	727	236	16792	1.95743	1	1	1
GOTERM_BP_DIRECT	GO:0006260~DNA replication	15	1.84957	0.00737483	FEN1, RMI1, CDC7, CCDC88A, POLA2, SLX4, RECQL5, NASP, NFIB, CINP, POLI, NUP98, TOPBP1, RHNO1, POLG	727	155	16792	2.23526	1	1	1
GOTERM_BP_DIRECT	GO:0071383~cellular response to steroid hormone stimulus	4	0.493218	0.00768825	MED1, URI1, NR3C1, NKX3-1	727	10	16792	9.23906	1	1	1
GOTERM_BP_DIRECT	GO:0046777~protein autophosphorylation	16	1.97287	0.00776859	SMG1, PDPK1, EIF2AK1, LMTK2, TTK, EIF2AK4, CLK3, PTK2, STK16, AAK1, TYRO3, MAP3K10, CSK, TRPM7, JAK2, CSNK1G2	727	172	16792	2.14862	1	1	1
GOTERM_BP_DIRECT	GO:0007052~mitotic spindle organization	6	0.739827	0.00864437	STIL, TNKS, TTK, WDR62, KIF11, PCNT	727	30	16792	4.61953	1	1	1
GOTERM_BP_DIRECT	GO:0006396~RNA processing	11	1.35635	0.00912177	SETX, DDX17, DHX57, DHX36, ADAT1, THOC1, TRMT2A, TRNT1, DHX29, DICER1, CCNL1	727	97	16792	2.61932	1	1	1
GOTERM_BP_DIRECT	GO:0006921~cellular component disassembly involved in execution phase of apoptosis	5	0.616523	0.0115243	FNTA, SATB1, DNM1L, PTK2, BIRC2	727	21	16792	5.49944	1	1	1
GOTERM_BP_DIRECT	GO:0016925~protein sumoylation	12	1.47965	0.0124672	SENP6, PIAS3, ZNF451, HERC2, NUP210, INCENP, TDG, SP3, NUP153, NUP98, NUPL2, NUP160	727	117	16792	2.36899	1	1	1
GOTERM_BP_DIRECT	GO:0006511~ubiquitin-dependent protein catabolic process	16	1.97287	0.0126863	FBXW4, USP24, USP25, USP36, USP38, USP20, UBA6, USP4, USP21, USP34, UBE2G1, CUL4A, ATXN3, RNF213, TTC3, USP40	727	182	16792	2.03056	1	1	1
GOTERM_BP_DIRECT	GO:0000724~double-strand break repair via homologous recombination	9	1.10974	0.0143417	FEN1, ZFYVE26, SLX4, RECQL5, FBXO18, XRCC2, TONSL, BRCA2, PALB2	727	74	16792	2.80918	1	1	1
GOTERM_BP_DIRECT	GO:0006468~protein phosphorylation	31	3.82244	0.0149185	TRIO, FASTKD1, ROCK2, FASTKD2, PKN3, PIK3R4, CCNC, COL4A3BP, PHKG2, HSF1, CSK, JAK2, MARK4, SCYL2, STRADA, PDPK1, LMTK2, EIF2AK4, OXSR1, CDC42BPA, PHKA2, CLK3, CIT, GAK, ILF3, PIK3CA, AAK1, PKN2, BIRC6, CSNK1G2, CDK16	727	456	16792	1.57024	1	1	1
GOTERM_BP_DIRECT	GO:0000086~G2/M transition of mitotic cell cycle	13	1.60296	0.015723	BORA, CEP164, HAUS6, CKAP5, CIT, WEE1, ALMS1, AKAP9, CEP250, MARK4, PCNT, KAT14, CDK5RAP2	727	137	16792	2.19175	1	1	1
GOTERM_BP_DIRECT	GO:0000910~cytokinesis	7	0.863132	0.0167427	ZFYVE26, ROCK2, INCENP, BRCA2, ECT2, SEPT5, CIT	727	48	16792	3.36841	1	1	1
GOTERM_BP_DIRECT	GO:0051304~chromosome separation	3	0.369914	0.0171094	RECQL5, SMARCAD1, TTK	727	5	16792	13.8586	1	1	1
GOTERM_BP_DIRECT	GO:0006897~endocytosis	13	1.60296	0.0174486	USP20, ZFYVE9, WIPF2, SYNRG, INPPL1, PIK3C2A, GAPVD1, RABGEF1, AAK1, DNM1L, RAB5A, CSNK1G2, CSNK1G1	727	139	16792	2.16021	1	1	1
GOTERM_BP_DIRECT	GO:0030010~establishment of cell polarity	5	0.616523	0.0184752	WEE1, RAB11FIP2, MARK4, PKD1, PTK2	727	24	16792	4.81201	1	1	1
GOTERM_BP_DIRECT	GO:0006369~termination of RNA polymerase II transcription	8	0.986436	0.0201338	SETX, DDX39A, ZC3H11A, CPSF3, CPSF2, THOC1, PAPOLA, UPF3B	727	64	16792	2.88721	1	1	1
GOTERM_BP_DIRECT	GO:0031124~mRNA 3'-end processing	7	0.863132	0.0201728	DDX39A, ZC3H11A, CPSF3, CPSF2, THOC1, PAPOLA, UPF3B	727	50	16792	3.23367	1	1	1
GOTERM_BP_DIRECT	GO:0090630~activation of GTPase activity	9	1.10974	0.0206075	TBC1D2, SIPA1L1, RALGAPB, RALGAPA2, TBC1D14, TBC1D2B, ECT2, TBC1D10B, TBC1D16	727	79	16792	2.63138	1	1	1
GOTERM_BP_DIRECT	GO:0032467~positive regulation of cytokinesis	6	0.739827	0.0206554	CENPV, KIF14, PKN2, PKP4, ECT2, CIT	727	37	16792	3.74557	1	1	1
GOTERM_BP_DIRECT	GO:0035264~multicellular organism growth	9	1.10974	0.0220621	CTC1, STIL, RMI1, ANKRD11, XRCC2, CCM2, PALB2, ADD1, TARBP2	727	80	16792	2.59849	1	1	1
GOTERM_BP_DIRECT	GO:0018107~peptidyl-threonine phosphorylation	6	0.739827	0.0229649	TNKS, PDPK1, LMTK2, MAP3K10, TTK, OXSR1	727	38	16792	3.647	1	1	1
GOTERM_BP_DIRECT	GO:0010667~negative regulation of cardiac muscle cell apoptotic process	4	0.493218	0.0248217	PDPK1, HSF1, SIRT5, JAK2	727	15	16792	6.15938	1	1	1
GOTERM_BP_DIRECT	GO:1902231~positive regulation of intrinsic apoptotic signaling pathway in response to DNA damage	3	0.369914	0.0249344	FBXO18, NACC2, SKIL	727	6	16792	11.5488	1	1	1
GOTERM_BP_DIRECT	GO:0007029~endoplasmic reticulum organization	5	0.616523	0.0275673	GAK, DOPEY2, COL4A3BP, LMAN2L, DNM1L	727	27	16792	4.27734	1	1	1
GOTERM_BP_DIRECT	GO:0031297~replication fork processing	5	0.616523	0.0275673	FBXO18, EME2, DDX11, THOC1, TONSL	727	27	16792	4.27734	1	1	1
GOTERM_BP_DIRECT	GO:0044804~nucleophagy	4	0.493218	0.0295899	ATG2A, ATG4A, TRAPPC8, WIPI2	727	16	16792	5.77442	1	1	1
GOTERM_BP_DIRECT	GO:0061036~positive regulation of cartilage development	4	0.493218	0.0295899	SMAD1, BMPR2, BMP1, TAPT1	727	16	16792	5.77442	1	1	1
GOTERM_BP_DIRECT	GO:0000045~autophagosome assembly	6	0.739827	0.0308694	PACS2, ATG2A, ATG4A, TRAPPC8, WIPI2, EMC6	727	41	16792	3.38015	1	1	1
GOTERM_BP_DIRECT	GO:0042787~protein ubiquitination involved in ubiquitin-dependent protein catabolic process	13	1.60296	0.0337463	RNF34, UBA6, HUWE1, WWP2, UBE3B, CUL4A, HERC2, GAN, BTBD3, CDC27, CDC16, KLHL8, BTBD2	727	153	16792	1.96255	1	1	1
GOTERM_BP_DIRECT	GO:0007062~sister chromatid cohesion	10	1.23305	0.0342143	KIF18A, PAPD7, INCENP, CENPI, DDX11, CENPL, NUP98, PDS5A, CKAP5, NUP160	727	103	16792	2.24249	1	1	1
GOTERM_BP_DIRECT	GO:0030902~hindbrain development	4	0.493218	0.0348045	SMAD1, KDM2B, NFIB, GLI2	727	17	16792	5.43474	1	1	1
GOTERM_BP_DIRECT	GO:2000785~regulation of autophagosome assembly	4	0.493218	0.0348045	IFT20, MTMR3, TBC1D14, RAB5A	727	17	16792	5.43474	1	1	1
GOTERM_BP_DIRECT	GO:0016032~viral process	21	2.5894	0.0356338	SPEN, ATF7IP, CREBBP, NUP210, SATB1, MAGI3, DDX11, SGTA, NUP153, SUPT6H, NUP160, IPO5, CUL4A, PACS2, UBN1, EP300, NUP98, CDK13, NUPL2, EIF4G3, AP1M1	727	299	16792	1.62224	1	1	1
GOTERM_BP_DIRECT	GO:0006974~cellular response to DNA damage stimulus	16	1.97287	0.0367659	CTC1, BTG2, SLF2, FBXO18, INTS3, BRAT1, DDX11, INIP, NPAS2, CUL4A, SETX, NIPBL, DDX39A, HERC2, WAC, TOPBP1	727	208	16792	1.77674	1	1	1
GOTERM_BP_DIRECT	GO:0030155~regulation of cell adhesion	6	0.739827	0.0369803	ROCK2, SRF, KIF14, PKP4, CBLL1, PKD1	727	43	16792	3.22293	1	1	1
GOTERM_BP_DIRECT	GO:0006661~phosphatidylinositol biosynthetic process	7	0.863132	0.0385736	MTMR1, MTMR3, PIK3CA, PIK3R4, INPPL1, MTMR4, PIK3C2A	727	58	16792	2.78765	1	1	1
GOTERM_BP_DIRECT	GO:0006611~protein export from nucleus	5	0.616523	0.0389119	XPO4, STRADA, XPO7, NUPL2, PKD1	727	30	16792	3.84961	1	1	1
GOTERM_BP_DIRECT	GO:0006355~regulation of transcription, DNA-templated	80	9.86436	0.0392555	ZNF692, THRA, CHD9, POGK, NAB1, USP34, CHD5, FAM208A, PRDM2, NR3C1, PHTF1, CAPN15, IKZF5, BBX, EP300, LRRFIP2, ZNF841, NFRKB, WHSC1L1, NKX3-1, PIAS3, HES6, ZNF483, KDM2A, ZNF283, PDPK1, TSC22D2, RFX2, ZNF12, BAZ1A, ZFX, SUPT7L, EMSY, HCFC1, NR5A2, PAX8, ZNF638, ZNF318, TBPL1, ZNF511, ZNF432, BIRC2, ZNF398, KMT2D, ZNF275, INO80D, SATB1, KMT2C, TULP4, TULP3, HOXB13, SUPT6H, PHF21A, ATXN3, FAM120B, …	727	1504	16792	1.2286	1	1	1
GOTERM_BP_DIRECT	GO:0032508~DNA duplex unwinding	6	0.739827	0.0402945	SETX, RECQL5, FBXO18, CHD8, DDX11, ASCC3	727	44	16792	3.14968	1	1	1
GOTERM_BP_DIRECT	GO:1900034~regulation of cellular response to heat	8	0.986436	0.0430682	CREBBP, NUP210, HSF1, EP300, NUP153, NUP98, NUPL2, NUP160	727	75	16792	2.46375	1	1	1
GOTERM_BP_DIRECT	GO:0043967~histone H4 acetylation	5	0.616523	0.0432029	NAA60, EP400, EP300, CHD5, BRCA2	727	31	16792	3.72543	1	1	1
GOTERM_BP_DIRECT	GO:0000059~protein import into nucleus, docking	3	0.369914	0.0439499	NUP98, TNPO2, IPO5	727	8	16792	8.66162	1	1	1
GOTERM_BP_DIRECT	GO:0006998~nuclear envelope organization	4	0.493218	0.0465475	SUN1, LEMD3, SYNE2, ZMPSTE24	727	19	16792	4.86267	1	1	1
GOTERM_BP_DIRECT	GO:0051298~centrosome duplication	4	0.493218	0.0465475	STIL, ROCK2, BRCA2, CKAP5	727	19	16792	4.86267	1	1	1
GOTERM_BP_DIRECT	GO:0006493~protein O-linked glycosylation	5	0.616523	0.0477489	POMT2, POMGNT1, OGT, GALNT10, TRAK2	727	32	16792	3.60901	1	1	1
GOTERM_BP_DIRECT	GO:0006409~tRNA export from nucleus	5	0.616523	0.0477489	NUP210, NUP153, NUP98, NUPL2, NUP160	727	32	16792	3.60901	1	1	1
GOTERM_BP_DIRECT	GO:0051297~centrosome organization	5	0.616523	0.0525491	CROCC, XRCC2, HAUS6, CKAP5, CDK5RAP2	727	33	16792	3.49965	1	1	1
GOTERM_BP_DIRECT	GO:0010827~regulation of glucose transport	5	0.616523	0.0525491	NUP210, NUP153, NUP98, NUPL2, NUP160	727	33	16792	3.49965	1	1	1
GOTERM_BP_DIRECT	GO:1903146~regulation of mitophagy	5	0.616523	0.0525491	USP36, SLC17A9, WDR75, DNM1L, HDAC6	727	33	16792	3.49965	1	1	1
GOTERM_BP_DIRECT	GO:0001892~embryonic placenta development	4	0.493218	0.0530583	MED1, HSF1, SP3, PKD1	727	20	16792	4.61953	1	1	1
GOTERM_BP_DIRECT	GO:0035562~negative regulation of chromatin binding	3	0.369914	0.0549187	FBXO18, TDG, ZNF304	727	9	16792	7.69922	1	1	1
GOTERM_BP_DIRECT	GO:0035845~photoreceptor cell outer segment organization	3	0.369914	0.0549187	IFT20, IFT140, NPHP4	727	9	16792	7.69922	1	1	1
GOTERM_BP_DIRECT	GO:0006930~substrate-dependent cell migration, cell extension	3	0.369914	0.0549187	MYH10, NTN1, NCK1	727	9	16792	7.69922	1	1	1
GOTERM_BP_DIRECT	GO:1902894~negative regulation of pri-miRNA transcription from RNA polymerase II promoter	3	0.369914	0.0549187	NFIB, SRF, PPARA	727	9	16792	7.69922	1	1	1
GOTERM_BP_DIRECT	GO:0045944~positive regulation of transcription from RNA polymerase II promoter	54	6.65845	0.0549749	CALCOCO1, BMPR2, THRA, KDM1A, CHD8, CCNC, NR3C1, PKD1, MYSM1, GLI2, NIPBL, ZMIZ2, STK16, KPNA6, EP300, NELFA, CCNL1, NCK1, NKX3-1, DDX17, MED1, H2AFZ, CKAP2, HCFC1, NR5A2, PAX8, ITGA6, PPARA, ATF6, KMT2D, NOTCH3, KDM3A, TNKS, SRF, DOT1L, NPAS2, DHX36, HSF1, ZNF304, E2F8, SMAD1, CREBBP, FOXF1, ECD, WWP2, SETX, NFIB, MAFG, SP3, CAPRIN2, REL, AGRN, OGT, SSBP4	727	981	16792	1.27143	1	1	1
GOTERM_BP_DIRECT	GO:0016569~covalent chromatin modification	10	1.23305	0.0560899	NCOR1, CHD9, CHD8, TDG, UBN1, CHD6, ZNF304, NR3C1, EMSY, CABIN1	727	113	16792	2.04404	1	1	1
GOTERM_BP_DIRECT	GO:0070932~histone H3 deacetylation	4	0.493218	0.0599806	ELK4, SMARCAD1, SIRT7, HDAC6	727	21	16792	4.39955	1	1	1
GOTERM_BP_DIRECT	GO:0006284~base-excision repair	5	0.616523	0.0629049	FEN1, PARP2, TDG, HUWE1, CCNO	727	35	16792	3.29967	1	1	1
GOTERM_BP_DIRECT	GO:0019827~stem cell population maintenance	6	0.739827	0.0638672	TRIM8, ZCCHC11, NIPBL, METTL3, LSM1, DIS3L2	727	50	16792	2.77172	1	1	1
GOTERM_BP_DIRECT	GO:0035335~peptidyl-tyrosine dephosphorylation	9	1.10974	0.0646876	MTMR1, PTPN1, MTMR3, PTPRS, PTPN20, PTPN12, MTMR4, SSH3, PTPRF	727	99	16792	2.09979	1	1	1
GOTERM_BP_DIRECT	GO:0033148~positive regulation of intracellular estrogen receptor signaling pathway	3	0.369914	0.0667263	DDX17, KMT2D, MED1	727	10	16792	6.9293	1	1	1
GOTERM_BP_DIRECT	GO:0001510~RNA methylation	3	0.369914	0.0667263	METTL3, TRMT2A, FTSJ1	727	10	16792	6.9293	1	1	1
GOTERM_BP_DIRECT	GO:0010468~regulation of gene expression	9	1.10974	0.0677898	NPAT, FUT8, POFUT2, NIPBL, DDX39A, PIK3CA, NF1, APBA3, MAP3K4	727	100	16792	2.07879	1	1	1
GOTERM_BP_DIRECT	GO:0010507~negative regulation of autophagy	5	0.616523	0.0684551	RUBCN, HERC1, WDR6, TBC1D14, EIF4G3	727	36	16792	3.20801	1	1	1
GOTERM_BP_DIRECT	GO:0016337~single organismal cell-cell adhesion	9	1.10974	0.070982	FOXF1, FBLIM1, FAT1, NPHP4, PKP4, ITGA6, CBLL1, PKD1, NTN1	727	101	16792	2.05821	1	1	1
GOTERM_BP_DIRECT	GO:0007059~chromosome segregation	7	0.863132	0.0731652	NAA60, INCENP, HJURP, KIF11, NR3C1, CDK5RAP2, CIAO1	727	68	16792	2.3777	1	1	1
GOTERM_BP_DIRECT	GO:0042592~homeostatic process	3	0.369914	0.0792799	SMAD1, CREBBP, NR5A2	727	11	16792	6.29936	1	1	1
GOTERM_BP_DIRECT	GO:0034497~protein localization to pre-autophagosomal structure	3	0.369914	0.0792799	PACS2, TRAPPC8, WIPI2	727	11	16792	6.29936	1	1	1
GOTERM_BP_DIRECT	GO:2001237~negative regulation of extrinsic apoptotic signaling pathway	5	0.616523	0.0802824	PSME3, HTT, ITGA6, BIRC6, SH3RF1	727	38	16792	3.03917	1	1	1
GOTERM_BP_DIRECT	GO:0007088~regulation of mitotic nuclear division	4	0.493218	0.0830839	BORA, CDC16, FBXO5, CDK13	727	24	16792	3.84961	1	1	1
GOTERM_BP_DIRECT	GO:0071108~protein K48-linked deubiquitination	4	0.493218	0.0830839	USP25, ATXN3, USP20, USP34	727	24	16792	3.84961	1	1	1
GOTERM_BP_DIRECT	GO:0021592~fourth ventricle development	2	0.246609	0.084603	KDM2B, MYH10	727	2	16792	23.0977	1	1	1
GOTERM_BP_DIRECT	GO:0000122~negative regulation of transcription from RNA polymerase II promoter	40	4.93218	0.0855603	KANK2, KDM5A, TCERG1, SUV39H2, NOTCH3, URI1, BTG2, KDM1A, SATB1, CHD8, PHF21A, GLI2, ELK4, NIPBL, CUX1, TDG, HSF1, WWC3, EP300, SKIL, E2F8, SPEN, ATF7IP, HES6, MED1, CREBBP, KDM2B, CDX2, FOXF1, CAV1, WWP2, SIRT7, DICER1, HCFC1, NCOR1, NFIB, SP3, REL, MDM4, PPARA	727	720	16792	1.2832	1	1	1
GOTERM_BP_DIRECT	GO:0001756~somitogenesis	5	0.616523	0.0865507	FOXF1, XRCC2, EP300, PALB2, NKX3-1	727	39	16792	2.96124	1	1	1
GOTERM_BP_DIRECT	GO:0090502~RNA phosphodiester bond hydrolysis, endonucleolytic	6	0.739827	0.0883208	POP5, FEN1, CPSF3, DICER1, KIAA0391, TSEN54	727	55	16792	2.51974	1	1	1
GOTERM_BP_DIRECT	GO:0007049~cell cycle	15	1.84957	0.0886433	SUV39H2, UHRF2, ERBIN, HJURP, HCFC1, GAK, NASP, CROCC, SPECC1L, CINP, PKN2, TACC1, BRD7, CCNO, APPL2	727	217	16792	1.59661	1	1	1
GOTERM_BP_DIRECT	GO:0048010~vascular endothelial growth factor receptor signaling pathway	7	0.863132	0.090738	MAPK11, BMPR2, PIK3CA, ROCK2, PTK2, MAPK12, NCK1	727	72	16792	2.24561	1	1	1
GOTERM_BP_DIRECT	GO:0007173~epidermal growth factor receptor signaling pathway	6	0.739827	0.0937214	PIK3CA, PDPK1, ERBIN, CSK, PIK3C2A, PTK2	727	56	16792	2.47475	1	1	1
GOTERM_BP_DIRECT	GO:0045444~fat cell differentiation	7	0.863132	0.0954591	TMEM120B, MED1, MKKS, NIPBL, FAM120B, ALMS1, EP300	727	73	16792	2.21484	1	1	1
GOTERM_BP_DIRECT	GO:0006289~nucleotide-excision repair	5	0.616523	0.0997708	ATXN3, SLX4, FANCC, BRCA2, GTF2H3	727	41	16792	2.81679	1	1	1
GOTERM_BP_DIRECT	GO:0044255~cellular lipid metabolic process	5	0.616523	0.0997708	MED1, CREBBP, NCOR1, CHD9, PPARA	727	41	16792	2.81679	1	1	1
