# Supplementary material for: RNA m6A Demethylase ALKBH5 Protects Against Pancreatic Ductal Adenocarcinoma via Targeting Regulators of Iron Metabolism
Source: Front Cell Dev Biol. 2021 Oct 18;9:724282. doi: 10.3389/fcell.2021.724282 (PMC8558440; doi:10.3389/fcell.2021.724282)
Supplement: Supplementary file 5 [file Table_4.XLSX]

## Sheet: total_OE_hyper
Table S6 Hyper_methyled peaks in mRNAs in ALKBH5-overexpressing cells compared with control cells with criteria of diff.logFC >0.58 & diff.lg.fdr <-1.3 in total RNA m6A-seq data.
chr	chromStart	chromEnd	gene_name	gene_type	name	score	strand	thickStart	thickEnd	itemRgb	blockCount	blockSizes	blockStarts	lg.p	lg.fdr	fold_enrchment	diff.lg.fdr	diff.lg.p	diff.log2.fc	EV-1_Input_FPKM	EV-1_IP_FPKM	EV-1_Enrichment score	OE-1_Input_FPKM	OE-1_IP_FPKM	OE-1_Enrichment score	EV-2_Input_FPKM	EV-2_IP_FPKM	EV-2_Enrichment score	OE-2_Input_FPKM	OE-2_IP_FPKM	OE-2_Enrichment score
1	924796	925937	SAMD11	protein_coding	ENSG00000187634	8.1e-07	+	924796	925937	0	4	152,40,63,16,	0,353,941,1125	-6.09	-5.33	3.01	-1.8	-2.33	1.67	0.929936	1.71383	1.84296	0.75659	4.89328	6.46755	0.682587	3.00343	4.40008	0.0955712	2.47087	25.8537
1	1041365	1041655	AGRN	protein_coding	ENSG00000188157	9.3e-08	+	1041365	1041655	0	2	32,178,	0,112	-7.03	-6.25	1.76	-1.64	-2.15	0.721	6.0003	11.1296	1.85485	5.09877	10.9717	2.15184	4.99155	7.47487	1.4975	2.34332	11.2032	4.78092
1	1637799	1645868	CDK11B	protein_coding	ENSG00000248333	0	-	1637799	1645868	0	11	84,91,176,66,159,96,162,179,49,65,96,	0,700,2477,3248,3862,4106,4547,7326,7660,7779,7973	-632	#NAME?	5.31	-37.9	-39.9	0.749	12.3637	28.0533	2.26902	9.79821	34.8055	3.55223	9.49525	17.3669	1.82901	6.64966	20.1691	3.03311
1	1890876	1891117	GNB1	protein_coding	ENSG00000078369	1e-113	-	1890876	1891117	0	1	241,	0	-113	-112	2.13	-66.2	-68.7	0.921	167.079	200.55	1.20033	61.6336	171.056	2.77537	97.7355	206.82	2.11612	74.0455	244.729	3.30512
1	6475102	6485440	PLEKHG5	protein_coding	ENSG00000171680	1e-12	-	6475102	6485440	0	5	36,61,106,130,117,	0,359,828,2426,10221	-12	-11.1	1.91	-4.24	-5.05	0.826	11.2628	11.7527	1.0435	6.68265	11.8979	1.78041	6.7598	10.8524	1.60543	2.64753	14.1965	5.36214
1	11649823	11655785	FBXO2	protein_coding	ENSG00000116661	1e-178	-	11649823	11655785	0	6	251,369,139,167,364,146,	0,642,3567,4207,4495,5816	-178	-176	4.63	-10.8	-12	0.597	9.67179	25.1338	2.59867	2.1576	8.40343	3.8948	13.3683	33.7518	2.52476	10.3166	37.9845	3.68187
1	12191795	12194012	TNFRSF1B	protein_coding	ENSG00000028137	2.5e-10	+	12191795	12194012	0	4	128,177,236,58,	0,552,1067,2159	-9.6	-8.76	2.5	-2.69	-3.35	1.68	7.01204	11.3304	1.61586	0.304264	0.80251	2.63755	4.42637	6.63231	1.49836	0.475622	3.62554	7.62272
1	15524162	15524432	CASP9	protein_coding	ENSG00000132906	1.6e-09	-	15524162	15524432	0	1	270,	0	-8.8	-7.98	12.2	-1.31	-1.76	1.26	1.24451	1.94214	1.56057	0.253131	0.920888	3.638	1.06573	3.22988	3.03066	1.05518	5.76438	5.46295
1	16613471	16613562	NBPF1	protein_coding	ENSG00000219481	0.00018	-	16613471	16613562	0	1	91,	0	-3.75	-3.08	1.44	-1.39	-1.85	0.79	11.3852	19.0982	1.67746	0.751047	16.576	22.0705	2.03276	5.96286	2.93338	0.569226	1.78986	3.14437
1	20633484	20633903	PINK1	protein_coding	ENSG00000158828	2.5e-11	+	20633484	20633903	0	1	419,	0	-10.6	-9.76	1.42	-33.5	-35.4	0.913	14.1678	13.0513	0.921198	11.3637	17.9606	1.58053	26.587	37.001	1.39169	28.9905	69.6688	2.40316
1	20633678	20633788	PINK1	protein_coding	ENSG00000158828	1.9e-06	+	20633678	20633788	0	1	110,	0	-5.72	-4.98	1.4	-6.35	-7.32	1.36	16.0372	14.4374	0.900246	9.1127	21.8502	2.39777	25.0378	47.9197	1.91389	36.2597	83.5774	2.30497
1	20851365	20853567	EIF4G3	protein_coding	ENSG00000075151	3.2e-05	-	20851365	20853567	0	2	113,8,	0,2194	-4.5	-3.8	1.17	-10.2	-11.4	0.886	59.7055	69.3391	1.16135	33.5137	56.3036	1.68002	51.6384	48.208	0.933569	35.746	80.3169	2.24688
1	26826858	26832486	ZDHHC18	protein_coding	ENSG00000204160	1e-34	+	26826858	26832486	0	3	281,69,40,	0,5145,5588	-34	-32.9	2.22	-5.29	-6.19	0.787	11.9903	17.1719	1.43214	6.36721	15.9385	2.50321	11.8051	21.1682	1.79314	8.10199	23.4339	2.89237
1	27490067	27490158	WASF2	protein_coding	ENSG00000158195	1.8e-09	-	27490067	27490158	0	1	91,	0	-8.75	-7.93	1.46	-4.62	-5.46	0.876	15.3854	21.8971	1.42324	5.25733	21.312	4.05377	12.1965	29.1754	2.3921	8.25378	39.5758	4.79487
1	32964114	32964595	RNF19B	protein_coding	ENSG00000116514	6.3e-20	-	32964114	32964595	0	1	481,	0	-19.2	-18.2	1.93	-15.7	-17.1	1.23	5.41399	8.25423	1.52461	3.31543	8.13292	2.45305	9.57167	13.2956	1.38905	4.19997	14.5608	3.46687
1	37794428	37794519	MANEAL	protein_coding	ENSG00000185090	0.0028	+	37794428	37794519	0	1	91,	0	-2.56	-1.94	1.2	-4.46	-5.29	0.997	29.2322	20.9092	0.71528	14.2699	29.5089	2.06791	6.09827	5.96286	0.977794	5.97688	10.3414	1.73024
1	37997098	37997547	FHL3	protein_coding	ENSG00000183386	1e-45	-	37997098	37997547	0	1	449,	0	-45	-43.8	5.08	-1.65	-2.16	0.747	1.30964	4.3712	3.3377	0.558128	4.39319	7.8713	1.96837	7.07841	3.59607	1.0383	7.49695	7.22041
1	42943161	42951810	SLC2A1	protein_coding	ENSG00000117394	1e-76	-	42943161	42951810	0	2	160,200,	0,8449	-76	-74.6	3.32	-16.1	-17.6	1.53	7.38926	8.82285	1.19401	3.92353	11.419	2.9104	17.9272	26.162	1.45935	19.4248	29.5089	1.51913
1	44631883	44635653	RNF220	protein_coding	ENSG00000187147	1e-301	+	44631883	44635653	0	4	329,151,251,109,	0,351,761,3661	-301	-299	4.92	-18.1	-19.6	0.863	11.7339	42.289	3.604	11.3909	55.7861	4.89744	13.9714	33.4985	2.39764	6.32078	36.3458	5.7502
1	44800314	44800901	PLK3	protein_coding	ENSG00000173846	1.3e-54	+	44800314	44800901	0	2	359,62,	0,525	-53.9	-52.6	2.56	-41.5	-43.5	1.3	7.58233	10.7473	1.41742	5.51957	10.5126	1.9046	52.3844	88.0124	1.68012	35.989	115.549	3.21066
1	53257285	53258374	LRP8	protein_coding	ENSG00000157193	2e-20	-	53257285	53258374	0	3	179,66,56,	0,723,1033	-19.7	-18.8	1.59	-6.65	-7.63	0.707	10.3261	20.7561	2.01006	6.73613	18.8889	2.80412	18.6415	29.0367	1.55764	13.079	30.6635	2.34449
1	67685120	67685947	GADD45A	protein_coding	ENSG00000116717	1e-245	+	67685120	67685947	0	2	418,272,	0,555	-245	-243	3.54	-31.2	-33	0.724	6.57424	18.1306	2.75783	11.688	43.0495	3.68321	29.7876	94.3687	3.16805	12.9124	60.9544	4.72062
1	85580760	85581332	CYR61	protein_coding	ENSG00000142871	1e-240	+	85580760	85581332	0	2	287,133,	0,439	-240	-238	2.35	-28.2	-30	0.71	15.0674	40.0595	2.65869	14.8081	52.4906	3.54471	69.4902	242.61	3.49129	18.6849	92.3833	4.94429
1	109625757	109626216	AMPD2	protein_coding	ENSG00000116337	7.8e-08	+	109625757	109626216	0	2	35,146,	0,313	-7.11	-6.33	1.32	-6.98	-7.99	0.918	22.2774	33.8548	1.5197	14.2229	28.0235	1.97031	34.7478	49.8936	1.43588	11.5905	46.5935	4.01997
1	109984745	109985075	AHCYL1	protein_coding	ENSG00000168710	2e-54	+	109984745	109985075	0	1	330,	0	-53.7	-52.4	1.61	-22.7	-24.4	0.747	31.141	62.8344	2.01774	22.4366	63.5413	2.83204	44.8439	78.4568	1.74955	19.3856	57.9668	2.9902
1	149811835	149812134	HIST2H2BF	protein_coding	ENSG00000203814	1e-139	-	149811835	149812134	0	1	299,	0	-139	-138	1.7	-63.8	-66.2	0.717	130.923	203.988	1.55808	129.528	408.8	3.15607	53.5489	93.591	1.74776	40.0191	95.5716	2.38815
1	154325552	154328848	ATP8B2	protein_coding	ENSG00000143515	7.9e-28	+	154325552	154328848	0	4	150,62,68,50,	0,2247,2552,3246	-27.1	-26	4.11	-1.44	-1.91	0.91	3.2244	10.0335	3.11175	1.933	12.4571	6.44445	4.23526	12.0387	2.84249	2.04059	8.39065	4.11187
1	154948296	154951615	PBXIP1	protein_coding	ENSG00000163346	1.7e-06	-	154948296	154951615	0	3	105,169,145,	0,2932,3174	-5.77	-5.02	2.22	-4.38	-5.21	1.38	2.47268	2.57451	1.04118	0.652461	2.13628	3.2742	4.80725	5.04139	1.04871	3.02885	11.3163	3.73617
1	155002629	155010392	ZBTB7B	protein_coding	ENSG00000160685	5e-42	+	155002629	155010392	0	2	314,135,	0,7628	-41.3	-40.1	4.8	-5.27	-6.16	1.1	10.2277	16.8508	1.64757	4.05911	8.71255	2.14642	28.9305	60.9865	2.10804	19.3239	58.9679	3.05155
1	155139890	155140187	DPM3	protein_coding	ENSG00000179085	5e-18	-	155139890	155140187	0	1	297,	0	-17.3	-16.3	1.58	-6.62	-7.6	0.798	9.89948	17	1.71726	5.59956	14.2877	2.55158	15.5016	26.8178	1.73	13.2551	31.9905	2.41344
1	155189424	155191665	MUC1	protein_coding	ENSG00000185499	2e-16	-	155189424	155191665	0	4	655,308,383,207,	0,1073,1530,2034	-15.7	-14.8	13.2	-5.37	-6.27	0.869	1.08183	3.3476	3.09438	0.132026	0.458962	3.47631	0.939662	2.52068	2.68254	4.71967	16.466	3.48881
1	155970751	155979023	ARHGEF2	protein_coding	ENSG00000116584	1.6e-57	-	155970751	155979023	0	4	312,103,163,111,	0,7315,7613,8161	-56.8	-55.5	2.63	-5.04	-5.92	0.614	13.0456	17.1132	1.31179	9.6219	15.1806	1.57771	48.9822	74.1701	1.51422	33.7938	61.7258	1.82654
1	156751397	156752140	HDGF	protein_coding	ENSG00000143321	3.2e-51	-	156751397	156752140	0	2	347,103,	0,640	-50.5	-49.3	2.24	-66.2	-68.6	0.739	68.6345	89.6934	1.30683	48.6011	104.024	2.14035	68.7399	110.505	1.60758	49.6701	145.303	2.92536
1	167721949	167722130	MPZL1	protein_coding	ENSG00000197965	7.9e-11	+	167721949	167722130	0	1	181,	0	-10.1	-9.27	1.9	-3.68	-4.43	0.738	8.35401	17.9621	2.15012	7.17437	16.8507	2.34874	10.4471	21.5207	2.05997	7.44083	23.5967	3.17125
1	186325761	186327534	TPR	protein_coding	ENSG00000047410	3.2e-21	-	186325761	186327534	0	3	93,132,75,	0,342,1698	-20.5	-19.5	1.83	-24.5	-26.2	1.26	29.0281	52.4876	1.80817	22.478	70.1164	3.11934	26.9935	20.3483	0.75382	2.84898	6.81672	2.39269
1	203798343	203798673	ZBED6	protein_coding	ENSG00000257315	2e-43	+	203798343	203798673	0	1	330,	0	-42.7	-41.5	2.66	-2.23	-2.82	0.584	7.04278	16.2988	2.31426	2.20914	11.0507	5.00224	7.10028	14.8575	2.09252	3.45331	8.39065	2.42974
1	212615129	212618234	ATF3	protein_coding	ENSG00000162772	2e-18	+	212615129	212618234	0	2	132,108,	0,2997	-17.7	-16.8	1.2	-34.7	-36.6	0.754	4.90025	7.4911	1.52872	2.08833	5.18	2.48045	197.656	356.337	1.80282	154.967	362.854	2.34149
1	225924131	225924340	PYCR2	protein_coding	ENSG00000143811	3.5e-06	-	225924131	225924340	0	1	209,	0	-5.45	-4.71	1.7	-2.48	-3.1	1.09	6.83288	7.88537	1.15403	3.0521	8.01041	2.62455	3.44196	4.17257	1.21227	1.36315	3.98318	2.92204
10	1048541	1049080	IDI1	protein_coding	ENSG00000067064	2e-17	-	1048541	1049080	0	1	539,	0	-16.7	-15.7	3.84	-3.97	-4.76	1.34	0.935112	0.861685	0.921478	0.3804	0.95335	2.50617	1.5253	3.4516	2.2629	2.73894	10.1735	3.71441
10	13197723	13201527	MCM10	protein_coding	ENSG00000065328	3.2e-13	+	13197723	13201527	0	3	44,119,107,	0,965,3697	-12.5	-11.6	1.62	-2.99	-3.68	0.677	19.8084	23.805	1.20177	17.2129	47.7634	2.77486	3.04495	4.23473	1.39074	0.767401	1.60866	2.09625
10	45727199	45727319	FAM21C	protein_coding	ENSG00000172661	3.7e-07	+	45727199	45727319	0	1	120,	0	-6.43	-5.66	1.65	-6.9	-7.9	1.21	1.16673	0.374555	0.321031	0.379696	1.10507	2.9104	2.22662	1.77644	0.797816	0.215832	2.86543	13.2762
10	58334974	58335213	UBE2D1	protein_coding	ENSG00000072401	2.5e-10	+	58334974	58335213	0	1	239,	0	-9.6	-8.76	1.89	-2.24	-2.83	0.775	5.03791	6.01795	1.19453	3.90817	10.4727	2.67969	5.84784	9.48693	1.6223	1.62551	9.99526	6.149
10	59906265	59906476	CCDC6	protein_coding	ENSG00000108091	7.9e-13	-	59906265	59906476	0	1	211,	0	-12.1	-11.2	1.58	-3.38	-4.11	0.608	7.82978	12.71	1.62329	4.64273	14.8477	3.19805	10.8125	12.2154	1.12975	7.48762	22.0429	2.94391
10	70815960	70820247	SGPL1	protein_coding	ENSG00000166224	3.2e-50	+	70815960	70820247	0	3	166,70,64,	0,850,4223	-49.5	-48.3	1.99	-5.9	-6.84	0.673	21.5611	37.7551	1.75108	13.0615	34.5886	2.64812	19.5943	39.1462	1.99784	10.5326	42.3481	4.02067
10	87094279	87094430	FAM35A	protein_coding	ENSG00000122376	5.5e-09	+	87094279	87094430	0	1	151,	0	-8.26	-7.45	1.58	-3.71	-4.47	0.698	2.03984	3.57191	1.75108	1.50873	2.96392	1.96452	5.85297	9.24046	1.57876	4.97413	12.3446	2.48177
10	96576719	96587452	TM9SF3	protein_coding	ENSG00000077147	1e-115	-	96576719	96587452	0	4	110,64,319,77,	0,759,10014,10656	-115	-114	5.42	-13.5	-14.9	0.61	42.6407	85.2408	1.99905	22.2622	60.1679	2.7027	26.9719	72.7913	2.69879	11.9503	37.5284	3.14039
10	100347123	100348165	SCD	protein_coding	ENSG00000099194	0	+	100347123	100348165	0	2	408,102,	0,940	-780	#NAME?	1.51	-434	-434	0.661	259.15	547.937	2.11436	90.0103	278.087	3.0895	861.754	1680.72	1.95034	1078.04	2865.79	2.65833
10	119872600	119873542	MCMBP	protein_coding	ENSG00000197771	2.5e-18	-	119872600	119873542	0	2	249,112,	0,830	-17.6	-16.6	1.9	-6.24	-7.21	0.862	10.549	10.666	1.01109	4.92237	17.6321	3.58203	4.78252	8.80389	1.84085	1.65013	6.31657	3.82793
10	133179360	133183890	KNDC1	protein_coding	ENSG00000171798	0.00033	+	133179360	133183890	0	3	14,147,19,	0,3983,4511	-3.48	-2.82	2.23	-1.54	-2.04	1.62	4.20021	9.40549	2.23929	2.911	16.1155	5.53608	7.07952	3.01456	0.425814	1.1511	10.2552	8.90906
11	1556410	1559434	DUSP8	protein_coding	ENSG00000184545	5e-95	-	1556410	1559434	0	5	1164,124,160,167,125,	0,1383,1701,2478,2899	-94.3	-92.8	11.2	-7.93	-9.01	0.991	0.675896	2.91895	4.31863	0.144023	1.92434	13.3614	3.67363	10.1797	2.77102	3.73612	22.3618	5.98531
11	1753406	1754070	CTSD	protein_coding	ENSG00000117984	2e-77	-	1753406	1754070	0	2	264,272,	0,392	-76.7	-75.3	1.36	-129	-132	0.66	166.18	257.66	1.55049	85.8566	179.243	2.08771	181.07	317.444	1.75316	122.831	341.353	2.77906
11	2928540	2929455	PHLDA2	protein_coding	ENSG00000181649	0	-	2928540	2929455	0	2	127,560,	0,355	-1030	#NAME?	1.82	-282	-285	0.637	40.7997	95.0181	2.32889	14.7899	39.6666	2.682	314.644	792.407	2.51842	579.673	1664.34	2.87116
11	6611790	6612009	TAF10	protein_coding	ENSG00000166337	5e-13	-	6611790	6612009	0	2	158,52,	0,167	-12.3	-11.4	1.62	-6.06	-7.01	0.717	29.2015	60.4282	2.06936	21.263	57.937	2.72478	37.8771	51.1244	1.34975	22.3232	59.7217	2.67532
11	6618773	6619102	TPP1	protein_coding	ENSG00000166340	1e-14	-	6618773	6619102	0	1	329,	0	-14	-13.1	1.9	-3.95	-4.73	0.773	5.02153	7.1951	1.43285	2.2851	4.736	2.07256	2.31148	4.77119	2.06413	3.54253	10.8365	3.05897
11	14498982	14499967	COPB1	protein_coding	ENSG00000129083	5e-46	-	14498982	14499967	0	3	3,293,63,	0,620,922	-45.3	-44.1	2.44	-7.15	-8.18	0.68	19.4216	36.9756	1.90384	14.9763	38.1386	2.5466	24.9046	40.7559	1.63648	11.7595	27.0706	2.30202
11	44932400	44932851	TP53I11	protein_coding	ENSG00000175274	2.1e-07	-	44932400	44932851	0	1	451,	0	-6.67	-5.9	1.83	-3.29	-4.01	0.977	2.29723	2.29218	0.997799	1.86901	5.14554	2.75308	2.96225	4.98447	1.68267	2.69909	5.81848	2.15572
11	47178381	47179211	PACSIN3	protein_coding	ENSG00000165912	2.1e-09	-	47178381	47179211	0	3	106,137,57,	0,512,773	-8.68	-7.86	1.31	-10.4	-11.6	0.804	38.8286	39.9525	1.02895	19.2886	36.3014	1.88202	22.8828	27.2602	1.19129	9.15126	24.7332	2.70271
11	47980557	47980888	PTPRJ	protein_coding	ENSG00000149177	6.3e-12	+	47980557	47980888	0	1	331,	0	-11.2	-10.4	2.04	-1.67	-2.18	0.897	4.06063	6.33688	1.56057	0.894752	2.45385	2.74249	5.09179	8.8407	1.73627	0.312988	4.20999	13.4509
11	57460548	57467947	RTN4RL2	protein_coding	ENSG00000186907	6.3e-38	+	57460548	57467947	0	2	348,339,	0,7060	-37.2	-36.1	10.4	-2.68	-3.33	1.02	0.937456	2.48613	2.652	1.1938	4.77736	4.0018	2.63276	6.37514	2.42147	3.20449	10.4581	3.26357
11	57552249	57560513	UBE2L6	protein_coding	ENSG00000156587	5.5e-08	-	57552249	57560513	0	3	260,187,177,	0,2187,8087	-7.26	-6.47	2.28	-2.59	-3.23	0.747	2.4232	3.40941	1.40699	1.46037	3.7721	2.58298	3.12913	6.67716	2.13387	2.82241	7.62762	2.70252
11	57741606	57741697	C11orf31	protein_coding	ENSG00000211450	0.00019	+	57741606	57741697	0	1	91,	0	-3.72	-3.05	1.25	-2.06	-2.64	0.617	6.76957	10.8662	1.60516	5.00698	10.7471	2.14642	13.3259	10.222	0.767083	5.97688	14.9155	2.49553
11	62601215	62601840	MTA2	protein_coding	ENSG00000149480	1e-134	-	62601215	62601840	0	2	60,418,	0,207	-134	-132	2.82	-12.5	-13.8	0.66	12.9463	27.3315	2.11115	9.48446	32.5278	3.42959	22.6174	58.219	2.57408	13.3292	53.3459	4.00219
11	64234016	64234286	DNAJC4	protein_coding	ENSG00000110011	7.2e-05	+	64234016	64234286	0	1	270,	0	-4.14	-3.45	1.67	-2.79	-3.45	1.24	1.65934	2.10861	1.27075	0.843769	1.71899	2.03728	3.65395	3.66053	1.0018	5.37181	8.7136	1.6221
11	64907618	64909684	ATG2A	protein_coding	ENSG00000110046	5e-27	-	64907618	64909684	0	5	46,143,160,97,4,	0,129,1372,1652,2062	-26.3	-25.2	2.17	-3.97	-4.75	0.654	18.3565	20.0761	1.09368	12.6059	28.5844	2.26754	7.67329	16.2786	2.12146	7.65483	18.9018	2.46927
11	65557776	65558750	LTBP3	protein_coding	ENSG00000168056	7.9e-12	-	65557776	65558750	0	2	452,147,	0,827	-11.1	-10.2	3.3	-3.58	-4.33	0.933	2.24385	3.37662	1.50483	1.29312	2.35219	1.819	2.98522	4.23821	1.41973	2.16192	7.94597	3.67542
11	65997593	65997863	EIF1AD	protein_coding	ENSG00000175376	4e-11	-	65997593	65997863	0	1	270,	0	-10.4	-9.52	1.92	-1.54	-2.04	0.644	4.45948	7.76855	1.74203	4.64073	11.419	2.46061	4.33906	4.23473	0.975956	1.05518	6.09952	5.78056
11	67266409	67276661	GRK2	protein_coding	ENSG00000173020	2.5e-86	+	67266409	67276661	0	3	403,71,125,	0,4528,10127	-85.6	-84.2	2.88	-16.3	-17.8	0.729	14.398	28.3636	1.96996	8.97578	27.0916	3.0183	21.3426	41.4762	1.94335	15.4793	42.9928	2.77743
11	70203251	70203549	FADD	protein_coding	ENSG00000168040	3.2e-20	+	70203251	70203549	0	1	298,	0	-19.5	-18.5	2.53	-2.56	-3.2	0.848	6.95337	12.1165	1.74253	2.98151	10.4573	3.5074	1.03457	0.845405	0.817157	0.0869121	0.242919	2.795
11	74171248	74171369	PPME1	protein_coding	ENSG00000214517	0.00078	+	74171248	74171369	0	1	121,	0	-3.11	-2.47	1.39	-4.26	-5.07	1.38	3.47125	5.07661	1.46247	3.20074	5.06869	1.5836	5.77535	2.88287	0.499168	1.28429	6.28177	4.89125
11	75566338	75566968	SERPINH1	protein_coding	ENSG00000149257	6.3e-44	+	75566338	75566968	0	1	630,	0	-43.2	-42	1.59	-48.7	-50.9	0.594	48.0913	65.9692	1.37175	28.6399	53.4641	1.86677	39.0515	51.8319	1.32727	36.4653	85.6901	2.34991
11	90222794	90223184	CHORDC1	protein_coding	ENSG00000110172	2.5e-16	-	90222794	90223184	0	1	390,	0	-15.6	-14.7	2.72	-4.34	-5.16	0.825	2.29755	3.99525	1.73892	3.09598	8.24549	2.66329	7.69437	14.8575	1.93095	3.65254	9.09514	2.49009
11	114439534	114439769	REXO2	protein_coding	ENSG00000076043	5.1e-06	+	114439534	114439769	0	2	141,9,	0,226	-5.29	-4.56	1.23	-5.73	-6.66	0.652	21.2811	24.6707	1.15928	15.1878	31.6049	2.08093	25.2122	40.6965	1.61416	12.6046	31.4896	2.49827
11	117098166	117098437	SIK3	protein_coding	ENSG00000160584	6.3e-35	-	117098166	117098437	0	1	271,	0	-34.2	-33.1	2.3	-11.5	-12.7	0.98	10.3326	21.1188	2.0439	7.3137	23.0596	3.15293	10.618	20.881	1.96656	5.06527	27.7806	5.48453
11	119052159	119052312	HYOU1	protein_coding	ENSG00000149428	0.0036	-	119052159	119052312	0	2	13,18,	0,135	-2.44	-1.84	1.09	-4.24	-5.05	0.701	233.044	279.345	1.19868	119.053	268.424	2.25466	322.225	316.32	0.981675	187.147	479.875	2.56416
11	123612786	123613317	GRAMD1B	protein_coding	ENSG00000023171	1.3e-18	+	123612786	123613317	0	2	78,193,	0,338	-17.9	-16.9	1.94	-3.92	-4.7	0.746	3.71974	6.30247	1.69433	2.94229	10.7652	3.65878	5.46069	10.4405	1.91194	2.86714	9.74993	3.40058
11	123613406	123613587	GRAMD1B	protein_coding	ENSG00000023171	1.1e-06	+	123613406	123613587	0	1	181,	0	-5.94	-5.19	2.31	-2.66	-3.32	0.677	3.8676	9.85017	2.54685	4.40531	13.0044	2.95197	11.1284	17.345	1.55863	4.43588	12.3983	2.795
12	14476410	14481004	ATF7IP	protein_coding	ENSG00000171681	4.7e-08	+	14476410	14481004	0	3	22,156,2,	0,1906,4592	-7.33	-6.54	1.67	-2.1	-2.68	0.727	20.8455	25.1368	1.20586	17.9723	29.1001	1.61916	21.3527	26.9157	1.26053	12.5182	19.304	1.54207
12	48818814	48819715	CACNB3	protein_coding	ENSG00000167535	3.7e-06	+	48818814	48819715	0	2	160,80,	0,821	-5.43	-4.7	2.04	-1.67	-2.18	1.22	1.16673	0.624258	0.535052	0.284772	1.58853	5.57826	0.770754	1.77644	2.3048	0.971242	3.16706	3.26083
12	57591233	57594035	PIP4K2C	protein_coding	ENSG00000166908	1.1e-05	+	57591233	57594035	0	2	230,11,	0,2791	-4.94	-4.22	1.39	-6.68	-7.67	1.1	15.4531	17.9662	1.16263	5.48275	13.6184	2.48387	23.1972	25.0885	1.08153	11.8215	28.2351	2.38845
12	79688389	79690887	PAWR	protein_coding	ENSG00000177425	5e-72	-	79688389	79690887	0	5	76,663,26,120,16,	0,1339,2166,2305,2482	-71.3	-69.9	4.08	-11.1	-12.3	0.714	6.80611	12.2718	1.80305	4.60186	11.4615	2.49063	15.3752	37.0809	2.41174	3.9094	15.3658	3.93047
12	82357258	82358477	CCDC59	protein_coding	ENSG00000133773	2.5e-16	-	82357258	82358477	0	2	73,255,	0,964	-15.6	-14.7	1.94	-7.09	-8.11	0.791	20.9157	22.656	1.08321	14.5859	36.8917	2.52927	18.9869	29.2462	1.54034	15.6346	38.9537	2.4915
12	103930315	103931690	HSP90B1	protein_coding	ENSG00000166598	0	+	103930315	103931690	0	2	249,170,	0,1205	-421	#NAME?	2.46	-243	-246	0.649	277.408	484.615	1.74694	221.021	553.258	2.50319	673.604	1307.2	1.94061	562.254	1633.09	2.90454
12	117190290	117190531	FBXO21	protein_coding	ENSG00000135108	7.9e-28	-	117190290	117190531	0	1	241,	0	-27.1	-26.1	3.3	-4.06	-4.86	0.621	12.316	20.7015	1.68087	7.37335	24.0042	3.25554	8.61368	8.92573	1.03623	4.08379	13.5919	3.32825
13	77021721	77027195	FBXL3	protein_coding	ENSG00000005812	2.5e-98	-	77021721	77027195	0	2	140,369,	0,5105	-97.6	-96.1	3.79	-6.47	-7.45	0.596	13.258	37.6174	2.83733	12.3979	37.1901	2.9997	13.6485	31.2201	2.28744	8.29404	30.5417	3.68237
13	98576792	98577940	STK24	protein_coding	ENSG00000102572	1e-22	-	98576792	98577940	0	2	359,32,	0,1116	-22	-21	2.06	-12.1	-13.4	0.795	25.853	25.6345	0.99155	13.6341	27.0049	1.98069	19.029	34.1988	1.79719	16.0301	40.5457	2.52936
13	106557644	106568164	ARGLU1	protein_coding	ENSG00000134884	0	-	106557644	106568164	0	4	51,226,120,592,	0,1787,4187,9928	-392	#NAME?	2.53	-48.2	-50.3	0.616	33.6357	85.6818	2.54735	29.8996	107.015	3.57914	49.3158	94.9958	1.92627	27.5234	70.4868	2.56097
13	113297270	113297390	LAMP1	protein_coding	ENSG00000185896	4.1e-08	+	113297270	113297390	0	1	120,	0	-7.39	-6.61	1.33	-10.1	-11.3	1.13	26.1346	26.968	1.03189	13.6691	20.5819	1.50573	28.4323	27.2925	0.959913	11.6549	33.4803	2.87264
13	114286445	114286834	UPF3A	protein_coding	ENSG00000169062	4e-90	+	114286445	114286834	0	1	389,	0	-89.4	-87.9	3.58	-10.4	-11.6	1.3	0.863796	1.19395	1.38222	0.175695	1.36358	7.76106	0.792549	0.548001	0.69144	0.665805	1.72135	2.58537
14	35046118	35046845	FAM177A1	protein_coding	ENSG00000151327	6.3e-31	+	35046118	35046845	0	2	12,468,	0,259	-30.2	-29.1	1.91	-12.3	-13.6	0.845	10.1505	11.9233	1.17465	3.17995	11.0852	3.48596	8.00728	15.019	1.87566	8.09369	23.4136	2.89282
14	50532046	50532588	MAP4K5	protein_coding	ENSG00000012983	1.1e-07	-	50532046	50532588	0	2	112,189,	0,353	-6.95	-6.17	1.73	-5.52	-6.44	1.02	9.30279	11.2989	1.21457	6.05495	11.0139	1.819	12.4277	17.5122	1.40913	5.0767	18.9993	3.74246
14	52695480	52695900	ERO1A	protein_coding	ENSG00000197930	2.5e-48	-	52695480	52695900	0	1	420,	0	-47.6	-46.4	3.19	-4.24	-5.05	0.593	7.40037	13.805	1.86545	4.93605	15.1947	3.0783	9.4448	15.4573	1.63659	4.80996	16.5894	3.44896
14	65101657	65102665	MAX	protein_coding	ENSG00000125952	4e-15	-	65101657	65102665	0	2	28,362,	0,646	-14.4	-13.4	3.22	-4.06	-4.86	0.648	8.75941	17.4792	1.99548	4.55635	14.8759	3.26487	9.17	15.6028	1.70151	3.51972	12.9467	3.67832
14	73097062	73099965	RBM25	protein_coding	ENSG00000119707	0	+	73097062	73099965	0	3	38,54,299,	0,2317,2604	-402	#NAME?	2.4	-57.5	-59.9	0.798	44.4012	58.3195	1.31347	29.2492	92.9697	3.17854	37.6901	49.3156	1.30845	28.9468	47.2108	1.63095
14	100547576	100547967	BEGAIN	protein_coding	ENSG00000183092	3.5e-10	-	100547576	100547967	0	1	391,	0	-9.46	-8.63	1.99	-1.53	-2.02	0.636	2.72136	1.72429	0.633614	1.28184	2.79799	2.1828	3.36425	6.88931	2.0478	3.37823	8.23875	2.43877
14	100548475	100548626	BEGAIN	protein_coding	ENSG00000183092	0.00056	-	100548475	100548626	0	1	151,	0	-3.25	-2.6	1.83	-1.58	-2.08	1.41	1.11264	1.68674	1.51598	0.452618	1.09775	2.42533	1.22504	1.9251	1.57146	0.343044	5.03373	14.6737
14	100548864	100549554	BEGAIN	protein_coding	ENSG00000183092	2e-26	-	100548864	100549554	0	1	690,	0	-25.7	-24.6	2.52	-4.94	-5.81	0.837	2.55665	3.56099	1.39283	1.78292	3.45934	1.94026	3.99154	5.92613	1.48467	2.9278	9.99295	3.41312
15	43746391	43746571	PDIA3	protein_coding	ENSG00000167004	3.2e-18	+	43746391	43746571	0	1	180,	0	-17.5	-16.6	1.57	-12.4	-13.7	0.786	30.0237	129.18	4.30259	19.3645	115.387	5.9587	34.1416	93.1283	2.72771	25.3242	154.834	6.11406
15	63048422	63054535	TPM1	protein_coding	ENSG00000140416	1.3e-28	+	63048422	63054535	0	3	285,108,87,	0,390,6026	-27.9	-26.8	2.5	-1.87	-2.41	0.597	5.60028	8.209	1.46582	3.65457	12.3284	3.37341	2.3979	3.75474	1.56584	1.18707	4.9014	4.12897
15	64989487	64990130	SPG21	protein_coding	ENSG00000090487	3.2e-42	-	64989487	64990130	0	4	19,18,282,41,	0,21,177,602	-41.5	-40.3	2.83	-5.71	-6.64	1.12	8.4782	9.15579	1.07992	3.10085	8.84053	2.851	3.93941	8.50536	2.15904	4.67635	18.6505	3.98825
15	74853962	74873365	SCAMP2	protein_coding	ENSG00000140497	2e-31	-	74853962	74873365	0	4	157,69,117,167,	0,618,18961,19236	-30.7	-29.6	2.15	-9.26	-10.4	0.828	24.3228	39.2475	1.61361	14.3838	32.0469	2.22799	14.5083	18.4293	1.27026	11.3756	31.5109	2.77004
15	82892736	82958150	HOMER2	protein_coding	ENSG00000103942	2.5e-17	-	82892736	82958150	0	4	105,64,198,21,	0,5653,59794,65393	-16.6	-15.6	3.01	-1.72	-2.24	0.711	8.9489	14.2099	1.5879	4.52112	11.7484	2.59857	7.52214	11.0382	1.46743	2.13607	9.28195	4.34535
15	90935211	90936130	UNC45A	protein_coding	ENSG00000140553	5e-30	+	90935211	90936130	0	3	164,282,185,	0,212,734	-29.3	-28.2	3.35	-5.85	-6.78	0.612	23.0756	46.4899	2.01468	9.60372	29.3955	3.06084	9.41354	17.3523	1.84333	4.88443	19.933	4.08093
16	983543	986021	SOX8	protein_coding	ENSG00000005513	1e-140	+	983543	986021	0	2	417,1321,	0,1157	-140	-138	8.05	-6.96	-7.97	0.659	0.483338	1.4396	2.97845	1.1404	4.62564	4.05616	4.28098	13.5477	3.16462	4.82827	26.4173	5.47138
16	2009583	2009793	ZNF598	protein_coding	ENSG00000167962	1.9e-09	-	2009583	2009793	0	1	210,	0	-8.72	-7.9	2.87	-3.37	-4.1	0.899	4.6669	5.77885	1.23826	3.68848	5.92	1.605	5.87241	7.01346	1.19431	1.10999	12.7544	11.4905
16	2520416	2520853	AMDHD2	protein_coding	ENSG00000162066	1e-05	+	2520416	2520853	0	2	125,85,	0,352	-4.99	-4.27	1.57	-1.44	-1.91	0.726	4.80024	7.84782	1.63488	7.81089	14.2869	1.8291	16.5406	16.98	1.02656	4.31663	13.53	3.13439
16	3767677	3773915	CREBBP	protein_coding	ENSG00000005339	4e-78	-	3767677	3773915	0	4	232,180,417,280,	0,1496,2892,5958	-77.4	-76	2.83	-18.8	-20.4	0.591	23.305	42.4473	1.82138	12.7159	43.7941	3.44405	12.3061	21.2316	1.72529	11.5136	33.6003	2.91831
16	8963215	8964484	USP7	protein_coding	ENSG00000187555	2.5e-06	-	8963215	8964484	0	2	269,91,	0,1178	-5.6	-4.86	1.27	-26	-27.7	0.761	55.6139	62.0097	1.115	40.2478	82.1893	2.04208	29.8596	44.7339	1.49814	19.1371	46.8021	2.44562
16	14974920	14997763	PDXDC1	protein_coding	ENSG00000179889	1e-106	+	14974920	14997763	0	4	53,209,142,16,	0,91,1842,22827	-106	-104	7.16	-8.74	-9.86	0.828	14.0007	42.1285	3.00903	14.4284	55.2928	3.8322	15.8066	26.7157	1.69017	12.0866	39.8575	3.29767
16	18561910	18562211	NOMO2	protein_coding	ENSG00000185164	1.6e-21	-	18561910	18562211	0	1	301,	0	-20.8	-19.8	2.5	-6.29	-7.25	0.725	21.6755	28.4214	1.31122	12.7911	21.8076	1.70491	12.2228	20.7313	1.69612	11.9604	37.0367	3.09662
16	18925973	18926454	SMG1	protein_coding	ENSG00000157106	4e-19	-	18925973	18926454	0	1	481,	0	-18.4	-17.5	2.38	-3.1	-3.8	0.711	5.0647	5.41976	1.0701	1.79981	5.9963	3.33164	6.11048	13.6179	2.22861	2.36921	8.46555	3.57315
16	22535382	22535772	NPIPB5	protein_coding	ENSG00000243716	0.00032	+	22535382	22535772	0	1	390,	0	-3.5	-2.83	1.77	-2.87	-3.55	1.19	2.44115	2.22812	0.912735	1.75244	2.76266	1.57646	1.26483	1.78886	1.41431	0.863327	2.4594	2.84875
16	28714830	28720693	EIF3C	protein_coding	ENSG00000184110	1e-150	+	28714830	28720693	0	3	98,128,195,	0,476,5668	-150	-149	3.33	-18.1	-19.6	1.21	12.9698	40.0356	3.08684	6.06071	39.2154	6.47044	12.8886	28.1713	2.18575	6.15197	31.9392	5.19171
16	29836827	29840233	MVP	protein_coding	ENSG00000013364	6.3e-13	+	29836827	29840233	0	2	131,140,	0,3266	-12.2	-11.3	1.67	-5.45	-6.36	0.889	16.8422	23.2196	1.37866	4.95987	10.2147	2.05948	4.09552	6.72197	1.6413	8.21912	16.428	1.99875
16	56932047	56932228	HERPUD1	protein_coding	ENSG00000051108	5.6e-09	+	56932047	56932228	0	1	181,	0	-8.25	-7.44	8.01	-5.28	-6.18	0.618	6.03345	13.4923	2.23624	5.53811	17.0339	3.07576	54.0522	133.942	2.47801	45.9328	127.082	2.7667
16	57762177	57764260	KIFC3	protein_coding	ENSG00000140859	5.1e-05	-	57762177	57764260	0	2	93,118,	0,1965	-4.29	-3.59	1.53	-3.34	-4.06	0.982	8.62602	6.81655	0.79023	5.07461	8.48439	1.67193	7.89018	10.4703	1.32701	4.66442	18.7836	4.027
16	66751617	66751738	DYNC1LI2	protein_coding	ENSG00000135720	0.00019	-	66751617	66751738	0	1	121,	0	-3.71	-3.04	1.58	-2.07	-2.65	0.805	0.462833	1.36202	2.94278	0.564837	3.01382	5.33573	10.0219	4.80478	0.479427	1.07024	6.88003	6.4285
16	69187128	69187398	SNTB2	protein_coding	ENSG00000168807	4.9e-09	+	69187128	69187398	0	1	270,	0	-8.31	-7.5	1.55	-4.76	-5.61	0.899	5.08174	6.54778	1.28849	5.99076	9.70002	1.61916	8.44975	13.1349	1.55447	4.70033	11.9309	2.53831
16	88453316	88489313	ZFPM1	protein_coding	ENSG00000179588	1.3e-40	+	88453316	88489313	0	3	362,105,283,	0,32622,35714	-39.9	-38.8	4.9	-3.68	-4.44	0.656	9.18446	14.8024	1.61168	5.25499	11.6916	2.22486	10.6878	19.6635	1.83981	18.1299	38.2701	2.11089
16	88803718	88805524	CDT1	protein_coding	ENSG00000167513	2e-91	+	88803718	88805524	0	4	341,123,137,85,	0,826,1043,1721	-90.7	-89.2	2.82	-28.3	-30.1	0.602	35.7161	48.8341	1.36729	28.4274	62.5345	2.1998	39.5489	81.6134	2.06361	28.7314	91.0414	3.16871
17	1646588	1648615	RILP	protein_coding	ENSG00000167705	7.9e-22	-	1646588	1648615	0	4	31,84,123,266,	0,317,1246,1761	-21.1	-20.1	2.23	-4.02	-4.81	0.813	6.77812	11.2664	1.66217	2.71211	8.38666	3.0923	3.22167	7.49794	2.32735	4.36802	11.9573	2.73745
17	2041480	2042021	DPH1	protein_coding	ENSG00000108963	4.6e-10	+	2041480	2042021	0	1	541,	0	-9.34	-8.51	1.99	-3.37	-4.1	0.849	1.91507	2.24318	1.17133	1.26331	3.06395	2.42533	2.39347	2.11345	0.883008	1.19685	6.72383	5.61795
17	2333034	2333510	TSR1	protein_coding	ENSG00000167721	3.5e-08	-	2333034	2333510	0	2	90,121,	0,355	-7.45	-6.66	1.32	-9.56	-10.7	0.606	30.921	35.0058	1.13211	26.8846	68.8178	2.55975	16.17	18.2772	1.13031	11.4156	21.0137	1.84079
17	4017586	4019718	ZZEF1	protein_coding	ENSG00000074755	5e-17	-	4017586	4019718	0	3	144,136,50,	0,249,2082	-16.3	-15.4	2.32	-1.56	-2.06	0.611	11.1157	15.6178	1.40502	6.0061	17.8317	2.96894	2.67818	3.99331	1.49106	1.17726	5.86797	4.98441
17	4366328	4366628	UBE2G1	protein_coding	ENSG00000132388	6.3e-25	-	4366328	4366628	0	1	300,	0	-24.2	-23.1	1.98	-10.9	-12.1	0.68	33.975	44.2974	1.30382	19.8961	41.2742	2.07449	26.4454	47.7377	1.80514	12.4319	33.3597	2.68339
17	8144779	8145169	PER1	protein_coding	ENSG00000179094	6.3e-43	-	8144779	8145169	0	1	390,	0	-42.2	-41	1.44	-65.7	-68.1	0.905	0.646186	0.960397	1.48625	0.0584148	0.297518	5.09319	25.5601	55.0074	2.15208	23.7747	60.8354	2.55883
17	8161689	8162695	VAMP2	protein_coding	ENSG00000220205	1e-33	-	8161689	8162695	0	3	77,121,252,	0,559,754	-33	-31.8	2.19	-6.11	-7.07	0.694	8.46265	11.3199	1.33763	3.03757	8.28799	2.7285	17.0822	29.2843	1.71431	10.475	27.5484	2.62991
17	15999769	16000429	TTC19	protein_coding	ENSG00000011295	1e-80	+	15999769	16000429	0	1	660,	0	-80	-78.5	2.71	-9.22	-10.4	0.718	9.12167	13.5748	1.48819	4.97057	14.6421	2.94577	8.84421	20.084	2.27086	5.88632	28.7914	4.89125
17	18183166	18208523	ALKBH5	protein_coding	ENSG00000091542	0	+	18183166	18208523	0	5	99,775,81,410,305,	0,1072,11788,23394,25052	-8740	#NAME?	4.04	-209	-212	0.915	33.7191	61.3373	1.81907	254.746	985.874	3.87002	35.187	59.6	1.69381	632.591	2619.92	4.14157
17	19648903	19649083	ALDH3A2	protein_coding	ENSG00000072210	8.5e-05	+	19648903	19649083	0	1	180,	0	-4.07	-3.38	1.31	-21.5	-23.1	1.96	13.534	14.3163	1.0578	3.2907	14.2738	4.33761	13.5881	11.5199	0.847794	4.02886	17.0921	4.24241
17	19865748	19867936	ULK2	protein_coding	ENSG00000083290	4e-45	-	19865748	19867936	0	2	80,609,	0,1579	-44.4	-43.2	2.94	-9.44	-10.6	0.922	6.90891	11.3508	1.64292	5.12507	12.005	2.3424	6.47329	10.3506	1.59897	3.68386	14.499	3.93581
17	29576591	29577189	GIT1	protein_coding	ENSG00000108262	1.3e-17	-	29576591	29577189	0	3	83,134,54,	0,271,544	-16.9	-16	1.32	-12.6	-13.9	0.648	48.6666	45.7759	0.940601	34.3828	64.8971	1.88749	41.3344	70.0801	1.69544	49.1236	142.309	2.89696
17	31859157	31859337	COPRS	protein_coding	ENSG00000172301	4.1e-06	-	31859157	31859337	0	1	180,	0	-5.39	-4.65	2.13	-1.31	-1.76	1.08	9.17824	7.4911	0.816181	4.30322	8.84053	2.0544	3.65395	5.4908	1.5027	1.29499	11.7634	9.08374
17	39710154	39710472	ERBB2	protein_coding	ENSG00000141736	2.9e-08	+	39710154	39710472	0	2	47,133,	0,185	-7.54	-6.74	1.65	-1.5	-1.98	0.636	6.3781	8.32344	1.305	5.18918	11.1427	2.1473	8.90649	13.0272	1.46266	4.17275	12.8693	3.08414
17	39729179	39729448	MIEN1	protein_coding	ENSG00000141741	1.9e-07	-	39729179	39729448	0	1	269,	0	-6.73	-5.96	1.49	-4.72	-5.56	0.619	7.4948	13.7012	1.82809	3.72638	10.6604	2.86079	16.1218	25.5749	1.58635	19.6415	36.5313	1.85991
17	40062835	40072179	THRA	protein_coding	ENSG00000126351	2e-77	+	40062835	40072179	0	3	257,105,89,	0,6067,9255	-76.7	-75.2	4.09	-5.41	-6.31	0.832	5.77412	7.54093	1.30599	2.37415	5.40282	2.27568	17.9558	25.438	1.4167	14.8163	39.6459	2.67583
17	40091854	40092365	THRA	protein_coding	ENSG00000126351	4e-12	+	40091854	40092365	0	1	511,	0	-11.4	-10.5	2.38	-2.31	-2.92	0.841	0.712364	1.43665	2.01673	0.802489	1.65435	2.06153	2.25243	3.94412	1.75105	2.2808	6.55192	2.87264
17	40092604	40093147	THRA	protein_coding	ENSG00000126351	0.00012	+	40092604	40093147	0	2	23,128,	0,415	-3.93	-3.25	1.34	-6.45	-7.42	0.94	7.78847	10.9142	1.40133	2.56483	10.8677	4.2372	96.3698	153.494	1.59276	81.8159	177.259	2.16656
17	40100337	40100725	NR1D1	protein_coding	ENSG00000126368	4e-68	-	40100337	40100725	0	1	388,	0	-67.4	-66.1	2.77	-49	-51.1	0.989	3.31975	6.48714	1.9541	1.70276	4.61393	2.70968	50.0063	100.892	2.01759	35.1116	118.24	3.36755
17	41525613	41528069	KRT19	protein_coding	ENSG00000171345	2e-12	-	41525613	41528069	0	2	59,242,	0,2214	-11.7	-10.8	1.51	-11.5	-12.8	0.633	21.4894	23.7426	1.10485	14.5319	30.5086	2.09943	45.7502	80.5432	1.7605	37.1718	88.7438	2.38739
17	43015771	43015921	VAT1	protein_coding	ENSG00000108828	6.3e-18	-	43015771	43015921	0	1	150,	0	-17.2	-16.2	1.51	-8.7	-9.81	0.862	6.16031	7.99051	1.2971	2.88569	10.2771	3.56141	17.4019	34.2368	1.96741	24.5185	68.8911	2.80976
17	44080467	44080882	HDAC5	protein_coding	ENSG00000108840	0.0021	-	44080467	44080882	0	2	31,120,	0,295	-2.68	-2.05	1.64	-2.49	-3.12	1.83	0.927199	0.595319	0.642062	0.452618	1.53685	3.39546	7.8947	7.82872	0.991643	5.31718	14.3821	2.70484
17	44091485	44092459	HDAC5	protein_coding	ENSG00000108840	3.7e-06	-	44091485	44092459	0	4	7,132,113,79,	0,214,686,895	-5.43	-4.7	1.73	-5.16	-6.04	1.48	1.60733	0.950532	0.591373	0.275308	1.30204	4.72939	8.94168	9.54328	1.06728	7.04224	20.7219	2.94251
17	46038647	46039197	KANSL1	protein_coding	ENSG00000120071	1.8e-06	-	46038647	46039197	0	2	70,171,	0,379	-5.75	-5.01	1.5	-2.64	-3.29	0.798	10.5731	11.3144	1.0701	4.25386	12.9306	3.03975	9.21067	11.1773	1.21351	6.77049	12.3904	1.83006
17	47531181	47531392	NPEPPS	protein_coding	ENSG00000141279	7.9e-20	+	47531181	47531392	0	1	211,	0	-19.1	-18.2	2.63	-1.67	-2.18	0.626	3.98124	7.24258	1.81918	1.40362	7.77736	5.54095	2.53265	8.1742	3.22753	0.859235	9.17739	10.6809
17	48061157	48061427	NFE2L1	protein_coding	ENSG00000082641	6.3e-06	+	48061157	48061427	0	1	270,	0	-5.2	-4.48	1.52	-6.4	-7.38	1.28	6.32624	5.82641	0.920991	2.36255	5.89368	2.49463	7.46014	10.5509	1.41431	3.83701	9.11576	2.37575
17	54968455	54968755	COX11	protein_coding	ENSG00000166260	1.3e-30	-	54968455	54968755	0	1	300,	0	-29.9	-28.8	2.44	-4.73	-5.58	0.616	11.8539	21.9739	1.85372	7.51798	19.9464	2.65316	12.8802	18.6041	1.4444	4.92096	18.2784	3.71441
17	73192972	73196999	COG1	protein_coding	ENSG00000166685	5e-30	+	73192972	73196999	0	3	412,265,100,	0,3514,3927	-29.3	-28.2	3.04	-3.27	-3.99	0.64	7.7121	10.5087	1.36263	4.13414	14.4	3.48319	3.57106	6.11059	1.71114	2.09998	6.49832	3.09446
17	75047247	75048920	KCTD2	protein_coding	ENSG00000180901	7.9e-27	+	75047247	75048920	0	2	342,78,	0,1595	-26.1	-25.1	3.25	-1.62	-2.13	0.601	5.53361	8.52558	1.54069	2.4409	9.11679	3.73501	2.3979	4.84482	2.02044	1.17166	4.3951	3.75118
17	75148548	75153016	HN1	protein_coding	ENSG00000189159	1e-45	-	75148548	75153016	0	3	123,95,112,	0,542,4356	-45	-43.8	1.59	-17.6	-19.1	0.602	37.9292	58.4306	1.54052	32.1016	72.5827	2.26103	35.8751	42.8106	1.19332	28.0974	54.5666	1.94206
17	75505918	75507029	CASKIN2	protein_coding	ENSG00000177303	2e-19	-	75505918	75507029	0	5	11,109,131,152,46,	0,386,664,824,1065	-18.7	-17.7	3.01	-1.97	-2.53	0.769	11.8491	17.3847	1.46717	3.19655	14.9516	4.67742	2.33458	5.39513	2.31096	0.807566	5.32042	6.58821
17	75721327	75729391	ITGB4	protein_coding	ENSG00000132470	1e-115	+	75721327	75729391	0	7	285,89,83,102,205,97,127,	0,3366,5867,6076,6323,7049,7937	-115	-113	2.75	-114	-117	0.628	110.645	146.016	1.31968	23.5427	49.0065	2.0816	108.093	183.24	1.69521	236.27	579.724	2.45365
17	76710656	76710986	MXRA7	protein_coding	ENSG00000182534	1e-110	-	76710656	76710986	0	1	330,	0	-110	-109	6.51	-6.4	-7.37	1.42	8.65498	19.6131	2.2661	3.79696	23.1059	6.08537	5.85462	20.4951	3.50067	2.27604	22.9235	10.0716
17	78922350	78925387	TIMP2	protein_coding	ENSG00000035862	1e-251	-	78922350	78925387	0	2	51,429,	0,2608	-251	-249	2.45	-28.3	-30	0.717	23.9179	57.1821	2.39077	10.9637	30.5965	2.7907	32.3289	82.1601	2.54139	42.7347	156.732	3.66755
17	80112917	80116956	GAA	protein_coding	ENSG00000171298	1.6e-14	+	80112917	80116956	0	3	110,149,131,	0,300,3908	-13.8	-12.9	1.51	-4.49	-5.32	0.583	11.8467	18.5933	1.56949	8.47014	17.6811	2.08746	13.9658	23.5533	1.6865	11.4889	27.4246	2.38706
17	82735574	82736256	FN3K	protein_coding	ENSG00000167363	5e-39	+	82735574	82736256	0	2	203,185,	0,497	-38.3	-37.1	2.51	-5.23	-6.12	0.635	2.74241	5.29011	1.929	1.35047	3.11868	2.30934	4.76755	6.39317	1.34098	4.33888	11.8007	2.71975
18	35972681	35972802	C18orf21	protein_coding	ENSG00000141428	0.0021	+	35972681	35972802	0	1	121,	0	-2.68	-2.06	1.9	-1.56	-2.06	1.39	0.462833	0.866739	1.87268	0.941395	2.46585	2.61936	0.50959	0.480478	0.942873	0.428096	2.54262	5.93937
18	50879108	50879199	ME2	protein_coding	ENSG00000082212	5e-17	+	50879108	50879199	0	1	91,	0	-16.3	-15.4	2.07	-3.96	-4.74	1.21	15.3854	21.8971	1.42324	8.26152	34.0627	4.12306	8.13103	17.8886	2.20004	9.96146	23.6659	2.37575
18	77131636	77133533	MBP	protein_coding	ENSG00000197971	4e-84	-	77131636	77133533	0	3	48,265,18,	0,943,1879	-83.4	-82	3.98	-2.05	-2.62	0.609	12.1819	27.1581	2.22938	6.95153	26.9422	3.87573	18.939	28.5127	1.50551	7.90296	28.6498	3.6252
18	79486386	79493444	NFATC1	protein_coding	ENSG00000131196	4e-13	+	79486386	79493444	0	2	551,49,	0,7009	-12.4	-11.5	5.61	-1.89	-2.44	1.47	0.513359	1.37337	2.67526	0.797362	2.62453	3.29152	0.616603	1.09816	1.78098	0.0431663	0.693736	16.0712
18	79964649	79966714	HSBP1L1	protein_coding	ENSG00000226742	1.1e-06	+	79964649	79966714	0	2	137,103,	0,1962	-5.95	-5.2	1.61	-1.89	-2.44	0.83	5.13359	9.73843	1.897	4.93605	10.4291	2.11284	8.73521	9.28591	1.06304	10.7916	21.2645	1.97047
19	617223	617678	POLRMT	protein_coding	ENSG00000099821	2.5e-12	-	617223	617678	0	3	100,62,109,	0,195,346	-11.6	-10.7	1.67	-3.11	-3.82	0.582	18.4954	34.8295	1.88314	18.5785	38.3511	2.06427	23.3596	37.972	1.62554	18.4452	47.2805	2.56329
19	661393	663277	RNF126	protein_coding	ENSG00000070423	2.6e-09	-	661393	663277	0	2	9,231,	0,1653	-8.59	-7.77	1.71	-7.17	-8.19	0.869	9.45047	9.1766	0.97102	5.22082	11.396	2.1828	27.2333	43.5227	1.59814	10.252	27.297	2.6626
19	1104657	1104836	GPX4	protein_coding	ENSG00000167468	1.6e-08	+	1104657	1104836	0	1	179,	0	-7.79	-7	1.87	-1.33	-1.78	0.63	1.40789	1.59029	1.12955	0.636362	2.40769	3.78352	7.69319	17.4305	2.26571	3.18322	14.7611	4.63716
19	1941148	1954645	CSNK1G2	protein_coding	ENSG00000133275	1e-152	+	1941148	1954645	0	3	270,155,25,	0,1310,13472	-152	-151	5.21	-15.1	-16.5	0.929	8.33819	17.8788	2.1442	5.21449	13.8133	2.64903	7.90166	20.2837	2.56701	7.13683	26.9451	3.7755
19	2235780	2236437	PLEKHJ1	protein_coding	ENSG00000104886	3.2e-27	-	2235780	2236437	0	1	657,	0	-26.5	-25.5	3.96	-5.87	-6.81	0.716	16.5366	25.358	1.53345	7.69795	29.1404	3.78548	13.3895	18.4944	1.38127	8.71211	24.7635	2.84242
19	4171715	4173024	CREB3L3	protein_coding	ENSG00000060566	1.3e-37	+	4171715	4173024	0	1	1309,	0	-36.9	-35.7	7.97	-3.04	-3.73	1.03	0.171132	0.33192	1.93956	0.0870197	0.69647	8.00359	0.67517	1.74695	2.58742	3.91762	14.7379	3.76195
19	4685584	4689650	DPP9	protein_coding	ENSG00000142002	2e-13	-	4685584	4689650	0	3	187,601,81,	0,2707,3985	-12.7	-11.8	4.36	-19.4	-21	0.647	34.027	42.7743	1.25707	25.0101	47.2101	1.88764	22.0435	32.2914	1.46489	25.0653	62.4769	2.49257
19	6531028	6535363	TNFSF9	protein_coding	ENSG00000125657	1.6e-17	+	6531028	6535363	0	3	275,31,764,	0,1757,3571	-16.8	-15.9	3.47	-3.26	-3.98	0.726	1.28231	2.53437	1.97642	1.00069	2.07587	2.07443	9.73888	17.7674	1.82438	3.5824	10.5033	2.93192
19	9857263	9913490	OLFM2	protein_coding	ENSG00000105088	7.9e-13	-	9857263	9913490	0	5	219,147,72,150,8,	0,451,833,3381,56219	-12.1	-11.2	2.84	-3.35	-4.08	1.1	4.32236	4.07234	0.942156	1.4143	2.78121	1.96648	8.79384	9.13688	1.03901	7.25716	18.0671	2.48956
19	11102987	11103377	LDLR	protein_coding	ENSG00000130164	6.3e-16	+	11102987	11103377	0	1	390,	0	-15.2	-14.3	3.02	-1.6	-2.1	0.743	1.93856	2.68911	1.38717	1.40195	2.80517	2.0009	2.47695	4.27338	1.72526	1.92588	7.3318	3.80698
19	12995607	13024648	NFIX	protein_coding	ENSG00000008441	1.3e-38	+	12995607	13024648	0	4	257,79,44,69,	0,16580,28383,28972	-37.9	-36.8	3.06	-4.27	-5.08	0.862	11.4126	16.9509	1.48528	5.37832	9.19247	1.70917	12.68	14.2431	1.12328	8.88323	20.6368	2.32312
19	13096675	13097004	NFIX	protein_coding	ENSG00000008441	3.2e-22	+	13096675	13097004	0	1	329,	0	-21.5	-20.5	1.55	-5.56	-6.48	0.592	14.1284	20.5834	1.45689	6.02436	10.6812	1.773	16.3678	22.2067	1.35673	11.2574	31.9044	2.83409
19	14031747	14039910	IL27RA	protein_coding	ENSG00000104998	7.9e-17	+	14031747	14039910	0	4	225,118,158,158,	0,638,7760,8005	-16.1	-15.1	2.01	-6.23	-7.2	0.607	15.934	18.938	1.18853	4.49413	11.1932	2.49063	9.48141	20.1145	2.12146	9.70751	24.5236	2.52625
19	14074436	14075032	MIR1199	protein_coding	ENSG00000141854	1.6e-31	+	14074436	14075032	0	1	596,	0	-30.8	-29.7	4.76	-1.43	-1.91	0.705	0.563787	2.03617	3.6116	0.191122	0.917798	4.80215	1.41391	5.46262	3.86348	1.82515	7.19648	3.94294
19	14381368	14390967	ADGRE5	protein_coding	ENSG00000123146	4e-34	+	14381368	14390967	0	4	177,51,117,44,	0,7081,7333,9555	-33.4	-32.3	2.96	-13.2	-14.5	0.654	53.1955	77.7226	1.46107	27.1156	61.2331	2.25823	46.3377	56.3444	1.21595	46.6729	107.375	2.30059
19	15331863	15332545	BRD4	protein_coding	ENSG00000141867	1e-142	-	15331863	15332545	0	2	44,256,	0,426	-142	-140	3.09	-8.1	-9.19	0.778	16.8942	28.7159	1.69975	6.98641	28.566	4.08879	15.2095	51.3551	3.37651	16.8349	70.0975	4.16383
19	16067229	16080157	TPM4	protein_coding	ENSG00000167460	0	+	16067229	16080157	0	7	77,456,24,126,392,110,102,	0,277,8456,8817,9076,9791,12826	-794	#NAME?	4.71	-110	-112	0.607	50.9769	119.834	2.35076	34.2346	135.957	3.97132	48.1816	127.629	2.64892	62.727	240.54	3.83472
19	16324816	16325627	KLF2	protein_coding	ENSG00000127528	1e-155	+	16324816	16325627	0	2	182,412,	0,399	-155	-153	2.71	-23.1	-24.7	0.581	22.3917	35.5638	1.58826	21.401	56.4811	2.63918	32.5603	80.5513	2.47391	34.1842	120.132	3.51425
19	16624638	16628793	MED26	protein_coding	ENSG00000105085	4e-40	-	16624638	16628793	0	3	23,335,272,	0,3233,3883	-39.4	-38.2	18.8	-2.02	-2.58	0.597	3.15571	4.32819	1.37154	2.63979	5.86737	2.22267	6.32916	9.10519	1.43861	5.09774	10.7436	2.10752
19	18386080	18387011	GDF15	protein_coding	ENSG00000130513	1e-167	+	18386080	18387011	0	2	386,92,	0,839	-167	-166	1.64	-193	-196	0.863	1.34735	2.13136	1.58189	0.476606	1.52582	3.20144	141.165	295.879	2.09598	172.792	471.329	2.72773
19	33373687	33374312	CEBPG	protein_coding	ENSG00000153879	0.00015	+	33373687	33374312	0	2	208,1,	0,624	-3.83	-3.15	1.44	-6.42	-7.4	0.895	5.4931	4.58785	0.835203	3.16111	7.13799	2.25807	12.8828	22.0683	1.71301	7.31143	16.9718	2.32127
19	35010419	35014497	GRAMD1A	protein_coding	ENSG00000089351	1e-104	+	35010419	35014497	0	4	220,81,704,309,	0,1054,2568,3769	-104	-102	2.92	-26.9	-28.7	0.698	6.73397	10.9345	1.62378	5.9295	16.2985	2.74871	20.2406	42.2834	2.08904	25.8998	83.8076	3.23584
19	35736662	35737595	KMT2B	protein_coding	ENSG00000272333	2e-19	+	35736662	35737595	0	3	324,178,128,	0,423,805	-18.7	-17.7	2.44	-3.51	-4.25	0.62	9.24491	10.5589	1.14213	5.74968	10.7875	1.8762	5.12205	8.98215	1.75362	7.97549	24.4172	3.06153
19	39125769	39152329	PAK4	protein_coding	ENSG00000130669	1e-222	+	39125769	39152329	0	2	150,210,	0,26350	-222	-220	1.88	-34.7	-36.6	0.699	40.4465	80.1131	1.98072	28.9202	66.4881	2.29902	113.501	179.151	1.57841	99.3545	253.415	2.55061
19	39390157	39391195	PAF1	protein_coding	ENSG00000006712	3.2e-95	-	39390157	39391195	0	2	132,378,	0,660	-94.5	-93	4.59	-6.71	-7.71	0.79	14.1654	27.6142	1.94941	13.401	27.6917	2.06638	17.7727	32.1468	1.80878	17.5205	41.1629	2.34942
19	41432598	41432778	ATP5SL	protein_coding	ENSG00000105341	7.9e-09	-	41432598	41432778	0	1	180,	0	-8.1	-7.29	2.49	-2.09	-2.66	1.33	1.08894	2.4138	2.21664	0.759392	4.88071	6.42713	1.71279	4.30651	2.51433	0.719439	4.32329	6.00925
19	42241887	42242625	GSK3A	protein_coding	ENSG00000105723	2.5e-47	-	42241887	42242625	0	2	6,443,	0,295	-46.6	-45.4	2.18	-14	-15.3	0.685	15.5286	28.3961	1.82863	13.1921	26.0269	1.97291	21.3774	34.313	1.60511	9.86384	41.3944	4.19658
19	44758268	44758566	BCL3	protein_coding	ENSG00000069399	4e-12	+	44758268	44758566	0	1	298,	0	-11.4	-10.6	1.74	-10.7	-11.9	1.56	2.06722	2.46352	1.19171	0.229347	0.889986	3.88053	5.5177	6.82827	1.23752	1.47751	8.38071	5.6722
19	45040706	45058035	CLASRP	protein_coding	ENSG00000104859	7.9e-45	+	45040706	45058035	0	5	41,98,387,85,286,	0,11364,12084,15743,17043	-44.1	-42.9	2.18	-19.5	-21.1	0.754	13.9539	20.5776	1.47468	12.1147	21.9535	1.81213	21.3783	36.7278	1.71799	10.8854	43.2564	3.97379
19	45071499	45076588	ZNF296	protein_coding	ENSG00000170684	1e-156	-	45071499	45076588	0	3	1081,150,513,	0,4213,4576	-156	-154	3.92	-54.1	-56.4	0.729	3.43595	9.93086	2.89028	4.84635	16.0817	3.31832	24.7608	61.9493	2.50191	20.7317	72.2239	3.48374
19	45092961	45100245	PPP1R37	protein_coding	ENSG00000104866	7.9e-63	+	45092961	45100245	0	2	566,182,	0,7102	-62.1	-60.7	3.53	-9.02	-10.2	0.699	5.05373	8.71291	1.72406	4.29442	7.46806	1.73901	17.6683	28.8358	1.63207	21.1215	37.695	1.78468
19	47035946	47039120	NPAS1	protein_coding	ENSG00000130751	3.3e-10	+	47035946	47039120	0	2	183,85,	0,3089	-9.48	-8.65	2.79	-1.8	-2.33	1.17	0.835863	1.17398	1.40451	1.02008	3.33994	3.2742	2.14737	5.27869	2.45821	2.31938	7.69818	3.31906
19	47222500	47226916	BBC3	protein_coding	ENSG00000105327	4e-82	-	47222500	47226916	0	2	68,353,	0,4063	-81.4	-79.9	1.9	-15.4	-16.8	0.737	1.39674	3.48754	2.49691	0.974042	3.62231	3.71884	30.4152	62.741	2.06282	33.7743	87.1774	2.58117
19	47751465	47752805	GLTSCR2	protein_coding	ENSG00000105373	1.3e-76	+	47751465	47752805	0	2	125,294,	0,1046	-75.9	-74.5	2.08	-10.5	-11.7	0.722	13.7	27.9978	2.04364	9.51505	35.6443	3.7461	12.3124	28.2595	2.2952	16.5042	47.684	2.88921
19	48636929	48637438	DBP	protein_coding	ENSG00000105516	4.1e-06	-	48636929	48637438	0	1	509,	0	-5.39	-4.65	1.39	-9.96	-11.1	0.635	1.48534	1.41286	0.951203	0.62661	1.40033	2.23477	17.5249	30.3825	1.73367	20.6588	39.8927	1.93103
19	48875521	48876027	PPP1R15A	protein_coding	ENSG00000087074	1e-221	+	48875521	48876027	0	1	506,	0	-221	-219	2.17	-26.9	-28.6	0.709	2.26889	4.76706	2.10106	1.66586	5.63453	3.38235	37.4918	107.697	2.87255	26.6676	98.7493	3.70297
19	48993837	48994210	RUVBL2	protein_coding	ENSG00000183207	1.1e-05	+	48993837	48994210	0	2	86,35,	0,338	-4.96	-4.24	1.33	-4.33	-5.14	0.844	2.08275	0.12382	0.0594502	0.188279	0.410975	2.1828	11.211	16.1761	1.44288	4.9231	15.4053	3.12918
19	49128976	49134126	PPFIA3	protein_coding	ENSG00000177380	2e-18	+	49128976	49134126	0	8	36,75,75,222,147,135,84,93,	0,403,1016,1401,4024,4260,4819,5057	-17.7	-16.7	3.28	-2.03	-2.6	0.605	1.48566	3.19689	2.15184	1.97074	5.14295	2.60966	6.87485	12.2266	1.77845	5.88496	19.0159	3.23127
19	49662491	49663211	IRF3	protein_coding	ENSG00000126456	1.3e-05	-	49662491	49663211	0	2	126,24,	0,696	-4.87	-4.16	1.39	-1.61	-2.11	0.616	30.0548	27.2676	0.907262	11.3909	26.0796	2.28951	8.49542	13.5655	1.5968	6.38862	14.5986	2.2851
19	49830126	49831349	MED25	protein_coding	ENSG00000104973	7.9e-49	+	49830126	49831349	0	4	92,88,194,17,	0,384,567,1206	-48.1	-46.9	2.2	-6.64	-7.63	0.659	22.6303	29.3896	1.29869	14.042	28.1495	2.00467	17.452	34.4466	1.97379	9.27358	47.1645	5.0859
19	53909453	53912792	CACNG7	protein_coding	ENSG00000105605	0.0033	+	53909453	53912792	0	2	64,56,	0,3283	-2.48	-1.87	2.25	-1.85	-2.39	3.9	1.63342	1.24852	0.76436	0.569544	1.79573	3.15293	4.11069	5.4908	1.33574	1.29499	9.04874	6.9875
19	55236675	55236947	PPP6R1	protein_coding	ENSG00000105063	9.8e-10	-	55236675	55236947	0	2	146,35,	0,237	-9.01	-8.19	1.24	-10.9	-12.2	0.67	61.5721	88.7343	1.44114	33.858	85.1694	2.51549	31.2276	61.457	1.96803	20.033	69.6903	3.47877
19	55379244	55383952	TMEM238	protein_coding	ENSG00000233493	5.6e-08	-	55379244	55383952	0	2	123,231,	0,4477	-7.25	-6.46	1.88	-9.18	-10.3	1.1	8.3846	11.0885	1.32249	9.33151	18.7299	2.00717	13.6442	9.19695	0.674054	12.7304	31.5939	2.48177
19	55401332	55401693	UBE2S	protein_coding	ENSG00000108106	7.9e-51	-	55401332	55401693	0	1	361,	0	-50.1	-48.8	1.24	-117	-120	0.622	190.968	244.903	1.28243	149.186	325.413	2.18126	180.711	284.892	1.57651	148.153	334.126	2.25529
19	55640975	55642034	ZNF580	protein_coding	ENSG00000213015	1.6e-15	+	55640975	55642034	0	2	208,272,	0,787	-14.8	-13.9	3.77	-2.5	-3.13	0.813	4.14187	6.71078	1.62023	3.27488	8.04626	2.45697	3.55403	4.84482	1.36319	1.61874	7.4275	4.58846
2	11465907	11466087	E2F6	protein_coding	ENSG00000169016	5.1e-05	-	11465907	11466087	0	1	180,	0	-4.29	-3.59	1.72	-1.54	-2.03	1.01	3.88908	4.8276	1.24132	2.78444	7.18293	2.57967	3.1972	3.7682	1.17859	1.43888	4.1222	2.86487
2	25672908	25673647	DTNB	protein_coding	ENSG00000138101	2.5e-43	-	25672908	25673647	0	2	38,262,	0,477	-42.6	-41.4	4.19	-9.8	-11	1.71	8.21374	10.5375	1.28291	4.32853	15.0841	3.48482	10.4137	20.9296	2.00981	2.50365	26.1207	10.4331
2	27036774	27037836	TMEM214	protein_coding	ENSG00000119777	5e-13	+	27036774	27037836	0	3	12,102,276,	0,302,786	-12.3	-11.4	1.82	-3.5	-4.24	0.6	13.7135	13.6761	0.997269	6.7177	17.2985	2.57507	11.0672	18.0376	1.62982	8.63327	19.6288	2.27362
2	27626895	27627794	CCDC121	protein_coding	ENSG00000176714	1.6e-12	-	27626895	27627794	0	1	899,	0	-11.8	-10.9	7.06	-1.54	-2.04	1.21	0.498356	1.98318	3.97945	0.228071	2.28634	10.0247	0.434389	0.582025	1.33987	0.0864287	0.463005	5.35708
2	68252147	68256148	PPP3R1	protein_coding	ENSG00000221823	1.3e-22	-	68252147	68256148	0	2	384,93,	0,3908	-21.9	-20.9	1.94	-6.71	-7.7	0.761	5.22458	11.3387	2.17027	4.48949	11.3634	2.53112	9.56575	14.0571	1.46952	5.86411	12.7858	2.18036
2	74371468	74371919	DCTN1	protein_coding	ENSG00000204843	3.2e-27	-	74371468	74371919	0	1	451,	0	-26.5	-25.4	4.08	-4.18	-4.99	0.761	2.04888	4.25215	2.07535	1.56593	3.49162	2.22974	3.23569	5.02744	1.55375	1.03369	3.69172	3.57139
2	74882226	74886334	HK2	protein_coding	ENSG00000159399	3.2e-05	+	74882226	74886334	0	3	13,96,41,	0,3267,4067	-4.5	-3.79	1.21	-10.7	-11.9	1.02	25.5746	17.4792	0.68346	19.4404	37.9038	1.94974	73.7184	87.982	1.19349	62.1595	140.316	2.25735
2	85133528	85167099	TCF7L1	protein_coding	ENSG00000152284	1.3e-67	+	85133528	85167099	0	4	405,64,128,180,	0,487,794,33391	-66.9	-65.5	4.03	-7.6	-8.65	0.851	5.80209	8.17561	1.40908	4.95511	7.74399	1.56283	9.78735	13.8174	1.41176	6.26662	18.4701	2.94739
2	88613810	88627546	EIF2AK3	protein_coding	ENSG00000172071	1.3e-28	-	88613810	88627546	0	3	43,184,580,	0,10935,13156	-27.9	-26.8	2.99	-10.4	-11.6	0.992	2.42887	3.75019	1.54401	2.9924	5.11452	1.70917	21.1647	26.2473	1.24014	18.8391	29.7364	1.57844
2	101697059	101697968	MAP4K4	protein_coding	ENSG00000071054	2.3e-08	+	101697059	101697968	0	2	5,266,	0,643	-7.64	-6.85	1.58	-5.73	-6.66	0.641	18.2887	20.3448	1.11242	16.5609	30.8277	1.86147	16.2304	17.9491	1.10589	7.74127	22.3046	2.88126
2	130356006	130358943	PTPN18	protein_coding	ENSG00000072135	3.2e-33	+	130356006	130358943	0	3	194,56,80,	0,593,2857	-32.5	-31.4	3.88	-2.18	-2.77	1.03	3.73352	9.76113	2.61446	1.10457	10.4479	9.45879	2.42904	3.52351	1.45057	1.80514	8.33581	4.61782
2	168456190	168456580	CERS6	protein_coding	ENSG00000172292	7.9e-85	+	168456190	168456580	0	1	390,	0	-84.1	-82.7	2.23	-9.46	-10.6	0.582	15.8675	35.2658	2.22252	11.7998	36.1272	3.06168	16.9698	44.7214	2.63536	10.5591	40.5105	3.83653
2	172427677	172467512	ITGA6	protein_coding	ENSG00000091409	1e-21	+	172427677	172467512	0	3	293,125,32,	0,37861,39803	-21	-20	2.33	-2.99	-3.68	0.601	9.02267	12.6183	1.39851	13.5678	21.6225	1.59366	17.4476	17.6136	1.00952	11.3384	23.3658	2.06078
2	190649089	190649950	NAB1	protein_coding	ENSG00000138386	1e-33	+	190649089	190649950	0	2	271,120,	0,741	-33	-31.9	3.61	-1.4	-1.87	0.662	4.51173	5.24952	1.16353	0.699184	4.36656	6.24523	4.41557	6.83975	1.54901	2.45088	8.84045	3.60706
2	191245352	191263000	MYO1B	protein_coding	ENSG00000128641	2e-13	+	191245352	191263000	0	3	274,85,2,	0,930,17646	-12.7	-11.8	2.08	-2.87	-3.54	0.947	2.09429	2.03359	0.97102	4.66994	8.12728	1.74034	7.62926	8.26707	1.0836	2.08059	5.21368	2.50586
2	203328218	203328429	ABI2	protein_coding	ENSG00000138443	5.6e-10	+	203328218	203328429	0	1	211,	0	-9.25	-8.42	2.05	-5.67	-6.59	0.958	3.84853	5.53844	1.4391	1.40362	4.08508	2.9104	7.20832	7.89867	1.09577	4.54167	9.94932	2.19067
2	208266266	208271542	PIKFYVE	protein_coding	ENSG00000115020	3.2e-05	+	208266266	208271542	0	2	149,32,	0,5244	-4.49	-3.78	1.47	-4.37	-5.19	1.01	17.9456	19.8659	1.107	11.5797	23.0782	1.99299	27.7074	35.7607	1.29065	18.7452	34.3952	1.83488
2	222860963	222861627	ACSL3	protein_coding	ENSG00000123983	7.9e-16	+	222860963	222861627	0	2	295,65,	0,599	-15.1	-14.2	1.78	-4.79	-5.65	0.728	6.68922	9.53034	1.42473	4.49307	11.1427	2.47999	6.4515	13.081	2.02759	2.66192	8.69684	3.26713
2	229714408	229714558	DNER	protein_coding	ENSG00000187957	1.1e-05	-	229714408	229714558	0	1	150,	0	-4.96	-4.24	1.62	-3.77	-4.54	1.21	3.9202	3.89537	0.993668	2.43005	3.97824	1.6371	9.59161	8.78528	0.915934	1.89932	13.1508	6.92397
2	231707043	231709984	PTMA	protein_coding	ENSG00000187514	0	+	231707043	231709984	0	4	185,206,243,204,	0,586,1465,2737	-1430	#NAME?	3.1	-434	-434	0.675	128.546	259.095	2.01559	57.7428	157.828	2.73329	263.32	585.31	2.22281	151.535	468.202	3.08972
2	232812417	232833057	GIGYF2	protein_coding	ENSG00000204120	0	+	232812417	232833057	0	5	74,273,162,159,201,	0,3219,4453,7409,20439	-308	-306	2.57	-31.1	-33	0.617	62.1251	140.581	2.26287	35.916	149.108	4.15156	22.4456	45.2927	2.01789	9.98439	39.7561	3.98183
20	3796298	3801305	CDC25B	protein_coding	ENSG00000101224	3.2e-91	+	3796298	3801305	0	8	433,128,52,42,37,123,123,52,	0,1323,2113,3989,4163,4444,4672,4955	-90.5	-89	2.25	-72.2	-74.7	0.594	77.3574	104.875	1.35573	68.9436	133.546	1.93703	93.3209	175.588	1.88155	85.9664	258.41	3.00594
20	33443387	33443862	SNTA1	protein_coding	ENSG00000101400	1e-26	-	33443387	33443862	0	1	475,	0	-26	-25	3.11	-4.62	-5.46	0.875	3.24227	4.32118	1.33277	1.91846	5.23452	2.7285	5.53861	5.99738	1.08283	3.27155	11.1633	3.41223
20	36462260	36462441	DLGAP4	protein_coding	ENSG00000080845	0.00026	+	36462260	36462441	0	1	181,	0	-3.59	-2.92	1.33	-7.65	-8.71	1.42	9.90105	6.37364	0.643734	4.02771	7.3264	1.819	9.0844	14.5612	1.60288	5.86681	11.3984	1.94286
20	41167899	41169496	PLCG1	protein_coding	ENSG00000124181	6.2e-08	+	41167899	41169496	0	4	30,104,97,40,	0,867,1179,1557	-7.21	-6.43	1.58	-1.85	-2.39	0.659	9.91932	12.4391	1.25403	4.70767	11.6215	2.46864	14.0309	18.2351	1.29964	8.50584	14.6917	1.72725
20	44624226	44626341	ADA	protein_coding	ENSG00000196839	3e-05	-	44624226	44626341	0	3	103,116,19,	0,1342,2096	-4.53	-3.83	1.88	-1.89	-2.43	1.17	2.70602	4.15473	1.53537	2.10588	3.83059	1.819	4.05887	3.90843	0.962934	2.61174	12.8507	4.92036
20	45335871	45348424	SDC4	protein_coding	ENSG00000124145	1.3e-14	-	45335871	45348424	0	2	49,100,	0,12453	-13.9	-13	1.65	-7.44	-8.48	0.969	90.9576	125.287	1.37743	32.873	64.3015	1.95606	48.4178	75.9564	1.56877	25.2045	78.0985	3.09859
20	58890675	58895192	GNAS	protein_coding	ENSG00000087460	0	+	58890675	58895192	0	5	114,564,229,174,30,	0,626,1305,1657,4487	-1580	#NAME?	2	-246	-250	0.592	119.995	269.491	2.24585	68.6939	220.337	3.20752	118.011	281.654	2.38667	104.905	386.97	3.68878
20	63488953	63490549	EEF1A2	protein_coding	ENSG00000101210	6.3e-82	-	63488953	63490549	0	2	199,71,	0,1525	-81.2	-79.8	1.23	-138	-141	0.64	163.134	244.154	1.49665	219.971	490.588	2.23024	329.007	585.183	1.77863	233.002	666.255	2.85944
20	63589429	63589520	GMEB2	protein_coding	ENSG00000101216	0.0058	-	63589429	63589520	0	1	91,	0	-2.24	-1.65	1.63	-2.07	-2.64	2.09	2.76937	2.63423	0.951203	0.500698	8.92553	17.8262	3.16207	1.49071	0.471437	0.284613	5.17071	18.1675
21	43416642	43418392	SIK1	protein_coding	ENSG00000142178	3.2e-30	-	43416642	43418392	0	3	475,232,133,	0,900,1617	-29.5	-28.4	5.97	-7.8	-8.86	1.43	1.70009	5.4578	3.21031	0.298333	0.966933	3.24112	12.5523	26.0236	2.07322	1.84999	9.95361	5.38037
21	43789512	43790662	RRP1	protein_coding	ENSG00000160214	7.9e-49	+	43789512	43790662	0	2	250,170,	0,980	-48.1	-46.9	2.38	-6.85	-7.85	0.639	14.2674	24.1855	1.69516	9.16695	27.6661	3.01803	10.2278	13.8885	1.35792	5.36496	14.6934	2.73878
21	46168344	46182729	SPATC1L	protein_coding	ENSG00000160284	1.2e-07	-	46168344	46182729	0	2	314,106,	0,14279	-6.93	-6.16	1.97	-6.01	-6.96	1.1	4.53356	6.92035	1.52647	1.89848	3.11786	1.6423	10.2278	13.1964	1.29025	2.46665	7.45444	3.02209
22	30292229	30293425	TBC1D10A	protein_coding	ENSG00000099992	1e-127	-	30292229	30293425	0	3	622,161,27,	0,929,1169	-127	-126	3.96	-8.14	-9.23	0.652	3.18041	9.65519	3.03584	1.35003	5.23883	3.88053	9.69311	29.7388	3.06804	6.52291	24.3534	3.73352
22	30356736	30356947	SF3A1	protein_coding	ENSG00000099995	5e-20	-	30356736	30356947	0	1	211,	0	-19.3	-18.3	1.43	-14	-15.4	0.707	22.6931	43.1715	1.90241	20.1905	50.5921	2.50574	26.398	37.3809	1.41605	16.571	44.2573	2.67078
22	30635651	30647631	SLC35E4	protein_coding	ENSG00000100036	1e-126	+	30635651	30647631	0	2	1418,1034,	0,10946	-126	-125	5.89	-14.6	-16	0.749	1.2105	2.83513	2.34211	1.38437	3.82627	2.7639	4.6941	12.5981	2.68382	5.13348	18.0384	3.51388
22	37650229	37655758	SH3BP1	protein_coding	ENSG00000100092	2e-38	+	37650229	37655758	0	4	20,237,95,487,	0,312,3549,5042	-37.7	-36.6	4.09	-6.6	-7.58	1.19	1.43511	3.66073	2.55083	0.488762	1.95593	4.0018	6.9818	14.6904	2.1041	2.93264	14.5384	4.95744
22	37723201	37724192	TRIOBP	protein_coding	ENSG00000100106	4.6e-09	+	37723201	37724192	0	1	991,	0	-8.34	-7.53	20.7	-1.63	-2.14	1.73	0.282557	0.891977	3.15681	0.137932	1.33812	9.70132	0.103701	0.33244	3.20577	0.026135	0.383498	14.6737
22	41382019	41396700	TEF	protein_coding	ENSG00000167074	1e-78	+	41382019	41396700	0	5	182,54,318,221,956,	0,915,5331,12076,13725	-78	-76.5	5.15	-11.8	-13.1	0.726	2.49117	4.53534	1.82057	2.09261	5.89879	2.81887	7.62294	17.1962	2.25585	5.65576	18.8398	3.33108
22	50460032	50461195	SBF1	protein_coding	ENSG00000100241	3.3e-10	-	50460032	50461195	0	4	127,137,179,37,	0,239,501,1126	-9.48	-8.65	1.6	-7.7	-8.76	0.826	17.7342	16.9486	0.955701	9.96702	21.0999	2.11697	12.0323	17.5221	1.45625	6.63682	15.0058	2.26099
3	13397395	13420249	NUP210	protein_coding	ENSG00000132182	3.2e-42	-	13397395	13420249	0	3	93,137,190,	0,2329,22664	-41.5	-40.3	2.73	-3.38	-4.11	0.665	15.6675	22.7587	1.45261	17.4118	30.0736	1.7272	9.24905	14.2115	1.53653	9.61992	23.8714	2.48146
3	15331981	15332608	SH3BP5	protein_coding	ENSG00000131370	3.2e-31	-	15331981	15332608	0	2	82,338,	0,289	-30.5	-29.4	3.96	-1.33	-1.78	0.74	1.93343	3.67421	1.90036	1.46454	3.35466	2.29059	3.42557	6.36748	1.85881	2.95998	10.126	3.42096
3	23203019	23203437	UBE2E2	protein_coding	ENSG00000182247	7.9e-12	+	23203019	23203437	0	2	243,145,	0,273	-11.1	-10.3	10.4	-13.1	-14.4	1.52	1.22687	2.39406	1.95137	0.0587159	1.87975	32.0144	2.86053	3.09669	1.08256	0.801025	3.35829	4.1925
3	28241583	28241764	CMC1	protein_coding	ENSG00000187118	2e-06	+	28241583	28241764	0	1	181,	0	-5.7	-4.96	1.79	-1.48	-1.96	0.651	6.65227	6.87029	1.03277	3.77598	8.33378	2.20705	6.35908	8.45837	1.33012	2.57567	7.39897	2.87264
3	38165657	38183102	OXSR1	protein_coding	ENSG00000172939	2e-21	+	38165657	38183102	0	2	289,100,	0,17345	-20.7	-19.7	1.86	-8.84	-9.97	1.02	11.5893	13.2876	1.14654	7.96483	14.7011	1.84575	16.3794	17.8349	1.08887	7.52359	15.3526	2.0406
3	44917203	44917773	ZDHHC3	protein_coding	ENSG00000163812	5.6e-07	-	44917203	44917773	0	1	570,	0	-6.25	-5.49	5.18	-1.5	-1.98	1.47	1.22813	1.7085	1.39113	0.279776	1.77392	6.34051	0.216352	0.849969	3.92864	0.0454382	1.55575	34.2387
3	49118083	49120582	USP19	protein_coding	ENSG00000172046	1e-57	-	49118083	49120582	0	3	37,266,115,	0,938,2384	-57	-55.7	2.31	-7.19	-8.22	0.748	13.6658	20.5378	1.50287	9.81033	30.4554	3.10442	4.96626	6.86157	1.38164	3.16002	9.65487	3.05532
3	51483817	51500002	DCAF1	protein_coding	ENSG00000145041	0.00017	-	51483817	51500002	0	2	21,130,	0,16055	-3.78	-3.1	1.83	-1.37	-1.84	0.834	11.8681	21.4315	1.8058	6.78927	22.6136	3.33079	17.0144	27.3364	1.60666	14.0648	26.9664	1.9173
3	52198085	52198770	ALAS1	protein_coding	ENSG00000023330	8.9e-09	+	52198085	52198770	0	2	170,99,	0,586	-8.05	-7.25	2.24	-4.1	-4.9	0.687	11.7627	16.8202	1.42996	8.63844	23.4775	2.7178	8.63397	14.2643	1.65211	3.46614	8.67871	2.50385
3	56755043	56775114	ARHGEF3	protein_coding	ENSG00000163947	4e-19	-	56755043	56775114	0	3	108,108,115,	0,18665,19956	-18.4	-17.4	2.67	-2.94	-3.62	0.875	5.24498	6.20109	1.18229	2.61543	7.31146	2.79551	6.08531	11.0655	1.8184	4.92957	16.2385	3.29411
3	132417525	132434543	DNAJC13	protein_coding	ENSG00000138246	5e-15	+	132417525	132434543	0	2	235,6,	0,17012	-14.3	-13.4	2.14	-2.89	-3.57	0.737	22.192	30.5239	1.37545	23.0653	38.3105	1.66095	14.2424	20.103	1.41149	7.95264	13.3666	1.68078
3	133573729	133574627	CDV3	protein_coding	ENSG00000091527	0	+	133573729	133574627	0	2	555,194,	0,704	-544	#NAME?	1.85	-120	-123	0.592	52.8251	98.0944	1.85697	52.8026	180.145	3.41167	63.1422	137.699	2.18078	46.1632	121.657	2.63536
3	150762495	150762615	SIAH2	protein_coding	ENSG00000181788	0.0014	-	150762495	150762615	0	1	120,	0	-2.84	-2.21	1.16	-8.39	-9.49	0.897	6.30032	2.87159	0.455785	3.60711	8.28799	2.29768	22.095	28.2615	1.27909	12.5182	29.5592	2.36129
3	150762703	150763239	SIAH2	protein_coding	ENSG00000181788	4e-11	-	150762703	150763239	0	1	536,	0	-10.4	-9.59	2.48	-13	-14.4	0.748	3.18673	3.91326	1.22799	3.01773	6.80358	2.25453	18.7512	32.9376	1.75656	11.6936	26.5047	2.26661
3	157159889	157160190	CCNL1	protein_coding	ENSG00000163660	1e-21	-	157159889	157160190	0	1	301,	0	-21	-20	1.33	-17	-18.5	0.71	15.0705	24.9869	1.658	11.7315	27.9204	2.37995	53.7394	112.155	2.08702	22.3719	67.5198	3.01806
3	186570625	186570924	DNAJB11	protein_coding	ENSG00000090520	3.2e-42	+	186570625	186570924	0	1	299,	0	-41.5	-40.3	2.17	-14.9	-16.3	0.748	23.5998	35.4261	1.50112	14.3243	31.9323	2.22924	21.722	42.2585	1.94542	16.4581	65.5504	3.98287
3	194486565	194494166	ATP13A3	protein_coding	ENSG00000133657	5e-07	-	194486565	194494166	0	2	94,117,	0,7484	-6.3	-5.54	1.57	-5.52	-6.43	1.25	12.4746	11.2189	0.899342	7.12605	14.4549	2.02846	13.1503	14.9707	1.13843	6.13739	11.4932	1.87265
3	197297715	197298437	DLG1	protein_coding	ENSG00000075711	1.5e-09	-	197297715	197298437	0	2	400,20,	0,702	-8.83	-8.01	2.46	-29.2	-31	1.34	16.9342	19.3342	1.14172	4.82756	13.3792	2.77142	26.4748	40.6504	1.53544	8.0166	21.0706	2.62837
4	705747	731196	PCGF3	protein_coding	ENSG00000185619	7.9e-31	+	705747	731196	0	4	223,123,39,245,	0,19359,24882,25204	-30.1	-29	2.64	-8.94	-10.1	0.785	20.9344	22.7111	1.08487	10.5592	23.2327	2.20024	21.9563	33.3754	1.52009	11.9632	40.0155	3.34487
4	1711877	1712138	SLBP	protein_coding	ENSG00000163950	2.4e-07	-	1711877	1712138	0	2	141,9,	0,252	-6.62	-5.85	1.15	-12.1	-13.3	0.632	56.7495	56.6327	0.997942	53.7649	93.4886	1.73884	50.1504	59.0422	1.1773	36.7777	66.5987	1.81084
4	2068729	2069059	NAT8L	protein_coding	ENSG00000185818	5e-15	+	2068729	2069059	0	1	330,	0	-14.3	-13.4	2.93	-1.41	-1.87	0.837	3.39411	4.94867	1.45802	2.1401	7.73546	3.61452	1.05881	3.75841	3.54964	1.0203	4.99052	4.89125
4	56467064	56467364	SRP72	protein_coding	ENSG00000174780	2.5e-08	+	56467064	56467364	0	1	300,	0	-7.61	-6.81	3.01	-1.49	-1.97	1.32	1.86676	3.1962	1.71217	0.531574	3.86773	7.27599	1.37023	0.258391	0.188575	0.0863327	0.482599	5.59
4	56907905	56909203	REST	protein_coding	ENSG00000084093	6.5e-07	+	56907905	56909203	0	3	308,127,14,	0,1007,1284	-6.19	-5.44	2.17	-4.49	-5.32	0.914	4.17838	5.67255	1.35759	2.99359	5.79606	1.93615	5.63045	6.68996	1.18817	2.82648	5.92501	2.09625
4	70993646	70993915	DCK	protein_coding	ENSG00000156136	6.8e-10	+	70993646	70993915	0	1	269,	0	-9.17	-8.34	2.05	-2.89	-3.56	1.13	3.6433	4.1215	1.13125	1.94788	6.34694	3.25838	2.36861	3.6021	1.52076	1.44423	5.92036	4.09933
4	74445133	74445404	AREG	protein_coding	ENSG00000109321	5e-33	+	74445133	74445404	0	1	271,	0	-32.3	-31.2	1.57	-11.3	-12.6	0.618	16.0156	31.9547	1.99523	6.72524	18.5333	2.75578	30.1855	70.0086	2.31928	13.0933	49.4842	3.77937
4	78870837	78871867	BMP2K	protein_coding	ENSG00000138756	5.4e-10	+	78870837	78871867	0	2	223,18,	0,1012	-9.27	-8.44	1.77	-1.37	-1.83	0.59	5.57704	7.83302	1.40451	4.44292	8.45994	1.90414	7.16386	7.31749	1.02145	2.90164	7.65951	2.63972
5	56815573	56859740	MAP3K1	protein_coding	ENSG00000095015	6.3e-79	+	56815573	56859740	0	3	482,151,26,	0,41026,44141	-78.2	-76.8	5.01	-3.75	-4.52	0.892	6.75603	12.3677	1.83062	5.77322	17.0791	2.95832	4.92784	11.9393	2.42283	4.28388	10.9848	2.56422
5	109689875	109690355	MAN2A1	protein_coding	ENSG00000112893	1.2e-07	+	109689875	109690355	0	1	480,	0	-6.92	-6.14	1.96	-3.8	-4.57	0.746	5.71695	8.11536	1.41953	2.7528	6.38866	2.32079	7.10807	8.27657	1.16439	2.10436	4.97681	2.365
5	112921923	112922359	REEP5	protein_coding	ENSG00000129625	5e-17	-	112921923	112922359	0	2	74,287,	0,149	-16.3	-15.3	4.76	-3.93	-4.71	0.793	4.8091	11.745	2.44225	4.22819	10.3313	2.44343	7.00297	8.21338	1.17284	3.01327	8.77301	2.91146
5	134225517	134226142	PPP2CA	protein_coding	ENSG00000113575	0	-	134225517	134226142	0	2	37,383,	0,242	-308	-306	2.47	-33.3	-35.2	0.6	66.8033	149.679	2.2406	45.0211	168.286	3.73793	47.0282	123.52	2.62651	16.7732	75.7509	4.51618
5	134371447	134371628	UBE2B	protein_coding	ENSG00000119048	1.1e-06	+	134371447	134371628	0	1	181,	0	-5.97	-5.22	1.64	-2.3	-2.9	0.675	2.93937	3.14543	1.0701	2.01386	3.93794	1.95542	5.33708	8.3513	1.56477	4.29278	9.19872	2.14283
5	140342658	140346631	HBEGF	protein_coding	ENSG00000113070	5e-15	-	140342658	140346631	0	3	404,174,349,	0,3252,3624	-14.3	-13.4	2.01	-9.74	-10.9	0.656	7.27976	8.77598	1.20553	2.28555	4.7922	2.09674	16.4516	25.6718	1.56044	15.3667	31.4119	2.04416
5	141478781	141507270	PCDHGC3	protein_coding	ENSG00000240184	5e-16	+	141478781	141507270	0	4	14,59,89,167,	0,16025,26611,28322	-15.3	-14.3	1.69	-4.09	-4.88	0.784	27.2354	43.9447	1.61352	9.41738	15.3164	1.6264	15.4932	24.445	1.57779	12.1233	28.1088	2.31858
5	142324368	142326185	SPRY4	protein_coding	ENSG00000187678	2.5e-26	-	142324368	142326185	0	3	49,197,144,	0,475,1673	-25.6	-24.6	1.99	-21.8	-23.4	1	18.4522	28.6967	1.55519	14.7205	26.3941	1.79301	60.3428	95.8033	1.58765	16.3368	53.5964	3.28071
5	150000909	150006484	HMGXB3	protein_coding	ENSG00000113716	5e-34	+	150000909	150006484	0	3	270,139,12,	0,3941,5563	-33.3	-32.2	1.98	-13.2	-14.5	0.772	23.4786	33.274	1.41721	20.4008	44.2158	2.16736	30.3176	44.6506	1.47276	14.5187	47.0276	3.23912
5	154858567	154858718	CNOT8	protein_coding	ENSG00000155508	1e-06	+	154858567	154858718	0	1	151,	0	-6	-5.25	1.43	-3.23	-3.95	0.765	3.89423	7.14383	1.83446	1.96134	5.15941	2.63055	8.98362	22.2028	2.47147	5.83174	14.8615	2.54838
6	30552510	30553432	GNL1	protein_coding	ENSG00000204590	2.5e-14	-	30552510	30553432	0	3	151,96,83,	0,573,839	-13.6	-12.7	1.62	-4.27	-5.08	0.72	12.5582	15.073	1.20025	8.42235	18.0829	2.14701	14.2006	21.6108	1.52183	13.0284	34.9336	2.68135
6	30700376	30702656	MDC1	protein_coding	ENSG00000137337	2.5e-13	-	30700376	30702656	0	2	256,104,	0,2176	-12.6	-11.7	2.32	-1.69	-2.2	0.69	4.35577	6.36743	1.46184	2.65787	7.59733	2.85843	1.54151	3.12222	2.02543	2.3022	4.97681	2.16176
6	31356561	31357188	HLA-B	protein_coding	ENSG00000234745	2e-29	-	31356561	31357188	0	1	627,	0	-28.7	-27.6	2.79	-15.6	-17	0.876	11.7007	20.6214	1.7624	6.46755	18.1093	2.80003	25.0444	46.0529	1.83885	9.54203	28.1709	2.95229
6	31644625	31645420	BAG6	protein_coding	ENSG00000204463	6.3e-12	-	31644625	31645420	0	3	4,253,14,	0,320,781	-11.2	-10.3	1.18	-33.4	-35.3	0.77	96.4033	110.293	1.14408	58.0893	126.369	2.17543	83.9582	113.415	1.35086	65.084	147.651	2.26863
6	36230934	36231324	BRPF3	protein_coding	ENSG00000096070	1.6e-15	+	36230934	36231324	0	1	390,	0	-14.8	-13.9	2.44	-1.45	-1.93	0.585	4.5951	7.64476	1.66368	3.1544	7.90547	2.50617	2.00264	2.93174	1.46393	0.464868	3.10905	6.68803
6	37170202	37170590	PIM1	protein_coding	ENSG00000137193	1e-109	+	37170202	37170590	0	1	388,	0	-109	-108	1.99	-34.3	-36.2	0.878	2.59807	5.48318	2.11048	2.52478	6.70729	2.65658	42.855	103.24	2.40905	37.5147	118.66	3.16302
6	37473524	37475359	CMTR1	protein_coding	ENSG00000137200	7.9e-18	+	37473524	37475359	0	3	77,123,41,	0,999,1794	-17.1	-16.1	2.11	-2.68	-3.33	0.804	11.3865	20.515	1.8017	7.56241	23.1789	3.06501	4.00835	10.2123	2.54776	2.04189	13.667	6.69329
6	44262608	44265580	NFKBIE	protein_coding	ENSG00000146232	2.5e-15	-	44262608	44265580	0	2	54,599,	0,2373	-14.6	-13.7	2.67	-2.46	-3.09	0.804	3.25897	2.59263	0.795537	1.1513	2.89382	2.51352	8.34098	11.8709	1.4232	5.79077	12.61	2.17761
6	89080750	89082049	PNRC1	protein_coding	ENSG00000146278	1e-104	+	89080750	89082049	0	2	684,214,	0,1085	-104	-102	3.97	-32.4	-34.3	0.673	5.86221	9.74343	1.66208	3.93226	9.70932	2.46914	20.0728	38.8665	1.93628	16.9877	46.6544	2.74636
6	109381855	109382457	CD164	protein_coding	ENSG00000135535	7.9e-23	-	109381855	109382457	0	2	46,254,	0,348	-22.1	-21	1.61	-6.26	-7.22	0.613	18.1076	33.4103	1.8451	12.3021	27.6266	2.24568	26.1714	40.0505	1.53032	12.5182	40.297	3.21907
7	5190187	5190836	WIPI2	protein_coding	ENSG00000157954	4e-30	+	5190187	5190836	0	2	306,144,	0,505	-29.4	-28.3	2.07	-7.79	-8.86	0.621	6.84479	11.4198	1.66839	4.6576	11.5295	2.47542	8.63245	14.5129	1.68121	2.99287	15.041	5.02562
7	5592822	5593002	FSCN1	protein_coding	ENSG00000075618	1.2e-09	+	5592822	5593002	0	1	180,	0	-8.91	-8.08	1.41	-9.26	-10.4	0.863	25.9791	19.893	0.765733	5.56887	9.8535	1.76939	23.2939	38.9739	1.67314	37.6986	87.1695	2.31227
7	6374552	6374643	RAC1	protein_coding	ENSG00000136238	4e-12	+	6374552	6374643	0	1	91,	0	-11.4	-10.6	1.23	-7.28	-8.32	0.617	71.3882	74.5817	1.04473	27.288	51.003	1.86906	54.8845	66.6562	1.21448	24.7613	57.4744	2.32113
7	6705205	6706923	ZNF12	protein_coding	ENSG00000164631	3.2e-34	-	6705205	6706923	0	2	18,492,	0,1226	-33.5	-32.4	2.59	-6.15	-7.11	0.984	9.44361	14.1303	1.49628	3.08224	10.3356	3.35328	7.57656	11.8556	1.56477	4.57055	10.3617	2.26705
7	29806485	29875938	WIPF3	protein_coding	ENSG00000122574	6.3e-16	+	29806485	29875938	0	3	193,147,109,	0,28182,69344	-15.2	-14.3	2.99	-5.25	-6.14	1.53	1.62146	2.00208	1.23473	1.77586	3.32258	1.87097	5.08114	5.39513	1.06179	4.09551	15.397	3.75947
7	44758057	44759952	ZMIZ2	protein_coding	ENSG00000122515	1e-264	+	44758057	44759952	0	3	51,180,219,	0,1223,1676	-264	-262	2.28	-26.2	-28	0.614	36.5263	77.5745	2.1238	16.8585	43.7606	2.59576	34.5755	85.5703	2.47489	30.3315	128.492	4.23625
7	48089603	48090275	UPP1	protein_coding	ENSG00000183696	0.0016	+	48089603	48090275	0	2	33,88,	0,584	-2.79	-2.16	1.26	-3.44	-4.18	0.989	6.9425	5.32425	0.766907	2.25935	3.42479	1.51583	32.274	42.9227	1.32995	23.9734	45.0193	1.87789
7	73830740	73832684	CLDN4	protein_coding	ENSG00000189143	0	+	73830740	73832684	0	1	1944,	0	-2330	#NAME?	5.97	-137	-140	0.629	14.3608	67.6819	4.71296	4.33603	21.189	4.88671	64.811	249.359	3.84748	37.0911	179.522	4.84005
7	73830921	73832693	CLDN4	protein_coding	ENSG00000189143	0	+	73830921	73832693	0	1	1772,	0	-2330	#NAME?	5.91	-138	-141	0.627	15.7547	74.15	4.70652	4.75691	23.1708	4.87098	71.0787	273.355	3.84581	40.6767	196.897	4.84053
7	75559737	75561360	HIP1	protein_coding	ENSG00000127946	4.3e-07	-	75559737	75561360	0	2	178,32,	0,1591	-6.37	-5.6	1.34	-8.26	-9.35	1.11	14.9341	23.8288	1.5956	4.77332	8.91946	1.86861	21.4343	24.178	1.128	5.17996	17.1495	3.31074
7	75879001	75881403	RHBDD2	protein_coding	ENSG00000005486	2e-13	+	75879001	75881403	0	3	259,60,39,	0,1244,2363	-12.7	-11.8	1.78	-15.4	-16.8	1.18	12.7492	17.535	1.37538	8.0818	12.594	1.55832	20.7831	27.6615	1.33096	9.04323	23.1526	2.56022
7	98106884	98107274	LMTK2	protein_coding	ENSG00000164715	1e-154	+	98106884	98107274	0	1	390,	0	-154	-152	4.75	-3.35	-4.07	0.59	13.0673	34.0365	2.6047	5.37416	22.0163	4.0967	8.01057	29.9137	3.73427	4.18381	25.5221	6.1002
7	100813320	100820460	EPHB4	protein_coding	ENSG00000196411	7.9e-27	-	100813320	100820460	0	7	19,65,170,166,125,333,320,	0,331,598,3871,5199,6236,6820	-26.1	-25.1	2	-25.8	-27.6	0.654	42.3994	45.1842	1.06568	14.2053	28.835	2.02987	27.8793	48.335	1.73373	15.9117	37.9775	2.38676
7	100886163	100886739	SRRT	protein_coding	ENSG00000087087	7.9e-11	+	100886163	100886739	0	3	22,189,180,	0,83,396	-10.1	-9.26	1.5	-9.11	-10.2	0.765	16.0417	15.3654	0.957838	11.7696	25.1819	2.13957	7.14902	13.0847	1.83028	5.76287	12.7747	2.21672
7	102281841	102283747	CUX1	protein_coding	ENSG00000257923	6.3e-27	+	102281841	102283747	0	3	79,65,727,	0,870,1179	-26.2	-25.2	2.67	-9.87	-11	0.87	3.72923	5.00553	1.34224	0.993923	2.81659	2.83381	7.19725	12.8379	1.78373	5.88767	18.3468	3.11614
7	102474224	102478907	POLR2J	protein_coding	ENSG00000005075	5e-31	-	102474224	102478907	0	3	311,90,100,	0,1956,4583	-30.3	-29.2	3.18	-12.8	-14.2	1.16	23.9214	38.9657	1.62891	8.9581	30.0088	3.34991	15.1792	21.2747	1.40157	8.58157	24.5996	2.86656
7	107168960	107169884	HBP1	protein_coding	ENSG00000105856	4.7e-10	+	107168960	107169884	0	2	225,165,	0,759	-9.33	-8.49	2.39	-2.57	-3.21	0.95	1.22057	1.30614	1.0701	0.175244	1.02006	5.82079	5.90253	14.2612	2.41611	3.05485	8.77031	2.87095
7	134928057	134947982	CALD1	protein_coding	ENSG00000122786	1e-170	+	134928057	134947982	0	7	33,147,1090,78,146,96,475,	0,696,4930,7630,13034,16398,19450	-170	-169	6.47	-40.3	-42.3	0.607	17.75	40.4701	2.28	8.50593	36.4832	4.28915	11.4263	27.1779	2.37854	8.72942	20.788	2.38137
7	143381287	143381705	ZYX	protein_coding	ENSG00000159840	1e-16	+	143381287	143381705	0	1	418,	0	-16	-15.1	1.33	-33.6	-35.5	0.908	63.6395	106.668	1.67612	19.0211	50.7194	2.66647	64.7089	121.329	1.875	30.361	97.6311	3.21567
7	143382612	143383085	ZYX	protein_coding	ENSG00000159840	5e-52	+	143382612	143383085	0	2	73,285,	0,188	-51.3	-50	1.34	-30	-31.9	0.591	70.0035	116.426	1.66314	28.5727	59.2661	2.07422	96.8538	181.938	1.87848	52.7401	144.072	2.73174
7	151059147	151061331	SLC4A2	protein_coding	ENSG00000164889	1e-101	+	151059147	151061331	0	4	41,193,132,115,	0,422,922,2069	-101	-99.5	3.21	-14.5	-15.9	1.18	16.242	26.4135	1.62625	4.07325	17.9889	4.41636	7.00783	16.7202	2.38593	2.53075	12.1528	4.80205
7	157336724	157337531	DNAJB6	protein_coding	ENSG00000105993	7.9e-56	+	157336724	157337531	0	3	49,185,7,	0,241,800	-55.1	-53.8	2.19	-15.2	-16.6	0.627	4.53135	8.76552	1.93442	2.45778	7.77214	3.16226	13.3043	27.2597	2.04894	3.97632	9.61194	2.4173
7	158827629	158829616	ESYT2	protein_coding	ENSG00000117868	6.3e-18	-	158827629	158829616	0	2	12,528,	0,1459	-17.2	-16.2	1.62	-7.27	-8.3	0.695	14.5711	18.6723	1.28146	3.16413	8.28799	2.61936	14.6538	20.4559	1.39594	7.62605	16.2207	2.12701
8	22067089	22069267	DMTN	protein_coding	ENSG00000158856	7.9e-36	+	22067089	22069267	0	3	70,156,252,	0,437,1926	-35.1	-33.9	2.54	-10	-11.2	1.06	13.3563	18.3673	1.37518	5.95757	14.1832	2.3807	7.3098	12.6492	1.73045	4.28051	19.5362	4.56398
8	22599600	22600023	C8orf58	protein_coding	ENSG00000241852	5.5e-08	+	22599600	22600023	0	2	160,199,	0,224	-7.26	-6.47	2.5	-1.73	-2.25	1.18	0.545988	1.0016	1.83446	0.253836	0.738763	2.9104	0.744275	0.539813	0.725287	0.0721443	0.352876	4.89125
8	38030548	38057097	EIF4EBP1	protein_coding	ENSG00000187840	2e-13	+	38030548	38057097	0	3	170,53,17,	0,16790,26532	-12.7	-11.9	1.23	-30.5	-32.3	0.745	113.756	139.272	1.22431	79.2615	152.706	1.92661	124.862	197.669	1.5831	69.9295	196.358	2.80794
8	47960002	47960183	PRKDC	protein_coding	ENSG00000253729	3e-09	-	47960002	47960183	0	1	181,	0	-8.53	-7.72	1.64	-3.96	-4.74	0.877	28.0014	37.5797	1.34206	14.097	34.7088	2.46214	17.601	20.2358	1.1497	7.29773	28.596	3.91848
9	35106637	35108274	FAM214B	protein_coding	ENSG00000005238	4e-12	-	35106637	35108274	0	3	6,59,894,	0,195,743	-11.4	-10.6	3.16	-4.41	-5.23	0.865	1.45993	3.2964	2.25792	1.0215	2.55813	2.50429	4.00781	6.06234	1.51263	2.94377	9.49221	3.22451
9	37354738	37357107	ZCCHC7	protein_coding	ENSG00000147905	6.3e-16	+	37354738	37357107	0	2	86,273,	0,2096	-15.2	-14.3	1.88	-2.03	-2.6	0.588	4.99189	8.09623	1.62188	6.85357	18.5152	2.70155	3.83588	5.29017	1.37913	3.46293	6.09971	1.76143
9	72364846	72365235	ZFAND5	protein_coding	ENSG00000107372	5.2e-05	-	72364846	72365235	0	1	389,	0	-4.28	-3.58	1.49	-10.2	-11.4	0.773	4.60691	7.97253	1.73056	5.03658	8.73542	1.73439	16.8549	24.2615	1.43943	11.6516	23.7268	2.03636
9	81687356	81689305	TLE1	protein_coding	ENSG00000196781	1e-182	-	81687356	81689305	0	2	78,1089,	0,860	-182	-180	2.84	-20.5	-22.1	0.617	12.765	27.6278	2.16434	5.89554	18.0674	3.06459	16.7844	47.593	2.83555	11.0524	38.8778	3.5176
9	91360398	91361913	AUH	protein_coding	ENSG00000148090	6.2e-08	-	91360398	91361913	0	2	42,286,	0,1229	-7.21	-6.43	1.44	-17.9	-19.4	1.25	12.2933	14.2057	1.15556	6.59838	16.0706	2.43554	16.7937	21.0336	1.25247	10.1072	29.4084	2.90964
9	93516032	93516123	FAM120A	protein_coding	ENSG00000048828	1.9e-09	+	93516032	93516123	0	1	91,	0	-8.72	-7.9	1.27	-3.81	-4.58	0.587	18.4625	15.97	0.865	12.7678	20.7655	1.6264	13.1	17.8886	1.36554	10.2461	18.0975	1.76628
9	96450200	96483163	HABP4	protein_coding	ENSG00000130956	1e-111	+	96450200	96483163	0	6	428,163,162,69,84,139,	0,8178,15136,15509,20810,32824	-111	-110	2.32	-35.3	-37.2	0.62	22.9102	50.0219	2.18339	20.7761	62.4494	3.00583	45.788	82.5613	1.80312	34.3513	93.5354	2.72291
9	113594087	113594418	RGS3	protein_coding	ENSG00000138835	6.3e-19	+	113594087	113594418	0	1	331,	0	-18.2	-17.2	2.17	-4.65	-5.5	1.22	3.55305	7.10636	2.00007	0.550617	2.25353	4.09275	12.0464	22.0139	1.82742	1.87793	7.7092	4.10515
9	121327360	121327481	GSN	protein_coding	ENSG00000148180	7.8e-09	+	121327360	121327481	0	1	121,	0	-8.11	-7.31	1.18	-9.86	-11	0.712	7.63675	7.55301	0.989035	1.50623	3.69877	2.45565	6.62466	11.3713	1.71651	10.4883	19.294	1.83957
9	127612013	127613448	STXBP1	protein_coding	ENSG00000136854	4e-87	+	127612013	127613448	0	3	34,234,183,	0,193,1252	-86.4	-85	2.83	-6.6	-7.58	0.729	3.16646	8.27177	2.61231	1.76799	9.66626	5.46739	6.28908	18.6058	2.95844	2.58424	12.5198	4.84466
9	128259329	128260940	GOLGA2	protein_coding	ENSG00000167110	7.9e-80	-	128259329	128260940	0	2	62,865,	0,746	-79.1	-77.7	2.76	-15.6	-17	0.706	10.0285	16.9701	1.69218	4.71855	13.3573	2.83082	13.9018	29.1003	2.09327	11.064	31.5486	2.85146
9	128267256	128273687	GOLGA2	protein_coding	ENSG00000167110	3.2e-13	-	128267256	128273687	0	7	18,60,64,44,105,81,48,	0,201,677,860,1163,5528,6383	-12.5	-11.6	2.37	-5.51	-6.42	1.02	11.3339	14.3401	1.26524	5.80392	12.3925	2.1352	23.3918	34.7443	1.48532	16.0332	37.7892	2.35694
9	129175968	129178262	IER5L	protein_coding	ENSG00000188483	0	-	129175968	129178262	0	1	2294,	0	-3940	#NAME?	6.06	-434	-434	0.82	17.3941	97.5998	5.6111	15.5222	87.8152	5.6574	142.055	630.477	4.43825	72.5962	453.928	6.25278
9	129739337	129739723	PTGES	protein_coding	ENSG00000148344	2.5e-18	-	129739337	129739723	0	1	386,	0	-17.6	-16.6	2.14	-2.06	-2.63	0.643	6.23865	11.2172	1.79802	1.82962	5.66847	3.09816	6.44292	8.88636	1.37924	4.02588	7.45466	1.85169
9	136226849	136245841	QSOX2	protein_coding	ENSG00000165661	6.3e-13	-	136226849	136245841	0	2	25,366,	0,18626	-12.2	-11.3	2.32	-8.8	-9.92	0.662	40.6772	43.9503	1.08047	26.8603	53.1195	1.97762	22.3933	36.33	1.62236	19.9382	42.536	2.13339
9	137255202	137255533	NELFB	protein_coding	ENSG00000188986	7.9e-38	+	137255202	137255533	0	1	331,	0	-37.1	-35.9	4.47	-10.9	-12.1	0.948	12.3511	16.3854	1.32664	6.6074	15.4242	2.33438	7.4514	15.6908	2.10575	6.33802	24.0024	3.78705
9	137452624	137452985	NSMF	protein_coding	ENSG00000165802	1.2e-05	-	137452624	137452985	0	1	361,	0	-4.93	-4.21	1.26	-15.4	-16.8	0.98	14.117	14.2352	1.00837	8.89814	16.3464	1.83706	18.8454	21.1508	1.12233	14.7794	36.0947	2.44223
X	1390259	1391983	SLC25A6	protein_coding	ENSG00000169100	9.1e-07	-	1390259	1391983	0	2	34,85,	0,1639	-6.04	-5.28	1.1	-31.3	-33.1	0.679	212.952	301.784	1.41715	193.741	396.57	2.04691	421.605	540.992	1.28317	330.821	705.954	2.13394
X	16869813	16870384	RBBP7	protein_coding	ENSG00000102054	1e-164	-	16869813	16870384	0	2	73,347,	0,224	-164	-163	1.69	-43.5	-45.6	0.591	63.0032	106.053	1.68329	70.081	186.519	2.66148	80.3052	167.908	2.09087	45.2013	124.657	2.75782
X	21940572	21940813	SMS	protein_coding	ENSG00000102172	3.2e-20	+	21940572	21940813	0	1	241,	0	-19.5	-18.5	2.93	-50.3	-52.5	1.03	4.53135	12.8685	2.83989	7.18429	21.3218	2.96784	17.5685	31.3607	1.78505	13.2186	38.2225	2.89157
X	46758991	46759172	SLC9A7	protein_coding	ENSG00000065923	2.5e-20	-	46758991	46759172	0	1	181,	0	-19.6	-18.6	4.45	-3.78	-4.55	0.991	2.47526	6.29087	2.5415	2.39146	8.42536	3.52311	7.72174	14.0259	1.81642	1.57402	21.9969	13.975
X	119629377	119637142	SEPT6	protein_coding	ENSG00000125354	5e-47	-	119629377	119637142	0	3	131,143,116,	0,3982,7649	-46.3	-45.1	3.06	-2.04	-2.61	0.603	7.10805	17.2487	2.42665	3.73854	19.4237	5.19551	8.27408	19.8265	2.39622	4.31663	14.246	3.30025
X	129539908	129540424	OCRL	protein_coding	ENSG00000122126	7.9e-11	+	129539908	129540424	0	2	31,150,	0,366	-10.1	-9.24	2.38	-3.57	-4.32	1.09	4.79582	8.93965	1.86405	1.88799	4.67058	2.47384	3.97442	8.24423	2.07432	2.86186	10.5985	3.70337
X	153785765	153786303	IDH3G	protein_coding	ENSG00000067829	1.6e-24	-	153785765	153786303	0	1	538,	0	-23.8	-22.8	1.77	-4.7	-5.55	0.593	8.4837	14.0911	1.66096	5.88599	13.5258	2.29796	11.5374	16.1014	1.39558	5.87319	18.6021	3.16728

## Sheet: total_OE_hypo
Table S6 Hypo_methyled peaks in mRNAs in ALKBH5-overexpressing cells compared with control cells with criteria of diff.logFC <-0.58 & diff.lg.fdr <-1.3 in total RNA m6A-seq data.
chr	chromStart	chromEnd	gene_name	gene_type	name	score	strand	thickStart	thickEnd	itemRgb	blockCount	blockSizes	blockStarts	lg.p	lg.fdr	fold_enrchment	diff.lg.fdr	diff.lg.p	diff.log2.fc	EV-1_Input_FPKM	EV-1_IP_FPKM	EV-1_Enrichment score	OE-1_Input_FPKM	OE-1_IP_FPKM	OE-1_Enrichment score	EV-2_Input_FPKM	EV-2_IP_FPKM	EV-2_Enrichment score	OE-2_Input_FPKM	OE-2_IP_FPKM	OE-2_Enrichment score
1	184922	185307	FO538757.1	protein_coding	ENSG00000279457	6.3e-29	-	184922	185307	0	1	385,	0	-28.2	-27.1	4.99	-3.23	-3.94	-1.55	0.80004	7.54947	9.43637	1.00595	4.30545	4.27999	0.694012	5.3356	7.68804	1.2109	2.2093	1.82451
1	188154	195305	FO538757.1	protein_coding	ENSG00000279457	4e-13	-	188154	195305	0	5	112,48,96,112,47,	0,284,334,636,7104	-12.4	-11.6	3.22	-1.32	-1.77	-0.908	4.92555	14.2241	2.88781	6.31302	14.0596	2.22709	5.79459	14.336	2.47403	3.4325	7.71868	2.2487
1	1054859	1056058	AGRN	protein_coding	ENSG00000188157	2e-97	+	1054859	1056058	0	1	1199,	0	-96.7	-95.2	12	-14	-15.4	-1.29	1.89167	12.583	6.65182	1.95707	4.85252	2.47949	1.25138	5.44689	4.35272	1.44728	5.20736	3.59804
1	1082057	1083076	C1orf159	protein_coding	ENSG00000131591	2.5e-91	-	1082057	1083076	0	1	1019,	0	-90.6	-89.1	6.97	-7.11	-8.13	-1.07	2.88533	12.7327	4.4129	1.4532	5.96996	4.10814	0.625277	4.4502	7.11717	1.27084	3.88945	3.06052
1	1311406	1311677	PUSL1	protein_coding	ENSG00000169972	1.3e-07	+	1311406	1311677	0	1	271,	0	-6.9	-6.12	1.55	-5.45	-6.36	-0.842	7.95612	13.6554	1.71633	7.39777	10.7652	1.4552	6.14328	10.4405	1.6995	10.7995	10.351	0.958462
1	1317302	1319911	CPSF3L	protein_coding	ENSG00000127054	1e-105	-	1317302	1319911	0	2	148,1233,	0,1376	-105	-103	8.49	-12.6	-13.9	-0.748	2.61563	11.9445	4.5666	3.8437	9.20621	2.39514	3.09567	10.8193	3.49498	2.98195	6.00191	2.01275
1	1391320	1391620	CCNL2	protein_coding	ENSG00000221978	3.1e-08	-	1391320	1391620	0	1	300,	0	-7.51	-6.72	1.61	-4.45	-5.27	-1.08	5.13359	7.94056	1.54679	3.11351	4.144	1.33097	4.38473	10.7878	2.46031	2.58998	3.01625	1.16458
1	1541672	1541883	SSU72	protein_coding	ENSG00000160075	6.3e-50	-	1541672	1541883	0	1	211,	0	-49.2	-47.9	3.37	-9.92	-11.1	-1.18	6.10457	29.8934	4.89689	9.28546	18.3043	1.97129	4.28603	18.8282	4.39293	5.6464	16.4678	2.91652
1	1662993	1663263	SLC35E2B	protein_coding	ENSG00000189339	4.4e-08	-	1662993	1663263	0	1	270,	0	-7.36	-6.57	2.14	-2.73	-3.39	-1.31	1.45192	5.49347	3.78358	2.53131	4.05191	1.60072	0.685115	1.22018	1.78098	0.959252	1.07244	1.118
1	1751321	1751951	NADK	protein_coding	ENSG00000008130	4e-20	-	1751321	1751951	0	1	630,	0	-19.4	-18.4	10.8	-2	-2.56	-0.901	0.93338	5.63616	6.03844	1.69959	4.78862	2.81751	0.685115	3.2914	4.80416	1.31555	2.55663	1.9434
1	1917736	1918299	TMEM52	protein_coding	ENSG00000178821	3.2e-45	-	1917736	1918299	0	2	426,47,	0,516	-44.5	-43.3	4.18	-1.46	-1.94	-0.615	1.06559	6.46167	6.06392	1.54126	4.87117	3.16051	2.56375	8.39906	3.27608	3.3949	7.88178	2.32165
1	2174787	2185395	PRKCZ	protein_coding	ENSG00000067606	5e-78	+	2174787	2185395	0	5	46,90,83,116,474,	0,436,7044,9795,10134	-77.3	-75.9	4.09	-16.2	-17.6	-1.14	8.99921	32.3349	3.59308	8.78604	25.2225	2.87075	7.31692	24.3619	3.32952	11.4612	25.0993	2.18994
1	2184460	2186210	FAAP20	protein_coding	ENSG00000162585	5e-80	-	2184460	2186210	0	2	1053,207,	0,1543	-79.3	-77.9	5.32	-14.4	-15.8	-1.2	2.55568	10.9156	4.27111	2.18777	7.68284	3.51172	1.38654	5.75227	4.14864	3.37108	5.41488	1.60627
1	2190364	2191444	FAAP20	protein_coding	ENSG00000162585	1.3e-28	-	2190364	2191444	0	1	1080,	0	-27.9	-26.8	7.76	-2.37	-2.98	-1.09	0.751889	4.48079	5.95937	0.464073	2.01061	4.33252	0.152248	0.699808	4.59651	0.335738	0.670277	1.99643
1	2191923	2192734	FAAP20	protein_coding	ENSG00000162585	1.3e-07	-	2191923	2192734	0	1	811,	0	-6.88	-6.1	4.71	-2.31	-2.92	-1.19	0.517905	3.34375	6.45629	0.58991	1.49204	2.52927	0.126717	0.86024	6.78869	0.223549	0.468615	2.09625
1	2403107	2403737	RER1	protein_coding	ENSG00000157916	3.2e-49	+	2403107	2403737	0	1	630,	0	-48.5	-47.3	2.26	-31.6	-33.4	-1.12	9.15601	29.9882	3.27524	9.29351	19.0229	2.0469	3.94757	10.4587	2.6494	6.70106	7.35389	1.09742
1	2404768	2405783	PEX10	protein_coding	ENSG00000157911	3.2e-49	-	2404768	2405783	0	1	1015,	0	-48.5	-47.3	3.23	-9.18	-10.3	-0.674	6.34514	16.9454	2.67061	6.59885	15.4002	2.33376	2.28822	5.40329	2.36136	2.83239	6.68626	2.36064
1	2589410	2589829	FAM213B	protein_coding	ENSG00000157870	3.3e-10	+	2589410	2589829	0	1	419,	0	-9.48	-8.64	1.85	-3.41	-4.15	-0.817	2.33902	5.8284	2.49181	3.58853	5.18247	1.44417	1.3735	4.30137	3.13169	3.58517	5.35582	1.49388
1	2590991	2591380	FAM213B	protein_coding	ENSG00000157870	1e-10	+	2590991	2591380	0	1	389,	0	-10	-9.15	1.71	-11.9	-13.1	-1.36	4.39097	11.5929	2.64017	7.49631	10.0564	1.34151	2.32481	4.93201	2.12146	3.3956	5.4432	1.60301
1	3436523	3437543	PRDM16	protein_coding	ENSG00000142611	6.3e-16	+	3436523	3437543	0	1	1020,	0	-15.2	-14.3	6.81	-1.42	-1.89	-0.821	0.768666	3.65742	4.75814	0.290356	0.958807	3.30218	0.544062	2.45091	4.50484	0.507839	1.70329	3.354
1	3631305	3631545	WRAP73	protein_coding	ENSG00000116213	2.5e-13	-	3631305	3631545	0	1	240,	0	-12.6	-11.7	3.43	-3.18	-3.89	-1.65	2.21678	8.55234	3.858	1.42386	1.72667	1.21267	1.62715	5.32931	3.27524	0.971242	2.4884	2.56208
1	3814835	3816335	CEP104	protein_coding	ENSG00000116198	2e-18	-	3814835	3816335	0	2	682,187,	0,1313	-17.7	-16.7	3.36	-2.73	-3.39	-0.619	2.93225	7.55144	2.5753	3.30322	6.84785	2.07308	1.58467	4.70544	2.96935	2.47374	4.20678	1.70057
1	3890604	3891023	C1orf174	protein_coding	ENSG00000198912	1e-261	-	3890604	3891023	0	1	419,	0	-261	-259	3.92	-7.83	-8.9	-0.585	6.48242	34.7201	5.35603	9.08008	36.6333	4.03447	8.43721	38.8511	4.60473	7.60304	19.9115	2.61889
1	6100952	6101193	KCNAB2	protein_coding	ENSG00000069424	1.3e-13	+	6100952	6101193	0	1	241,	0	-12.9	-12	3.74	-3.49	-4.23	-1.98	0.929507	6.46535	6.95567	1.32342	2.7512	2.07885	0.341136	2.81442	8.25014	1.18215	1.80224	1.52454
1	6102511	6102782	CHD5	protein_coding	ENSG00000116254	1.1e-08	-	6102511	6102782	0	1	271,	0	-7.97	-7.17	2.24	-2.54	-3.17	-1.26	1.44657	6.80004	4.70081	1.34505	2.44664	1.819	0.75843	1.57323	2.07432	1.24243	1.86985	1.505
1	6104669	6110455	CHD5	protein_coding	ENSG00000116254	7.9e-73	-	6104669	6110455	0	6	758,54,115,164,196,62,	0,1564,1725,1946,5125,5724	-72.1	-70.7	8.56	-5.76	-6.69	-0.613	7.265	20.3243	2.79756	4.25575	8.77335	2.06153	3.04721	7.97295	2.61647	4.33903	10.5311	2.42707
1	6471633	6473450	PLEKHG5	protein_coding	ENSG00000171680	5e-15	-	6471633	6473450	0	5	4,51,96,189,200,	0,124,893,1352,1617	-14.3	-13.4	2.16	-3.07	-3.76	-0.687	6.48181	13.8724	2.14021	6.83453	10.713	1.56748	4.301	13.0631	3.03722	5.65959	10.3558	1.82978
1	6524364	6524903	NOL9	protein_coding	ENSG00000162408	1e-182	-	6524364	6524903	0	1	539,	0	-182	-180	6.66	-8.22	-9.31	-1.09	4.05215	24.294	5.99532	4.69161	24.9409	5.31606	0.495723	4.49427	9.06609	0.720774	2.3839	3.30741
1	6525440	6526731	NOL9	protein_coding	ENSG00000162408	6.3e-48	-	6525440	6526731	0	2	563,36,	0,1255	-47.2	-46	3.11	-18.1	-19.7	-1.18	8.55468	26.963	3.15183	16.0119	30.2463	1.88899	2.53916	9.67347	3.80972	2.29163	5.25703	2.29401
1	6595472	6602972	KLHL21	protein_coding	ENSG00000162413	1e-146	-	6595472	6602972	0	4	85,406,67,1176,	0,3574,4277,6324	-146	-145	3.73	-20.9	-22.5	-0.601	7.92889	23.2509	2.93243	11.2332	27.3972	2.43895	8.45133	24.0062	2.84052	17.9685	38.9503	2.16769
1	9234774	9265553	H6PD	protein_coding	ENSG00000049239	1e-205	+	9234774	9265553	0	6	292,175,637,118,270,2045,	0,5069,10150,12191,27284,28734	-205	-203	8.33	-26.3	-28	-0.747	7.14879	23.0981	3.23105	5.97723	15.2638	2.55365	2.03384	9.27598	4.56081	3.02421	9.54761	3.15706
1	9266182	9266752	H6PD	protein_coding	ENSG00000049239	6.3e-15	+	9266182	9266752	0	1	570,	0	-14.2	-13.3	2.19	-5.14	-6.02	-0.88	4.51952	8.54248	1.89013	4.03677	7.06661	1.75056	2.19958	5.3718	2.4422	3.27155	4.69899	1.43632
1	9611864	9614156	TMEM201	protein_coding	ENSG00000188807	1e-156	+	9611864	9614156	0	2	26,1171,	0,1121	-156	-154	7.84	-7.36	-8.39	-0.723	4.42127	15.0448	3.40282	4.96745	12.657	2.54799	3.15943	9.29299	2.94135	2.44501	6.92451	2.8321
1	9982417	9982867	NMNAT1	protein_coding	ENSG00000173614	2.5e-14	+	9982417	9982867	0	1	450,	0	-13.6	-12.7	4.02	-3.55	-4.29	-1.57	1.05783	5.62665	5.31904	1.31628	3.13102	2.37869	0.411069	1.11969	2.72386	0.23022	0.281516	1.22281
1	10032981	10033670	UBE4B	protein_coding	ENSG00000130939	6.3e-51	+	10032981	10033670	0	1	689,	0	-50.2	-48.9	3.41	-10.8	-12	-1.01	3.49509	10.1548	2.90546	3.80247	6.90466	1.81583	2.11799	8.88804	4.19645	3.49591	7.0919	2.02863
1	10378154	10379294	KIF1B	protein_coding	ENSG00000054523	6.3e-33	+	10378154	10379294	0	1	1140,	0	-32.2	-31	5.65	-12.8	-14.1	-1.68	1.20357	6.25572	5.19765	1.15907	3.50422	3.0233	0.288469	1.64894	5.71617	1.09052	2.06375	1.89245
1	10380613	10380883	KIF1B	protein_coding	ENSG00000054523	5e-17	+	10380613	10380883	0	1	270,	0	-16.3	-15.4	3.09	-6.22	-7.18	-2.03	1.55563	8.15697	5.24351	3.12194	6.01647	1.92715	0.152248	1.4355	9.42873	1.82258	1.34055	0.735526
1	10419604	10419934	PGD	protein_coding	ENSG00000142657	6.3e-76	+	10419604	10419934	0	1	330,	0	-75.2	-73.8	1.89	-15.6	-17	-0.728	18.5827	60.2466	3.24207	11.529	29.4349	2.55313	11.647	34.2955	2.94459	15.069	26.6526	1.76871
1	11972806	11975538	PLOD1	protein_coding	ENSG00000083444	0	+	11972806	11975538	0	2	191,886,	0,1846	-375	#NAME?	3.72	-48.2	-50.4	-0.696	18.4076	72.56	3.94185	10.7457	29.2273	2.7199	15.1718	54.3412	3.58173	30.3727	79.1954	2.60745
1	12011566	12012705	MFN2	protein_coding	ENSG00000116688	1e-225	+	12011566	12012705	0	1	1139,	0	-225	-223	4.18	-43.5	-45.6	-0.805	14.308	42.7104	2.98507	13.121	27.0397	2.06079	7.30829	22.7141	3.10799	8.45893	17.7161	2.09437
1	12013004	12013095	MFN2	protein_coding	ENSG00000116688	2.4e-05	+	12013004	12013095	0	1	91,	0	-4.62	-3.91	1.4	-4.21	-5.02	-1.37	2.15395	17.6164	8.17865	7.00977	10.3828	1.48118	0.451724	9.58317	21.2146	3.69997	3.97747	1.075
1	12275954	12276585	VPS13D	protein_coding	ENSG00000048707	5e-14	+	12275954	12276585	0	1	631,	0	-13.3	-12.4	2.3	-12.5	-13.8	-1.43	3.10634	9.52117	3.06508	2.88834	4.36072	1.50977	2.31267	3.80829	1.64671	1.76496	1.72084	0.974999
1	12277543	12277934	VPS13D	protein_coding	ENSG00000048707	5e-22	+	12277543	12277934	0	1	391,	0	-21.3	-20.3	3.39	-11.7	-13	-2.11	1.64714	9.80932	5.95536	1.86449	3.81544	2.04637	2.05009	4.26245	2.07916	2.45088	2.26797	0.925371
1	12568117	12568327	DHRS3	protein_coding	ENSG00000162496	1.9e-09	-	12568117	12568327	0	1	210,	0	-8.72	-7.9	3.16	-1.45	-1.93	-1.38	0.80004	5.77885	7.2232	0.433938	1.26293	2.9104	0.195747	2.58391	13.2002	0.863327	1.72357	1.99643
1	15214943	15220420	TMEM51	protein_coding	ENSG00000171729	1.6e-95	+	15214943	15220420	0	2	488,1095,	0,4382	-94.8	-93.3	7.57	-4.54	-5.37	-0.761	1.50355	8.07316	5.3694	1.72698	6.19898	3.58949	0.688144	3.23192	4.69658	1.0144	4.71014	4.6433
1	15492747	15493047	CASP9	protein_coding	ENSG00000132906	1.3e-16	-	15492747	15493047	0	1	300,	0	-15.9	-14.9	3.94	-4.82	-5.68	-2.18	0.93338	4.84424	5.19	0.455635	0.828799	1.819	0.205534	3.55287	17.286	0.949659	1.99072	2.09625
1	16198242	16198573	ARHGEF19	protein_coding	ENSG00000142632	1.4e-09	-	16198242	16198573	0	1	331,	0	-8.86	-8.03	2.09	-7.75	-8.81	-1.7	1.69193	4.34529	2.56825	2.82191	2.45385	0.86957	1.67656	6.61589	3.9461	3.12988	5.24881	1.677
1	17407686	17408524	RCC2	protein_coding	ENSG00000179051	1e-217	-	17407686	17408524	0	1	838,	0	-217	-215	4.15	-11.6	-12.9	-0.582	10.7929	43.5342	4.03359	12.9133	35.8421	2.7756	5.05252	22.3162	4.41686	4.72872	15.1388	3.20146
1	17407838	17409017	RCC2	protein_coding	ENSG00000179051	1e-198	-	17407838	17409017	0	2	716,38,	0,1141	-198	-196	4.98	-11.9	-13.2	-0.673	17.2688	52.3383	3.03081	18.8539	42.781	2.26908	7.74162	26.7558	3.4561	6.93867	18.6255	2.68431
1	20648696	20648996	PINK1	protein_coding	ENSG00000158828	2.5e-68	+	20648696	20648996	0	1	300,	0	-67.6	-66.2	10.9	-7.39	-8.43	-1.24	5.88029	16.6302	2.82813	3.8729	8.89578	2.29693	4.65878	12.2736	2.6345	9.41026	15.8051	1.67956
1	20807161	20807341	EIF4G3	protein_coding	ENSG00000075151	7.1e-09	-	20807161	20807341	0	1	180,	0	-8.15	-7.34	1.85	-2.68	-3.34	-0.98	2.80014	8.73962	3.12114	4.05009	6.6304	1.6371	1.02767	3.66053	3.56197	4.17275	3.21733	0.771034
1	22512129	22517328	ZBTB40	protein_coding	ENSG00000184677	3e-06	+	22512129	22517328	0	3	5,207,29,	0,794,5170	-5.52	-4.78	2	-2.91	-3.59	-1.51	4.64754	7.21135	1.55165	6.9007	6.5341	0.946876	1.79096	6.83502	3.81639	1.61202	1.65205	1.02483
1	22526241	22527081	ZBTB40	protein_coding	ENSG00000184677	2.5e-16	+	22526241	22527081	0	1	840,	0	-15.6	-14.7	4.42	-7.41	-8.45	-1.4	1.26673	5.83236	4.60426	1.51878	3.11786	2.05287	0.75852	2.60698	3.43692	0.431663	1.05569	2.44562
1	22529927	22530648	ZBTB40	protein_coding	ENSG00000184677	5e-19	+	22529927	22530648	0	1	721,	0	-18.3	-17.3	5.27	-1.5	-1.98	-0.67	1.00976	4.38453	4.34215	1.45348	3.81639	2.62568	0.399096	2.33842	5.85928	0.502909	1.35543	2.69518
1	22913415	22915213	EPHB2	protein_coding	ENSG00000133216	1e-122	+	22913415	22915213	0	1	1798,	0	-122	-120	10.6	-3.39	-4.12	-0.632	2.14916	11.1658	5.19543	1.19104	5.4485	4.57459	0.434389	2.06942	4.76399	0.821073	2.09359	2.54982
1	23090853	23091745	LUZP1	protein_coding	ENSG00000169641	2.5e-24	-	23090853	23091745	0	2	45,556,	0,336	-23.6	-22.6	4.74	-1.96	-2.52	-0.905	0.885236	5.33476	6.02637	2.57764	6.78485	2.6322	0.136795	0.935107	6.83583	0.430945	0.692582	1.60712
1	23757007	23759903	TCEB3	protein_coding	ENSG00000011007	1e-110	+	23757007	23759903	0	2	118,392,	0,2504	-110	-108	4.26	-11.5	-12.7	-1.03	8.1259	28.8481	3.55014	9.42539	26.4566	2.80695	3.82858	11.2476	2.93779	3.65644	6.70671	1.83422
1	25361313	25362152	TMEM50A	protein_coding	ENSG00000183726	2e-27	+	25361313	25362152	0	1	839,	0	-26.7	-25.7	3.4	-12.5	-13.8	-1.44	2.43636	8.5536	3.51082	2.22658	4.28723	1.92548	1.0044	3.27993	3.26556	1.72871	2.54529	1.47237
1	25565177	25567807	LDLRAP1	protein_coding	ENSG00000157978	1e-32	+	25565177	25567807	0	2	30,960,	0,1670	-32	-30.9	5.38	-9.21	-10.4	-1.72	1.30108	7.8543	6.03678	1.7489	4.57095	2.61361	0.477504	1.58558	3.32055	0.523228	0.987135	1.88662
1	26275016	26277421	CEP85	protein_coding	ENSG00000130695	1e-54	+	26275016	26277421	0	3	55,226,289,	0,1518,2116	-54	-52.7	2.92	-4.37	-5.19	-0.672	7.61442	21.2905	2.79608	4.15667	10.2073	2.45565	8.18532	22.5412	2.75385	6.95205	11.0807	1.59388
1	26773583	26775089	ARID1A	protein_coding	ENSG00000117713	3.2e-89	+	26773583	26775089	0	4	134,97,88,761,	0,218,532,745	-88.5	-87	5.8	-4.51	-5.34	-0.716	4.07057	11.6528	2.8627	2.48912	6.20065	2.4911	2.13147	6.89042	3.23271	3.04562	8.57954	2.81701
1	26853175	26854317	ZDHHC18	protein_coding	ENSG00000204160	1e-102	+	26853175	26854317	0	2	36,592,	0,550	-102	-100	4.91	-4.2	-5.01	-0.751	3.61165	12.1194	3.35563	3.51884	8.41997	2.39283	4.18924	14.4728	3.45475	4.70156	13.3426	2.8379
1	27099411	27099830	SLC9A1	protein_coding	ENSG00000090020	1e-07	-	27099411	27099830	0	1	419,	0	-6.99	-6.21	2.47	-1.98	-2.54	-1.05	1.13609	4.25509	3.74536	1.08743	2.53189	2.32832	0.735804	2.40507	3.26863	1.11264	0.863841	0.776388
1	27336071	27336251	TMEM222	protein_coding	ENSG00000186501	2.4e-05	+	27336071	27336251	0	1	180,	0	-4.62	-3.91	1.51	-7.03	-8.04	-1.8	2.80014	8.24021	2.94278	4.80948	4.05191	0.842483	1.82697	5.92145	3.24113	4.60441	5.22816	1.13547
1	27843299	27850507	PPP1R8	protein_coding	ENSG00000117751	0	+	27843299	27850507	0	3	31,65,415,	0,3728,6793	-331	#NAME?	5.74	-10.1	-11.3	-0.836	12.6582	56.0586	4.42865	12.3048	51.5121	4.18633	3.09709	16.9142	5.46132	4.56161	12.6789	2.77947
1	28230207	28233025	DNAJC8	protein_coding	ENSG00000126698	4.6e-09	-	28230207	28233025	0	2	45,105,	0,2713	-8.34	-7.53	2.31	-1.52	-2.01	-0.826	7.65372	20.6754	2.70136	11.5428	19.2281	1.66582	8.49542	23.6427	2.783	10.7052	15.2019	1.42004
1	28473553	28474032	PHACTR4	protein_coding	ENSG00000204138	2e-58	+	28473553	28474032	0	1	479,	0	-57.7	-56.4	2.97	-3.5	-4.24	-0.608	4.67664	17.7972	3.80556	4.2805	9.86254	2.30406	3.81891	8.90072	2.3307	4.54193	8.46312	1.86333
1	28603275	28603546	TAF12	protein_coding	ENSG00000120656	1.6e-16	-	28603275	28603546	0	1	271,	0	-15.8	-14.9	2.64	-5.31	-6.21	-1.2	1.34324	7.6846	5.72094	1.51318	3.79229	2.50617	2.42698	6.65046	2.74023	3.05828	2.00341	0.655078
1	28887090	28987864	EPB41	protein_coding	ENSG00000159023	0	+	28887090	28987864	0	4	120,97,190,434,	0,6650,27488,100340	-344	#NAME?	4.9	-36.1	-38.1	-1.22	9.95531	47.4228	4.76357	7.15147	16.2015	2.26548	15.3479	52.9301	3.44869	15.9526	38.0025	2.38222
1	32102505	32102866	TMEM39B	protein_coding	ENSG00000121775	6.3e-14	+	32102505	32102866	0	1	361,	0	-13.2	-12.3	2.64	-4.59	-5.43	-1.46	1.86159	5.81027	3.12114	2.14565	4.0866	1.9046	1.19563	3.00621	2.51433	1.43489	2.40631	1.677
1	32176058	32176418	KPNA6	protein_coding	ENSG00000025800	1.3e-55	+	32176058	32176418	0	1	360,	0	-54.9	-53.6	2.98	-4.92	-5.79	-0.761	5.44472	16.855	3.09566	4.7462	13.2147	2.78428	3.48267	9.9588	2.85953	5.61162	10.959	1.95292
1	32366386	32366835	BSDC1	protein_coding	ENSG00000160058	5e-36	-	32366386	32366835	0	1	449,	0	-35.3	-34.2	3.31	-5.06	-5.94	-0.904	2.74401	6.1397	2.23749	2.68916	3.32258	1.23555	2.24303	5.17932	2.30908	4.44161	7.01327	1.57899
1	32368386	32376616	BSDC1	protein_coding	ENSG00000160058	5e-70	-	32368386	32376616	0	4	164,109,90,355,	0,843,6306,7875	-69.3	-68	4.38	-35.3	-37.3	-1.51	9.2038	31.4459	3.41662	9.13809	14.9138	1.63205	8.24428	25.2633	3.06434	11.7956	20.4668	1.73512
1	32650423	32650634	ZBTB8OS	protein_coding	ENSG00000176261	3.2e-06	-	32650423	32650634	0	1	211,	0	-5.5	-4.76	1.9	-2.04	-2.61	-1.14	1.32708	3.12425	2.35423	1.72753	1.64974	0.954974	1.36374	2.75535	2.02044	1.84122	2.23002	1.21117
1	32770920	32773472	KIAA1522	protein_coding	ENSG00000162522	1e-133	+	32770920	32773472	0	2	1521,608,	0,1944	-133	-132	8.04	-7.53	-8.58	-0.652	3.10396	13.4973	4.34843	1.97963	7.71574	3.89757	1.25502	6.89972	5.49768	2.46954	7.54841	3.0566
1	33146566	33147434	TRIM62	protein_coding	ENSG00000116525	1e-17	-	33146566	33147434	0	1	868,	0	-17	-16	4.3	-4.8	-5.66	-1.25	1.8388	5.83408	3.17276	0.997358	2.368	2.37427	0.757731	2.09868	2.76969	0.507254	0.979932	1.93184
1	33181163	33182059	TRIM62	protein_coding	ENSG00000116525	7.9e-07	-	33181163	33182059	0	2	503,66,	0,830	-6.1	-5.35	2.58	-2.74	-3.4	-1.08	2.31295	5.8191	2.51588	2.16206	2.70926	1.25309	1.95059	5.21095	2.67147	1.32002	2.41724	1.83121
1	33493236	33495578	ZSCAN20	protein_coding	ENSG00000121903	1.3e-42	+	33493236	33495578	0	2	379,1361,	0,981	-41.9	-40.7	9.92	-3.37	-4.1	-1.01	0.949473	4.67548	4.92429	0.83795	3.46762	4.13822	0.0590616	0.735077	12.4459	0.0446548	0.135211	3.02791
1	34855265	34856708	SMIM12	protein_coding	ENSG00000163866	0	-	34855265	34856708	0	2	717,153,	0,1290	-548	#NAME?	9.31	-6.88	-7.89	-0.635	5.50372	45.7388	8.31051	5.68235	40.6016	7.14522	0.732364	5.83606	7.9688	0.982406	5.07561	5.16651
1	34987153	34987633	ZMYM6	protein_coding	ENSG00000163867	5.8e-05	-	34987153	34987633	0	1	480,	0	-4.24	-3.54	3.96	-1.37	-1.83	-1.62	0.408354	2.21612	5.42695	0.332234	1.4504	4.36559	0.0428197	0.282615	6.60011	0.215832	0.150812	0.69875
1	35113070	35114330	ZMYM1	protein_coding	ENSG00000197056	1e-131	+	35113070	35114330	0	1	1260,	0	-131	-129	8.22	-6.41	-7.38	-0.859	2.13344	11.4626	5.37281	2.53131	10.7218	4.23567	0.326245	1.59956	4.90294	0.76055	0.473981	0.623209
1	35381590	35381681	ZMYM4	protein_coding	ENSG00000146463	0.00021	+	35381590	35381681	0	1	91,	0	-3.67	-3	1.39	-3.46	-4.19	-1.36	2.46166	12.0187	4.88235	8.26152	9.65415	1.16857	3.61379	7.66653	2.12146	2.84613	3.77859	1.32762
1	35433549	35434090	KIAA0319L	protein_coding	ENSG00000142687	6.3e-30	-	35433549	35434090	0	1	541,	0	-29.2	-28.1	3.72	-4.54	-5.37	-1.21	1.501	7.20032	4.79702	0.92643	3.15587	3.40649	0.607865	4.65676	7.66084	1.77134	4.18149	2.36064
1	35506688	35533099	KIAA0319L	protein_coding	ENSG00000142687	6.3e-44	-	35506688	35533099	0	2	447,4,	0,26407	-43.2	-42	3.98	-14.4	-15.8	-1.85	9.56145	21.5265	2.25139	7.82965	11.5775	1.47867	3.32683	7.47671	2.2474	3.38822	4.49427	1.32644
1	35557712	35561241	NCDN	protein_coding	ENSG00000020129	1e-110	+	35557712	35561241	0	4	772,180,141,916,	0,793,1394,2613	-110	-109	5.28	-19.2	-20.8	-0.844	7.40107	19.3449	2.61379	6.13486	14.2657	2.32536	2.09729	4.98711	2.37788	2.01113	4.22485	2.10073
1	35718721	35719052	C1orf216	protein_coding	ENSG00000142686	1.3e-07	-	35718721	35719052	0	1	331,	0	-6.87	-6.1	2.83	-3.31	-4.03	-1.65	1.43814	4.88845	3.39915	1.44537	2.95463	2.04421	1.11771	4.85946	4.34769	2.26917	3.77259	1.66254
1	35855646	35856126	AGO4	protein_coding	ENSG00000134698	7.9e-57	+	35855646	35856126	0	1	480,	0	-56.1	-54.8	7.29	-1.87	-2.41	-0.878	1.2834	7.89687	6.1531	0.94924	5.35266	5.63889	0.770754	4.68333	6.07629	1.40291	2.60151	1.85437
1	36055658	36055839	AGO3	protein_coding	ENSG00000126070	0.00039	+	36055658	36055839	0	1	181,	0	-3.41	-2.75	1.92	-3.19	-3.9	-1.78	1.39233	6.12532	4.39931	2.64319	3.38846	1.28196	0.567775	2.56963	4.52579	1.43093	1.89973	1.32762
1	36319155	36321437	SH3D21	protein_coding	ENSG00000214193	6.3e-54	+	36319155	36321437	0	6	9,57,95,1124,64,382,	0,100,286,519,1759,1900	-53.2	-51.9	8.56	-6.23	-7.2	-0.966	0.970586	5.47876	5.6448	0.921273	4.08894	4.43835	1.86418	9.66166	5.1828	1.57104	5.21701	3.32072
1	37705475	37708916	CDCA8	protein_coding	ENSG00000134690	1e-265	+	37705475	37708916	0	3	92,87,595,	0,1502,2846	-265	-263	2.75	-41.4	-43.4	-0.786	32.6683	122.18	3.74003	35.4677	94.8729	2.67491	9.85184	27.6919	2.81083	8.06441	15.8996	1.97158
1	37795760	37800719	MANEAL	protein_coding	ENSG00000185090	0	+	37795760	37800719	0	3	86,77,1153,	0,983,3806	-376	#NAME?	8.69	-14	-15.3	-0.751	8.42595	38.8558	4.61144	7.28809	32.3836	4.44337	1.23383	7.95199	6.44496	2.83402	6.71092	2.36798
1	39332997	39333297	MACF1	protein_coding	ENSG00000127603	1e-13	+	39332997	39333297	0	1	300,	0	-13	-12.1	2.77	-1.77	-2.29	-0.956	1.21339	5.29371	4.36273	2.58193	7.68021	2.9746	1.02767	3.68207	3.58292	2.50365	1.4478	0.578276
1	39333746	39334017	MACF1	protein_coding	ENSG00000127603	6.3e-12	+	39333746	39334017	0	1	271,	0	-11.2	-10.3	1.89	-5	-5.87	-1.2	2.68648	7.24232	2.69584	4.45547	9.5419	2.14161	3.03372	7.50858	2.47504	3.34499	2.27053	0.678785
1	39336146	39336417	MACF1	protein_coding	ENSG00000127603	2.5e-13	+	39336146	39336417	0	1	271,	0	-12.6	-11.7	2.87	-2.66	-3.31	-1.29	1.34324	5.41792	4.03347	1.42911	5.32144	3.7236	0.606744	3.28947	5.42152	0.477856	0.467462	0.978249
1	40096986	40097316	PPT1	protein_coding	ENSG00000131238	1.8e-06	-	40096986	40097316	0	2	67,202,	0,128	-5.74	-5	1.99	-2.5	-3.13	-1.04	1.66551	10.4151	6.25342	5.25081	8.38043	1.59602	2.75065	4.75477	1.7286	4.71781	7.87139	1.66844
1	41011907	41012117	CTPS1	protein_coding	ENSG00000171793	1.3e-11	+	41011907	41012117	0	1	210,	0	-10.9	-10	1.6	-16.3	-17.7	-1.71	8.0004	25.6124	3.20139	12.8012	16.6549	1.30105	1.66385	4.98325	2.99501	2.21998	3.70567	1.66924
1	42179475	42179745	FOXJ3	protein_coding	ENSG00000198815	7.9e-19	-	42179475	42179745	0	1	270,	0	-18.1	-17.1	2.79	-2.32	-2.92	-0.924	0.829671	6.71424	8.09266	2.61568	4.85001	1.8542	3.27333	8.03882	2.45586	2.49405	4.02166	1.6125
1	42842628	42843346	ERMAP	protein_coding	ENSG00000164010	2.5e-26	+	42842628	42843346	0	1	718,	0	-25.6	-24.6	6.79	-3.5	-4.24	-1.49	0.194996	4.36111	22.3652	0.698048	2.30863	3.30727	0.257634	2.67208	10.3716	0.649299	2.92383	4.50305
1	43704378	43704857	KDM4A	protein_coding	ENSG00000066135	1e-63	+	43704378	43704857	0	1	479,	0	-63	-61.7	5.56	-5.82	-6.76	-0.997	2.22141	13.1055	5.89965	3.75733	9.89715	2.63409	1.24436	4.69311	3.77149	1.40583	2.75807	1.96187
1	43930717	43931165	ST3GAL3	protein_coding	ENSG00000126091	3.2e-44	+	43930717	43931165	0	1	448,	0	-43.5	-42.3	4.96	-1.56	-2.06	-0.726	1.81259	7.257	4.00366	1.62727	4.44	2.7285	1.37635	5.32065	3.86578	2.19686	4.88793	2.22497
1	43971946	43972682	DPH2	protein_coding	ENSG00000132768	7.9e-23	+	43971946	43972682	0	3	124,177,268,	0,211,468	-22.1	-21.1	1.89	-23.8	-25.5	-1.32	10.5313	26.8837	2.55275	18.6178	26.1603	1.40513	2.63691	8.68492	3.2936	3.36834	6.39296	1.89796
1	43979062	43979920	B4GALT2	protein_coding	ENSG00000117411	5e-22	+	43979062	43979920	0	3	21,415,44,	0,139,814	-21.3	-20.3	2.43	-3.38	-4.11	-0.627	3.67518	6.67956	1.81748	4.17666	7.18293	1.71978	2.78328	6.33864	2.2774	3.18352	5.69316	1.78833
1	43997428	43997994	SLC6A9	protein_coding	ENSG00000196517	4e-06	-	43997428	43997994	0	2	311,140,	0,426	-5.4	-4.66	2.49	-1.67	-2.19	-0.815	2.17306	7.90635	3.63835	2.12158	2.75654	1.29928	3.78256	5.84387	1.54495	2.12482	3.08981	1.45415
1	44767228	44767319	KIF2C	protein_coding	ENSG00000142945	7.2e-07	+	44767228	44767319	0	1	91,	0	-6.14	-5.38	1.28	-5.05	-5.93	-0.9	11.0775	29.1412	2.63067	13.2685	21.8584	1.64739	7.22758	16.8238	2.32772	9.96146	8.55155	0.858464
1	45015244	45015575	UROD	protein_coding	ENSG00000126088	3.2e-14	+	45015244	45015575	0	1	331,	0	-13.5	-12.6	6.36	-6.97	-7.98	-1.15	6.00634	11.0443	1.83877	6.40092	10.5165	1.64297	2.67008	7.49411	2.80669	6.02503	3.49921	0.580779
1	46188681	46189071	POMGNT1	protein_coding	ENSG00000085998	7.9e-24	-	46188681	46189071	0	1	390,	0	-23.1	-22	3.71	-4.69	-5.54	-1.07	3.44633	9.33506	2.7087	2.45342	4.37776	1.78435	2.58236	6.31069	2.44377	4.44945	7.14618	1.60608
1	46285485	46286085	LRRC41	protein_coding	ENSG00000132128	1e-159	-	46285485	46286085	0	1	600,	0	-159	-157	2.11	-53.2	-55.4	-0.889	16.1475	56.8075	3.51804	26.275	52.2696	1.98933	15.8262	44.8631	2.83474	27.1085	48.5314	1.79027
1	46361591	46361921	NSUN4	protein_coding	ENSG00000117481	1.2e-09	+	46361591	46361921	0	1	330,	0	-8.93	-8.11	2.07	-2.57	-3.22	-0.871	1.69705	3.99525	2.35423	1.933	3.86773	2.0009	1.93078	4.69801	2.43322	2.35453	3.50981	1.49067
1	46608431	46608910	MOB3C	protein_coding	ENSG00000142961	1e-05	-	46608431	46608910	0	1	479,	0	-4.99	-4.26	7.22	-1.79	-2.32	-2.13	0.116916	1.53263	13.1088	0.190244	0.622897	3.2742	0.0858181	0.283205	3.30006	0.324423	0.453381	1.3975
1	47251214	47251872	STIL	protein_coding	ENSG00000123473	1e-220	-	47251214	47251872	0	1	658,	0	-220	-218	6.4	-21.7	-23.3	-1.53	3.6172	31.3989	8.68043	5.81662	25.5442	4.39158	1.37439	6.12598	4.45722	0.944673	1.78774	1.89245
1	47272223	47281179	STIL	protein_coding	ENSG00000123473	1e-122	-	47272223	47281179	0	2	18,939,	0,8017	-122	-120	3.14	-39	-41	-1.17	10.3579	45.3849	4.38168	10.8791	24.5609	2.25763	5.06856	14.1953	2.80065	5.00675	5.35171	1.0689
1	47436525	47437635	FOXD2	protein_coding	ENSG00000186564	1.3e-36	+	47436525	47437635	0	1	1110,	0	-35.9	-34.8	7.05	-1.91	-2.46	-0.605	1.91721	7.22115	3.76648	1.66245	6.0928	3.66494	0.314782	2.40932	7.65391	0.723328	1.72823	2.38927
1	51877983	51878877	NRDC	protein_coding	ENSG00000078618	0	-	51877983	51878877	0	2	57,603,	0,291	-340	#NAME?	4.71	-40.9	-43	-0.905	14.425	67.7604	4.69744	11.8051	31.0674	2.6317	14.3251	49.0648	3.42509	15.4222	34.0013	2.20471
1	52237594	52237864	ZFYVE9	protein_coding	ENSG00000157077	6.3e-22	+	52237594	52237864	0	1	270,	0	-21.2	-20.2	2.85	-6.73	-7.73	-1.75	1.34822	7.71306	5.72094	3.45945	5.70951	1.65041	1.37023	6.38799	4.66198	2.78183	2.94922	1.06017
1	52352569	52353349	CC2D1B	protein_coding	ENSG00000154222	2e-38	-	52352569	52353349	0	1	780,	0	-37.7	-36.5	4.83	-4.75	-5.61	-1.03	1.83086	6.89565	3.76634	2.42421	5.58908	2.30553	0.289856	1.26711	4.3715	0.464868	1.13689	2.44562
1	52393462	52396360	ORC1	protein_coding	ENSG00000085840	1e-155	-	52393462	52396360	0	2	341,315,	0,2583	-155	-154	5.3	-14.6	-16	-1.12	5.54906	23.2955	4.1981	6.59838	18.2437	2.76488	2.7885	8.03532	2.88159	2.64525	3.86227	1.46007
1	52474923	52475493	ZCCHC11	protein_coding	ENSG00000134744	1e-228	-	52474923	52475493	0	1	570,	0	-228	-226	7.74	-36	-38	-1.91	3.73352	31.9883	8.56787	3.51718	12.272	3.48917	4.11069	18.3253	4.45797	4.99821	4.76249	0.95284
1	52552944	52553487	ZCCHC11	protein_coding	ENSG00000134744	6e-10	-	52552944	52553487	0	2	156,55,	0,488	-9.22	-8.39	2.24	-2.08	-2.66	-1.24	2.52145	7.17157	2.84422	5.07461	5.18491	1.02173	3.11711	15.0626	4.83223	5.15541	10.4639	2.0297
1	52686817	52687027	COA7	protein_coding	ENSG00000162377	5.8e-06	-	52686817	52687027	0	1	210,	0	-5.24	-4.51	1.98	-2.26	-2.86	-1.41	1.60008	5.42213	3.38866	2.92908	4.89386	1.67078	0.0978735	0.738259	7.54299	0.369997	0.861784	2.32917
1	52771055	52771624	ZYG11B	protein_coding	ENSG00000162378	3.2e-16	+	52771055	52771624	0	1	569,	0	-15.5	-14.6	2.74	-15.2	-16.6	-2.02	1.37792	8.61016	6.24864	2.48237	5.53504	2.22974	1.11978	2.72468	2.43322	1.41106	1.14501	0.811451
1	52896299	52896659	ECHDC2	protein_coding	ENSG00000121310	1.1e-07	-	52896299	52896659	0	1	360,	0	-6.95	-6.17	3.43	-2.18	-2.77	-1.12	0.233345	1.91439	8.20413	0.253131	0.460444	1.819	0.39965	1.56111	3.90619	0.647495	1.50812	2.32917
1	53209969	53211437	CPT2	protein_coding	ENSG00000157184	7.9e-42	+	53209969	53211437	0	1	1468,	0	-41.1	-39.9	6.17	-6.08	-7.04	-0.922	2.32709	7.48089	3.2147	1.42774	4.20045	2.94203	0.252018	1.05609	4.19055	0.29993	0.579415	1.93184
1	53214188	53214727	C1orf123	protein_coding	ENSG00000162384	1.6e-20	-	53214188	53214727	0	1	539,	0	-19.8	-18.8	2.56	-12.3	-13.6	-1.51	2.80534	9.25616	3.29949	3.17	5.68935	1.79474	1.60157	5.89648	3.6817	3.02725	2.61893	0.865119
1	53244102	53245333	LRP8	protein_coding	ENSG00000157193	1.3e-23	-	53244102	53245333	0	1	1231,	0	-22.9	-21.9	7	-4.97	-5.83	-1.49	0.978116	5.57421	5.69892	0.592215	2.76042	4.66118	0.0667862	0.362083	5.42152	0.126238	0.161716	1.28104
1	53767817	53772441	NDC1	protein_coding	ENSG00000058804	2.5e-73	-	53767817	53772441	0	2	216,113,	0,4511	-72.6	-71.2	3.4	-11.1	-12.4	-1.37	8.51106	36.7496	4.31787	8.3787	26.1991	3.12687	4.18566	13.6656	3.26487	4.64464	4.12556	0.888241
1	54225849	54225999	SSBP3	protein_coding	ENSG00000157216	0.0035	-	54225849	54225999	0	1	150,	0	-2.46	-1.85	1.94	-1.77	-2.3	-2.05	0.746704	3.79549	5.08299	0.151878	0.66304	4.36559	0.137023	2.45471	17.9146	1.03599	0.844549	0.815208
1	54226118	54226567	SSBP3	protein_coding	ENSG00000157216	1e-22	-	54226118	54226567	0	1	449,	0	-22	-21	4.28	-2.16	-2.74	-1.03	1.37201	7.37431	5.37484	1.16699	3.13799	2.68895	0.45776	3.49604	7.63727	0.461466	1.975	4.27984
1	55066448	55067527	USP24	protein_coding	ENSG00000162402	2.5e-32	-	55066448	55067527	0	1	1079,	0	-31.6	-30.5	4.36	-6.35	-7.32	-0.824	2.20586	7.8174	3.54393	3.33598	7.1435	2.14135	1.75247	5.37017	3.06434	2.28033	3.25386	1.42692
1	58660016	58661211	MYSM1	protein_coding	ENSG00000162601	1e-12	-	58660016	58661211	0	2	139,42,	0,1153	-12	-11.1	2.25	-3.43	-4.17	-1.42	6.03345	15.3961	2.55179	5.41224	7.96746	1.47212	6.47263	21.6277	3.34141	4.86516	6.89904	1.41805
1	58681965	58682535	MYSM1	protein_coding	ENSG00000162601	1e-117	-	58681965	58682535	0	1	570,	0	-117	-116	3.93	-5.73	-6.66	-0.723	4.42127	22.5522	5.10083	3.79696	11.3705	2.99464	7.53626	24.6151	3.26622	4.36207	5.90549	1.35383
1	63659766	63659887	PGM1	protein_coding	ENSG00000079739	2.5e-08	+	63659766	63659887	0	1	121,	0	-7.61	-6.81	1.56	-9.06	-10.2	-1.77	2.777	15.2298	5.48428	3.38902	8.2195	2.42533	0.849316	8.32829	9.80588	3.42477	4.63654	1.35383
1	64663711	64664284	CACHD1	protein_coding	ENSG00000158966	5.1e-08	+	64663711	64664284	0	2	126,85,	0,488	-7.29	-6.51	2	-2.83	-3.51	-1.16	2.12333	5.68045	2.67526	1.94347	3.53516	1.819	0.974097	2.6635	2.73433	2.94595	0.68616	0.232917
1	64777766	64777976	RAVER2	protein_coding	ENSG00000162437	1.3e-29	+	64777766	64777976	0	1	210,	0	-28.9	-27.9	2.9	-20	-21.6	-2.61	2.40012	12.1284	5.05327	1.73575	5.13066	2.95587	1.37023	13.1964	9.63078	4.93329	6.89428	1.3975
1	64831049	64831259	RAVER2	protein_coding	ENSG00000162437	2.4e-09	+	64831049	64831259	0	1	210,	0	-8.62	-7.8	2.1	-5.6	-6.52	-2	0.53336	7.56244	14.1789	3.25454	4.2624	1.30968	2.15322	4.89096	2.27147	1.72665	2.84389	1.64705
1	74752314	74764011	TYW3	protein_coding	ENSG00000162623	2e-07	+	74752314	74764011	0	3	111,101,119,	0,9344,11578	-6.7	-5.92	1.85	-7.25	-8.28	-1.42	6.17554	17.6527	2.8585	12.1136	13.371	1.1038	6.89254	10.7142	1.55447	4.30359	2.84311	0.660636
1	75786256	75786860	RABGGTB	protein_coding	ENSG00000137955	3.4e-08	+	75786256	75786860	0	2	18,162,	0,442	-7.47	-6.68	1.62	-15	-16.4	-1.71	7.77817	19.6433	2.52544	4.68292	9.48515	2.02548	24.2074	56.6306	2.33939	21.7271	18.8013	0.865339
1	77565587	77568363	ZZZ3	protein_coding	ENSG00000036549	1.6e-72	-	77565587	77568363	0	3	197,101,32,	0,493,2744	-71.8	-70.5	3.61	-8.13	-9.22	-1.3	12.6431	42.9036	3.39345	10.8386	31.3437	2.89186	4.73352	19.3206	4.08165	4.78754	6.90994	1.44332
1	84926510	84926660	MCOLN2	protein_coding	ENSG00000153898	4.4e-06	-	84926510	84926660	0	1	150,	0	-5.36	-4.63	3.55	-1.93	-2.48	-2.46	0.373352	3.09632	8.2933	0.607514	2.09963	3.4561	0.274046	2.8423	10.3716	0.172665	0.361949	2.09625
1	86704569	86704869	SH3GLB1	protein_coding	ENSG00000097033	1e-19	+	86704569	86704869	0	1	300,	0	-19	-18	3.05	-2.76	-3.43	-1.02	0.746704	4.64448	6.21998	2.73381	4.80704	1.75836	2.60344	8.52689	3.27524	1.64032	3.67982	2.24335
1	87344884	87345125	LMO4	protein_coding	ENSG00000143013	2e-36	+	87344884	87345125	0	1	241,	0	-35.7	-34.6	3.8	-3	-3.69	-1.14	1.62664	9.07635	5.57983	2.93043	9.9731	3.40329	0.682272	6.91543	10.1359	1.07468	1.72714	1.60712
1	91520240	91524360	CDC7	protein_coding	ENSG00000097046	5e-81	+	91520240	91524360	0	2	40,320,	0,3800	-80.3	-78.9	8.74	-4.43	-5.25	-1.57	1.7112	16.3556	9.55797	2.84772	12.3859	4.34943	0.228372	3.39138	14.8503	0.647495	1.55839	2.4068
1	92030040	92032561	EPHX4	protein_coding	ENSG00000172031	7.9e-31	+	92030040	92032561	0	2	270,57,	0,2464	-30.1	-29	3.49	-1.78	-2.31	-0.879	3.76777	10.7212	2.8455	3.41378	4.0046	1.17307	0.879964	4.38553	4.98376	1.18806	3.04392	2.56208
1	93553166	93553346	FNBP1L	protein_coding	ENSG00000137942	3.5e-07	+	93553166	93553346	0	1	180,	0	-6.46	-5.69	1.76	-1.85	-2.39	-0.88	1.40007	4.49466	3.21031	2.78444	4.05191	1.4552	2.74046	8.18237	2.98577	2.73387	4.32329	1.58138
1	100188537	100188778	DBT	protein_coding	ENSG00000137992	2.3e-05	-	100188537	100188778	0	1	241,	0	-4.63	-3.92	2.11	-1.99	-2.55	-1.47	0.929507	3.04617	3.27719	2.26872	3.50778	1.54615	0.938124	2.73401	2.91434	0.859744	1.35168	1.57219
1	100877523	100878402	EXTL2	protein_coding	ENSG00000162694	1e-38	-	100877523	100878402	0	2	380,9,	0,870	-38	-36.9	6.48	-5.05	-5.92	-1.87	0.791813	11.0537	13.96	1.1713	4.6873	4.0018	0.369856	3.08873	8.35116	0.399483	1.2096	3.02791
1	108924226	108930076	GPSM2	protein_coding	ENSG00000121957	1e-248	+	108924226	108930076	0	2	135,376,	0,5474	-248	-246	9.11	-10.6	-11.9	-1.34	6.52087	34.7141	5.32354	6.15241	16.2516	2.6415	3.01665	11.1877	3.70863	2.9397	3.39992	1.15655
1	108929656	108930076	CLCC1	protein_coding	ENSG00000121940	1e-244	-	108929656	108930076	0	1	420,	0	-244	-242	9.12	-8.4	-9.49	-1.36	3.86686	34.6374	8.9575	2.71211	14.208	5.23871	2.25109	12.5504	5.57525	0.986659	3.61949	3.66844
1	108932287	108937353	CLCC1	protein_coding	ENSG00000121940	5e-45	-	108932287	108937353	0	3	214,318,277,	0,2337,4789	-44.3	-43.1	3.5	-6.41	-7.38	-0.672	10.5568	21.7418	2.05951	8.58892	16.8628	1.96332	2.87088	7.21034	2.51155	4.8342	5.01092	1.03656
1	108932295	108932655	GPSM2	protein_coding	ENSG00000121957	6.3e-45	+	108932295	108932655	0	1	360,	0	-44.2	-43	3.73	-6.93	-7.94	-1.54	0.544472	3.74555	6.87924	1.20237	2.53244	2.10621	0.342557	1.18429	3.4572	0.863327	0.452437	0.524062
1	108971259	108974581	WDR47	protein_coding	ENSG00000085433	7.9e-86	-	108971259	108974581	0	2	313,46,	0,3276	-85.1	-83.7	8.35	-3.98	-4.77	-1.34	3.58792	14.0223	3.9082	2.85565	8.58812	3.00741	2.34733	11.9839	5.10531	2.52505	6.85587	2.71514
1	109250108	109258987	CELSR2	protein_coding	ENSG00000143126	1.6e-27	+	109250108	109258987	0	2	3281,556,	0,8323	-26.8	-25.7	6.1	-6.63	-7.62	-0.763	1.43765	4.75198	3.30537	1.22904	3.55539	2.89282	0.241049	0.79295	3.28958	0.303751	0.990479	3.26083
1	109282561	109283156	PSRC1	protein_coding	ENSG00000134222	6.3e-32	-	109282561	109283156	0	1	595,	0	-31.2	-30.1	2.57	-2.75	-3.42	-0.732	5.31791	18.1549	3.41391	3.29283	9.667	2.93578	4.55976	15.4709	3.39291	6.48583	10.311	1.58977
1	110053665	110054084	STRIP1	protein_coding	ENSG00000143093	1e-157	+	110053665	110054084	0	1	419,	0	-157	-155	7.36	-9.06	-10.2	-1.3	3.74243	22.5984	6.03844	2.99045	11.5122	3.84966	1.71687	9.52777	5.54948	1.66896	4.9239	2.95028
1	110223468	110223949	KCNC4	protein_coding	ENSG00000116396	1.9e-06	+	110223468	110223949	0	1	481,	0	-5.73	-4.98	1.85	-5.01	-5.89	-1.31	1.51359	4.57876	3.0251	2.03662	2.41231	1.18446	1.6665	3.22317	1.9341	1.45383	2.5961	1.78569
1	110232940	110233151	KCNC4	protein_coding	ENSG00000116396	7.1e-06	+	110232940	110233151	0	1	211,	0	-5.15	-4.42	2.25	-2.78	-3.45	-1.9	0.530832	3.6923	6.95567	1.29565	2.35678	1.819	0.194819	1.56136	8.01442	0.981983	3.08772	3.14437
1	110407523	110407793	LAMTOR5	protein_coding	ENSG00000134248	2.2e-08	-	110407523	110407793	0	1	270,	0	-7.65	-6.86	1.77	-1.87	-2.42	-0.803	2.2816	3.60683	1.58083	2.36255	2.82406	1.19534	3.34945	13.1349	3.9215	6.33106	9.4509	1.49278
1	113119375	113124326	LRIG2	protein_coding	ENSG00000198799	5e-83	+	113119375	113124326	0	2	148,452,	0,4499	-82.3	-80.9	8.49	-3.64	-4.39	-0.881	2.61346	10.962	4.19442	2.96163	8.59189	2.90107	1.7813	7.07344	3.97095	2.02882	3.67982	1.81378
1	113622968	113642334	MAGI3	protein_coding	ENSG00000081026	6.3e-46	+	113622968	113642334	0	2	26,424,	0,18942	-45.2	-44	8.67	-5.25	-6.14	-2.24	1.30673	9.82166	7.5162	1.82254	2.72583	1.49562	0.0913486	0.775172	8.48586	0.287776	0.482599	1.677
1	113765928	113766407	RSBN1	protein_coding	ENSG00000081019	1e-288	-	113765928	113766407	0	1	479,	0	-288	-286	10.3	-3.83	-4.61	-0.897	3.50748	32.2164	9.18505	3.6622	26.5769	7.25709	1.33018	10.1549	7.63423	2.81167	10.9567	3.89687
1	114397383	114397922	TRIM33	protein_coding	ENSG00000197323	1e-162	-	114397383	114397922	0	1	539,	0	-162	-160	6.84	-4.97	-5.84	-0.778	2.33778	21.8757	9.35746	4.3112	18.698	4.33706	2.05916	12.9795	6.30328	1.5857	5.97653	3.76901
1	115641952	115651454	VANGL1	protein_coding	ENSG00000173218	1e-06	+	115641952	115651454	0	3	134,78,178,	0,676,9324	-6	-5.25	2.41	-2.72	-3.38	-0.947	6.39006	12.1778	1.90575	7.1266	8.67052	1.21664	0.527011	1.24226	2.35718	1.52742	1.02088	0.668369
1	117959352	117959653	WDR3	protein_coding	ENSG00000065183	1.3e-75	+	117959352	117959653	0	1	301,	0	-74.9	-73.5	4.13	-12.5	-13.8	-1.13	4.6514	25.5842	5.50033	6.50907	22.138	3.4011	1.77538	10.2369	5.76603	3.09765	4.26884	1.37809
1	119923894	119925305	NOTCH2	protein_coding	ENSG00000134250	1.5e-05	-	119923894	119925305	0	2	90,1,	0,1410	-4.81	-4.09	1.39	-3.61	-4.36	-1.23	14.77	41.6538	2.82017	19.7776	33.152	1.67624	4.06552	13.6294	3.35244	9.96146	5.36958	0.539035
1	144456590	144456741	NBPF15	protein_coding	ENSG00000266338	1.2e-05	-	144456590	144456741	0	1	151,	0	-4.93	-4.21	1.79	-1.85	-2.39	-1.32	3.70879	8.13603	2.19371	1.05611	1.7564	1.66308	3.13066	7.57204	2.41867	3.08739	4.43448	1.43632
1	144892003	144893420	SRGAP2B	protein_coding	ENSG00000196369	2e-18	-	144892003	144893420	0	2	378,13,	0,1404	-17.7	-16.8	6.4	-2.81	-3.47	-1.27	1.28907	6.20746	4.81547	1.3401	4.32417	3.22674	1.52442	5.99717	3.93406	0.993598	1.52741	1.53725
1	148103390	148103719	NBPF11	protein_coding	ENSG00000263956	1.1e-05	-	148103390	148103719	0	1	329,	0	-4.94	-4.22	4.31	-1.34	-1.79	-1.85	0.0851106	1.95816	23.0072	0.207736	0.957276	4.60813	0.187417	1.6493	8.80015	0.236168	0.495068	2.09625
1	149055374	149056586	NBPF9	protein_coding	ENSG00000269713	2e-16	-	149055374	149056586	0	2	525,75,	0,1137	-15.7	-14.8	7.11	-2.08	-2.66	-1.33	0.700035	4.81927	6.88433	1.06315	2.98368	2.80645	0.274046	2.7454	10.018	0.258998	0.542924	2.09625
1	150265997	150267075	APH1A	protein_coding	ENSG00000117362	1e-117	-	150265997	150267075	0	2	659,120,	0,958	-117	-116	2.86	-15.5	-16.9	-0.721	10.2444	34.8495	3.4018	11.0253	22.6829	2.05735	9.02346	23.3099	2.58325	11.3374	21.1176	1.86265
1	150505619	150507519	TARS2	protein_coding	ENSG00000143374	1e-188	+	150505619	150507519	0	2	86,604,	0,1296	-188	-186	7.91	-17.4	-18.9	-1.31	6.24959	28.8787	4.6209	6.90056	15.8313	2.2942	1.10214	7.47086	6.77849	2.25216	4.53748	2.01473
1	150622075	150622374	ENSA	protein_coding	ENSG00000143420	2.3e-10	-	150622075	150622374	0	1	299,	0	-9.64	-8.8	1.45	-5.08	-5.96	-0.617	14.6094	27.5091	1.88297	15.9244	26.3331	1.65363	5.49925	11.6017	2.10968	8.31565	8.05005	0.968059
1	150950569	150950989	SETDB1	protein_coding	ENSG00000143379	1.3e-14	+	150950569	150950989	0	1	420,	0	-13.9	-13	2.37	-13	-14.3	-2.14	0.6667	7.4911	11.2361	2.27818	3.47306	1.52449	1.8596	3.55287	1.91056	2.21998	2.11137	0.951076
1	150959318	150961132	SETDB1	protein_coding	ENSG00000143379	5e-90	+	150959318	150961132	0	2	29,570,	0,1244	-89.3	-87.8	7.05	-4.95	-5.82	-0.991	3.27228	13.7066	4.18869	3.5751	10.0175	2.80203	2.40191	8.57348	3.56945	3.28612	6.52597	1.98592
1	150960582	150963115	CERS2	protein_coding	ENSG00000143418	1.6e-21	-	150960582	150963115	0	2	173,158,	0,2375	-20.8	-19.8	2.95	-2.98	-3.66	-1.08	7.0215	21.9075	3.12006	6.53857	17.7278	2.71126	4.09827	14.9297	3.64292	6.25977	15.4184	2.46309
1	151002220	151002699	FAM63A	protein_coding	ENSG00000143409	4e-28	-	151002220	151002699	0	1	479,	0	-27.4	-26.4	3.67	-2.34	-2.95	-0.82	2.86444	8.31997	2.90457	1.0939	1.73027	1.58174	0.429091	3.43891	8.01442	2.7576	6.12065	2.21956
1	151006371	151006820	FAM63A	protein_coding	ENSG00000143409	5e-09	-	151006371	151006820	0	1	449,	0	-8.3	-7.49	3.67	-1.68	-2.19	-1.2	0.374184	3.47026	9.27423	0.558128	1.73513	3.10883	0.22888	1.51064	6.60011	1.84587	2.98266	1.61586
1	151028928	151034762	PRUNE1	protein_coding	ENSG00000143363	1e-70	+	151028928	151034762	0	2	25,957,	0,4877	-70	-68.6	8.71	-2.88	-3.56	-0.85	1.3687	7.32327	5.35052	1.76315	6.71817	3.81032	0.879068	4.47973	5.09601	1.3451	2.17465	1.61671
1	151052793	151054234	CDC42SE1	protein_coding	ENSG00000197622	1e-119	-	151052793	151054234	0	2	534,4,	0,1437	-119	-118	7.13	-5.49	-6.4	-0.964	5.67315	20.4125	3.5981	5.4202	9.98257	1.84174	4.66082	11.7068	2.51175	4.66967	8.03958	1.72166
1	151168212	151169009	SCNM1	protein_coding	ENSG00000163156	0.00058	+	151168212	151169009	0	2	126,24,	0,773	-3.24	-2.59	1.32	-3.32	-4.04	-0.977	5.4136	9.88825	1.82656	13.6691	9.17205	0.671008	4.65878	11.6276	2.49584	11.3959	13.6334	1.19634
1	151232617	151234355	PIP5K1A	protein_coding	ENSG00000143398	2.5e-28	+	151232617	151234355	0	4	86,70,163,159,	0,711,1004,1579	-27.6	-26.6	2.81	-8.26	-9.36	-0.932	11.8918	30.5599	2.56983	9.77042	15.3969	1.57587	6.19183	22.4605	3.62744	6.06857	11.4718	1.89037
1	151285991	151288679	ZNF687	protein_coding	ENSG00000143373	1e-133	+	151285991	151288679	0	3	83,2132,152,	0,283,2536	-133	-132	9.32	-11.5	-12.7	-0.792	2.87467	13.3492	4.64372	3.53228	12.3532	3.49723	0.798866	3.64334	4.56064	1.1708	3.90697	3.33702
1	151307594	151327565	PI4KB	protein_coding	ENSG00000143393	1e-203	-	151307594	151327565	0	6	207,45,937,173,202,295,	0,2616,7978,17150,18577,19676	-203	-201	7.02	-18.1	-19.7	-0.637	10.3028	31.0685	3.01553	9.48525	22.7106	2.39431	5.7271	19.5565	3.41473	5.25241	13.2202	2.51698
1	153644371	153645528	CHTOP	protein_coding	ENSG00000160679	1.3e-66	+	153644371	153645528	0	2	14,465,	0,692	-65.9	-64.5	4.24	-6.51	-7.49	-1.09	2.45524	11.7918	4.80273	4.5183	12.2157	2.70361	1.24436	5.34043	4.2917	1.73026	3.66483	2.11808
1	153659484	153661474	SNAPIN	protein_coding	ENSG00000143553	5e-28	+	153659484	153661474	0	2	82,275,	0,1715	-27.3	-26.2	2.38	-3.73	-4.5	-0.828	7.29448	17.1225	2.34732	7.0834	13.8365	1.95337	3.05135	7.38259	2.41945	3.99016	7.75606	1.94379
1	154348852	154349601	ATP8B2	protein_coding	ENSG00000143515	1e-124	+	154348852	154349601	0	1	749,	0	-124	-122	7.91	-3.01	-3.7	-0.679	3.32727	13.862	4.16619	2.31163	8.16627	3.53269	1.59159	9.59909	6.03114	1.59064	5.29152	3.32666
1	154584696	154585260	ADAR	protein_coding	ENSG00000160710	0	-	154584696	154585260	0	2	347,44,	0,520	-413	#NAME?	4.27	-27	-28.7	-0.964	19.1212	100.009	5.23028	21.1503	67.8301	3.20705	12.3005	45.2514	3.67882	15.6326	40.9623	2.62031
1	154988175	154988926	FLAD1	protein_coding	ENSG00000160688	4e-41	+	154988175	154988926	0	1	751,	0	-40.4	-39.2	4.06	-7.68	-8.74	-1.04	2.34899	8.49856	3.61797	3.2762	7.10715	2.16932	1.39577	4.15455	2.97652	2.27615	4.26532	1.87392
1	155188257	155188944	MUC1	protein_coding	ENSG00000185499	5e-87	-	155188257	155188944	0	1	687,	0	-86.3	-84.8	3.38	-4.53	-5.36	-0.688	2.4863	8.35252	3.35942	0.331612	0.554946	1.67348	1.46597	4.34412	2.96332	9.27416	26.8169	2.89157
1	155287906	155288863	HCN3	protein_coding	ENSG00000143630	1.5e-07	+	155287906	155288863	0	1	957,	0	-6.83	-6.05	3.9	-1.4	-1.86	-0.866	0.438893	2.25437	5.1365	0.142832	0.65819	4.60813	0.343631	1.944	5.65724	0.649525	1.66414	2.56208
1	155415902	155478668	ASH1L	protein_coding	ENSG00000116539	1e-128	-	155415902	155478668	0	4	21,742,102,783,	0,22424,43894,61983	-128	-127	4.29	-53.7	-56	-1.05	14.8842	34.6009	2.32467	12.483	19.8047	1.58654	11.7609	21.2725	1.80876	10.4982	11.5525	1.10043
1	155478877	155479237	ASH1L	protein_coding	ENSG00000116539	1e-29	-	155478877	155479237	0	1	360,	0	-29	-27.9	2.86	-3.67	-4.42	-0.673	4.90025	14.4412	2.94703	6.64468	11.5111	1.73238	6.4515	11.7352	1.81899	2.80581	3.66977	1.30792
1	155481453	155482412	ASH1L	protein_coding	ENSG00000116539	0	-	155481453	155482412	0	1	959,	0	-366	#NAME?	8.32	-23.1	-24.8	-1.04	5.05135	35.8698	7.10103	6.41405	26.1171	4.07186	5.20802	26.5127	5.09074	4.34814	9.19027	2.11361
1	155614131	155614848	MSTO1	protein_coding	ENSG00000125459	3.2e-13	+	155614131	155614848	0	1	717,	0	-12.5	-11.6	13.7	-4.35	-5.17	-1.9	0.468643	4.13734	8.82835	1.08031	2.54304	2.354	0.0573318	0.432453	7.54299	0.0722449	0.277646	3.84312
1	155737047	155738530	DAP3	protein_coding	ENSG00000132676	2.5e-34	+	155737047	155738530	0	2	16,374,	0,1109	-33.6	-32.5	2.19	-37.3	-39.2	-1.2	21.8985	50.3632	2.29985	19.861	30.9843	1.56006	16.3374	33.7895	2.06824	21.6496	21.7634	1.00526
1	155750201	155754189	GON4L	protein_coding	ENSG00000116580	2e-60	-	155750201	155754189	0	4	532,824,211,173,	0,1565,3002,3815	-59.7	-58.4	6.1	-6.99	-8	-0.848	3.18637	12.9674	4.06964	2.39601	7.6402	3.18871	0.767801	2.97372	3.87303	1.2801	2.83943	2.21812
1	155853334	155853785	GON4L	protein_coding	ENSG00000116580	3.2e-10	-	155853334	155853785	0	1	451,	0	-9.49	-8.65	2.24	-5.32	-6.22	-1.08	3.29063	8.50431	2.5844	4.14214	4.96177	1.19788	1.32162	2.70709	2.04831	2.23967	3.04969	1.36167
1	156212466	156212796	SLC25A44	protein_coding	ENSG00000160785	1.6e-26	+	156212466	156212796	0	1	330,	0	-25.8	-24.7	3.08	-4.01	-4.8	-1.23	2.29102	9.98813	4.35968	3.31371	7.23316	2.1828	0.373699	3.22988	8.643	2.43301	3.18077	1.30734
1	156292747	156293337	GLMP	protein_coding	ENSG00000198715	3e-06	-	156292747	156293337	0	2	462,18,	0,572	-5.53	-4.79	2.41	-1.72	-2.24	-0.919	0.93338	3.43342	3.67848	1.13909	4.17853	3.66831	0.813574	2.98764	3.67224	2.42811	1.69664	0.69875
1	156641389	156647628	BCAN	protein_coding	ENSG00000132692	1e-159	+	156641389	156647628	0	6	45,328,99,375,49,121,	0,558,4657,5411,5956,6118	-159	-157	10.4	-9.67	-10.8	-1.21	33.8385	133.043	3.93169	10.9765	38.9055	3.54445	5.69919	24.3718	4.27636	4.96604	14.8766	2.99567
1	156728620	156732007	RRNAD1	protein_coding	ENSG00000143303	1.6e-37	+	156728620	156732007	0	3	595,47,17,	0,895,3370	-36.8	-35.6	4.49	-4.34	-5.16	-0.994	2.71941	7.41153	2.72542	2.73105	4.37666	1.60256	2.71343	7.17534	2.64438	2.63321	6.83804	2.59685
1	156767887	156787137	PRCC	protein_coding	ENSG00000143294	0	+	156767887	156787137	0	3	352,48,530,	0,14394,18720	-420	#NAME?	4.93	-41.4	-43.4	-0.768	23.7259	87.38	3.68289	28.8569	71.1876	2.46692	7.97827	24.297	3.0454	9.46874	22.0089	2.32437
1	156939514	156939934	ARHGEF11	protein_coding	ENSG00000132694	3.2e-42	-	156939514	156939934	0	1	420,	0	-41.5	-40.3	3.36	-2.25	-2.85	-0.74	3.13349	11.7361	3.74536	2.54939	7.89333	3.09617	0.880862	4.19885	4.76675	1.35666	2.15446	1.58807
1	157135596	157138474	ETV3	protein_coding	ENSG00000117036	1e-11	-	157135596	157138474	0	3	112,59,159,	0,710,2719	-11	-10.1	2.79	-2.63	-3.28	-1.23	2.71529	11.7588	4.33058	4.76346	8.43868	1.77155	1.80621	9.68965	5.36462	3.84573	6.80026	1.76826
1	160217303	160218016	DCAF8	protein_coding	ENSG00000132716	0	-	160217303	160218016	0	2	405,166,	0,547	-440	#NAME?	5.18	-6.56	-7.55	-0.587	8.14051	54.0514	6.6398	6.78266	33.4713	4.93483	5.14736	28.0338	5.44625	4.94409	18.0341	3.6476
1	161039310	161039969	USF1	protein_coding	ENSG00000158773	1.6e-44	-	161039310	161039969	0	1	659,	0	-43.8	-42.6	4.76	-4.94	-5.8	-0.85	2.63443	10.4352	3.96111	2.00507	5.63433	2.81004	1.09161	5.08743	4.66049	2.20089	3.92707	1.78431
1	161120678	161120888	NIT1	protein_coding	ENSG00000158793	1.4e-06	+	161120678	161120888	0	1	210,	0	-5.84	-5.09	1.99	-1.69	-2.2	-1.1	0.80004	4.49466	5.61804	1.84424	2.368	1.284	0.685115	3.22988	4.71437	0.986659	3.61949	3.66844
1	161121982	161123068	DEDD	protein_coding	ENSG00000158796	1e-177	-	161121982	161123068	0	2	541,84,	0,1002	-177	-175	10.5	-6.27	-7.24	-0.937	2.55373	16.9958	6.65529	4.26475	14.0034	3.28352	2.46641	9.70515	3.93492	2.69358	9.90294	3.6765
1	161160487	161161380	USP21	protein_coding	ENSG00000143258	1.6e-31	+	161160487	161161380	0	3	19,621,18,	0,132,875	-30.8	-29.7	3.33	-7.36	-8.4	-1.11	2.72354	5.89725	2.16529	2.42359	4.00544	1.65269	3.6234	11.4273	3.15375	3.73933	7.78356	2.08154
1	162780116	162780747	DDR2	protein_coding	ENSG00000162733	1e-193	+	162780116	162780747	0	1	631,	0	-193	-191	8.34	-14.2	-15.5	-1.25	3.01758	22.5564	7.47499	2.85223	11.6899	4.0985	1.0749	6.60309	6.14296	1.84705	5.90821	3.19872
1	162825176	162851701	CCDC190	protein_coding	ENSG00000185860	2.5e-13	-	162825176	162851701	0	2	5,386,	0,26139	-12.6	-11.7	2.62	-2.96	-3.64	-0.934	26.4975	59.9288	2.26168	40.9606	79.9972	1.95303	6.78106	19.9245	2.93826	2.51712	4.16566	1.65493
1	167383925	167389637	POU2F1	protein_coding	ENSG00000143190	2.1e-06	+	167383925	167389637	0	3	26,75,50,	0,3255,5662	-5.68	-4.94	1.79	-2.42	-3.03	-1.35	2.03984	6.35007	3.11303	4.07356	7.57446	1.85942	5.30851	16.9408	3.19126	11.3204	8.26971	0.730511
1	169106323	169106593	ATP1B1	protein_coding	ENSG00000143153	1.8e-07	+	169106323	169106593	0	1	270,	0	-6.75	-5.98	2.35	-3.42	-4.16	-1.81	3.00756	5.93739	1.97416	1.18128	1.96456	1.66308	0.152248	1.50728	9.90017	0.287776	0	0
1	171591291	171591984	PRRC2C	protein_coding	ENSG00000117523	0	+	171591291	171591984	0	2	22,398,	0,295	-309	-307	5.06	-11	-12.2	-0.893	10.1338	57.1821	5.64268	10.0348	40.7296	4.05882	2.98514	16.7031	5.59541	3.14498	5.55851	1.76743
1	172589195	172589794	SUCO	protein_coding	ENSG00000094975	2.5e-19	+	172589195	172589794	0	1	599,	0	-18.6	-17.6	3.6	-1.46	-1.94	-0.594	1.35566	5.87782	4.33576	1.63542	5.78361	3.53647	0.480381	3.17057	6.60011	0.735053	1.63149	2.21956
1	173733997	173734297	KLHL20	protein_coding	ENSG00000076321	1.6e-16	+	173733997	173734297	0	1	300,	0	-15.8	-14.9	5.39	-5.12	-6	-2.62	0.560028	6.34246	11.3253	0.455635	1.76811	3.88053	0.0685115	0.322988	4.71437	0.0863327	0.180975	2.09625
1	173824592	173825253	DARS2	protein_coding	ENSG00000117593	1e-203	+	173824592	173825253	0	1	661,	0	-203	-201	4.39	-50.9	-53.1	-1.76	7.75228	41.252	5.32128	8.09941	21.466	2.65032	2.14552	11.61	5.41127	2.93871	4.62704	1.57452
1	178441623	178443101	RASAL2	protein_coding	ENSG00000075391	7.9e-87	+	178441623	178443101	0	2	24,427,	0,1051	-86.1	-84.7	3.66	-31.6	-33.4	-1.61	6.64335	35.2796	5.31051	9.90072	24.8824	2.51319	3.96486	11.5159	2.90448	5.80018	7.58409	1.30756
1	178473621	178473891	RASAL2	protein_coding	ENSG00000075391	1.2e-09	+	178473621	178473891	0	1	270,	0	-8.93	-8.11	1.68	-4.39	-5.21	-1.1	3.5261	9.04481	2.5651	5.31574	11.9102	2.24054	1.5986	4.16296	2.60413	2.39813	3.28436	1.36955
1	179846018	179846738	TOR1AIP2	protein_coding	ENSG00000169905	0	-	179846018	179846738	0	1	720,	0	-503	#NAME?	9.14	-15.9	-17.4	-0.983	5.63917	49.0459	8.69736	6.39155	38.5161	6.02611	1.99825	18.2757	9.14587	3.41733	10.2301	2.99359
1	179992157	179997089	CEP350	protein_coding	ENSG00000135837	1.6e-62	+	179992157	179997089	0	2	64,537,	0,4395	-61.8	-60.5	4.15	-18.3	-19.9	-1.52	6.28983	21.7379	3.45604	6.29247	9.7084	1.54286	4.41164	9.64128	2.18542	2.93043	3.1919	1.08923
1	201483529	201483830	CSRP1	protein_coding	ENSG00000159176	3e-06	-	201483529	201483830	0	1	301,	0	-5.52	-4.78	1.97	-2.13	-2.71	-0.587	7.81434	14.0863	1.80261	5.60083	9.47199	1.69118	0.955974	4.5712	4.78171	3.35579	5.35108	1.59458
1	201623004	201629427	NAV1	protein_coding	ENSG00000134369	4e-24	+	201623004	201629427	0	2	606,24,	0,6399	-23.4	-22.4	6.3	-6.71	-7.7	-2.7	0.622253	4.39953	7.07033	0.614746	2.42062	3.9376	0.0978735	2.21478	22.629	0.164443	0.488345	2.96969
1	201969469	201969887	TIMM17A	protein_coding	ENSG00000134375	1e-155	+	201969469	201969887	0	1	418,	0	-155	-153	4.09	-17.4	-18.9	-1.25	5.09116	26.5952	5.22379	5.9407	22.4847	3.78485	2.55689	10.6632	4.1704	3.77964	7.23033	1.91297
1	202586022	202586473	PPP1R12B	protein_coding	ENSG00000077157	4e-27	+	202586022	202586473	0	1	451,	0	-26.4	-25.3	6.92	-4.68	-5.52	-2.22	0.682961	5.04943	7.39344	0.65668	2.13172	3.24621	0.182292	3.43757	18.8575	0.287137	1.64522	5.72975
1	203796308	203796608	ZBED6	protein_coding	ENSG00000257315	2.2e-07	+	203796308	203796608	0	1	300,	0	-6.65	-5.88	1.66	-11.6	-12.9	-1.85	3.08015	5.84306	1.897	2.35412	2.81792	1.19702	2.87748	13.3071	4.62457	4.83463	5.48957	1.13547
1	203796390	203796601	ZC3H11A	protein_coding	ENSG00000058673	9.1e-05	+	203796390	203796601	0	1	211,	0	-4.04	-3.35	1.45	-8.84	-9.97	-1.51	1.99062	6.2485	3.13897	2.80723	2.35678	0.839537	3.11711	14.9707	4.80276	4.17343	5.1462	1.23309
1	203800228	203800498	ZBED6	protein_coding	ENSG00000257315	5e-21	+	203800228	203800498	0	1	270,	0	-20.3	-19.3	2.52	-3.39	-4.12	-0.939	1.24451	5.93739	4.77088	2.02505	3.92912	1.94026	3.1972	12.5607	3.92864	2.87776	7.44007	2.58537
1	203800244	203800484	ZC3H11A	protein_coding	ENSG00000058673	2.5e-21	+	203800244	203800484	0	1	240,	0	-20.6	-19.6	2.63	-2.76	-3.43	-0.887	1.16673	5.8056	4.97598	1.89848	3.66053	1.92814	2.14098	11.2238	5.24238	2.80581	5.88168	2.09625
1	203852237	203852597	ZC3H11A	protein_coding	ENSG00000058673	3.2e-29	+	203852237	203852597	0	1	360,	0	-28.5	-27.5	3.39	-11.5	-12.7	-1.21	5.28915	15.2735	2.88771	4.99933	9.66933	1.93412	3.53976	7.26723	2.05303	3.45331	2.26218	0.655078
1	204125857	204126427	SOX13	protein_coding	ENSG00000143842	4e-68	+	204125857	204126427	0	1	570,	0	-67.4	-66.1	11.7	-3.48	-4.22	-1.07	1.42463	10.2773	7.21397	1.71862	5.64165	3.28266	0.432704	3.97785	9.19301	1.04508	1.905	1.82283
1	204469138	204490133	PIK3C2B	protein_coding	ENSG00000133056	1.3e-08	-	204469138	204490133	0	3	748,116,66,	0,20677,20929	-7.88	-7.08	5.02	-5.04	-5.92	-1.88	0.602181	2.96422	4.92248	0.759392	1.3546	1.78379	0.110502	1.16693	10.5602	0.334191	0.447572	1.33927
1	204549211	204549722	MDM4	protein_coding	ENSG00000198625	0	+	204549211	204549722	0	1	511,	0	-603	#NAME?	12.3	-7.69	-8.76	-0.991	3.89061	46.4419	11.9369	2.80871	26.8265	9.55118	3.61998	37.9243	10.4764	2.9397	10.5185	3.57808
1	205616366	205619442	ELK4	protein_coding	ENSG00000158711	1.6e-19	-	205616366	205619442	0	3	278,117,175,	0,2590,2901	-18.8	-17.8	3.16	-12.1	-13.4	-1.57	2.35801	7.67509	3.2549	3.47722	5.72889	1.64755	2.2717	5.4058	2.37963	1.09052	1.016	0.931666
1	205789302	205789753	SLC41A1	protein_coding	ENSG00000133065	1.6e-20	-	205789302	205789753	0	1	451,	0	-19.8	-18.8	2.53	-1.86	-2.41	-0.587	3.04228	5.87993	1.93274	3.9906	5.58659	1.39994	2.59766	8.37907	3.22562	4.42192	6.90192	1.56084
1	206455763	206461686	SRGAP2	protein_coding	ENSG00000266028	1.6e-61	+	206455763	206461686	0	4	396,39,325,650,	0,2607,2859,5273	-60.8	-59.5	6.16	-14.9	-16.3	-1.11	3.85267	11.2632	2.92348	4.75024	9.69872	2.04173	1.06411	5.22279	4.90811	1.26744	3.46547	2.73424
1	211313269	211313993	RCOR3	protein_coding	ENSG00000117625	3.2e-25	+	211313269	211313993	0	2	29,570,	0,154	-24.5	-23.4	3.85	-2.41	-3.03	-0.874	1.26217	5.30255	4.20115	0.988858	3.43142	3.47009	1.23527	5.01468	4.05959	1.51334	2.47745	1.63707
1	211941740	211944831	INTS7	protein_coding	ENSG00000143493	1e-106	-	211941740	211944831	0	2	371,48,	0,3043	-106	-104	6.54	-3.1	-3.8	-0.882	4.21023	21.9906	5.22312	6.41587	19.5826	3.05222	0.882964	3.00633	3.40482	0.37088	1.03661	2.795
1	212446142	212446350	NENF	protein_coding	ENSG00000117691	1.6e-11	+	212446142	212446350	0	1	208,	0	-10.8	-9.89	2.27	-2.6	-3.24	-0.879	1.48084	4.1057	2.77254	2.30008	5.25969	2.28674	0.0988146	2.32924	23.5718	1.24518	2.69722	2.16612
1	213241050	213241350	RPS6KC1	protein_coding	ENSG00000136643	2.5e-09	+	213241050	213241350	0	1	300,	0	-8.61	-7.8	1.87	-4.95	-5.82	-1.27	2.33345	6.64211	2.84648	2.50599	3.4257	1.367	2.94599	5.87839	1.99538	3.79864	3.98144	1.04812
1	217431063	217449276	GPATCH2	protein_coding	ENSG00000092978	7.9e-46	-	217431063	217449276	0	2	302,28,	0,18185	-45.1	-43.9	9.39	-3.19	-3.9	-2.05	2.37588	10.3513	4.35685	3.24467	10.7995	3.32838	0.186849	1.05705	5.65724	0.627874	0.383886	0.611406
1	218346593	218405170	TGFB2	protein_coding	ENSG00000092969	1e-133	+	218346593	218405170	0	3	454,84,2,	0,16740,58575	-133	-131	3.98	-3.36	-4.09	-0.844	21.0529	41.0346	1.94912	2.70006	4.26678	1.58025	12.9411	25.0854	1.93844	4.02886	4.72545	1.1729
1	222712582	222712763	BROX	protein_coding	ENSG00000162819	2.8e-06	+	222712582	222712763	0	1	181,	0	-5.56	-4.82	1.68	-3.19	-3.9	-1.11	8.50871	20.5281	2.4126	6.92263	13.8286	1.99759	2.61176	6.10287	2.33669	4.14969	4.89932	1.18065
1	224153305	224158038	FBXO28	protein_coding	ENSG00000143756	0	+	224153305	224158038	0	2	32,687,	0,4046	-373	#NAME?	6.83	-17.9	-19.4	-1.11	5.99752	35.8823	5.98285	8.61841	39.2613	4.55552	2.6871	12.5062	4.65418	3.09789	7.92866	2.55937
1	226894121	226895956	PSEN2	protein_coding	ENSG00000143801	2.5e-24	+	226894121	226895956	0	2	4,533,	0,1302	-23.6	-22.6	3.7	-4.91	-5.78	-1.43	1.40789	6.64015	4.71638	1.61212	4.19802	2.60404	1.03341	4.11404	3.98102	1.49515	1.81986	1.21718
1	227028828	227029188	CDC42BPA	protein_coding	ENSG00000143776	7.9e-17	-	227028828	227029188	0	1	360,	0	-16.1	-15.2	3.12	-7.42	-8.46	-1.81	2.33345	8.9477	3.83454	2.40474	4.144	1.72326	0.342557	3.92969	11.4716	0.791383	0.552978	0.69875
1	227776926	227781231	SNAP47	protein_coding	ENSG00000143740	1e-226	+	227776926	227781231	0	2	44,705,	0,3600	-226	-225	7.98	-6.66	-7.65	-0.858	3.92543	21.8432	5.56454	5.26201	17.9481	3.41088	1.75624	10.6082	6.04028	3.35418	10.2206	3.04712
1	229518049	229518320	ABCB10	protein_coding	ENSG00000135776	1.6e-32	-	229518049	229518320	0	1	271,	0	-31.8	-30.7	6.39	-3.85	-4.63	-1.59	0.82661	10.283	12.44	2.01757	7.89041	3.91085	0.151686	1.3587	8.9573	0.668998	0.400682	0.598928
1	229593889	229599337	TAF5L	protein_coding	ENSG00000135801	1e-181	-	229593889	229599337	0	2	1205,144,	0,5304	-181	-179	15.9	-4.27	-5.08	-0.773	1.78512	15.7041	8.79725	2.02655	14.0816	6.94857	0.396138	3.37593	8.52212	0.78717	3.59535	4.56744
1	230999850	231000565	ARV1	protein_coding	ENSG00000173409	2e-59	+	230999850	231000565	0	2	17,428,	0,287	-58.7	-57.4	4.41	-8.96	-10.1	-1.55	2.07651	12.1541	5.85314	1.89421	8.12037	4.28694	1.24706	5.35652	4.29531	2.56088	2.56211	1.00048
1	231019705	231020035	FAM89A	protein_coding	ENSG00000182118	4e-18	-	231019705	231020035	0	1	330,	0	-17.4	-16.5	5.65	-2	-2.56	-1.97	0.0848527	3.08724	36.3835	1.03553	4.67141	4.51111	0.0622832	1.35068	21.6861	0.470905	1.4807	3.14437
1	231366141	231366441	EGLN1	protein_coding	ENSG00000135766	1e-26	-	231366141	231366441	0	1	300,	0	-26	-25	2.71	-8.79	-9.91	-1.69	2.14677	14.0333	6.53694	4.86011	12.3215	2.53523	0.753626	3.16528	4.20007	3.28064	1.50812	0.459704
1	235131633	235135707	ARID4B	protein_coding	ENSG00000054267	1e-125	-	235131633	235135707	0	2	364,56,	0,4018	-125	-123	5.74	-4.11	-4.91	-0.913	5.13359	24.792	4.82936	5.2615	20.72	3.93804	3.57238	14.3038	4.00398	2.65165	4.65364	1.755
1	235759365	235759546	LYST	protein_coding	ENSG00000143669	1.5e-06	-	235759365	235759546	0	1	181,	0	-5.83	-5.09	2.35	-2.55	-3.19	-1.57	0.773519	5.87699	7.59773	1.00693	2.19792	2.1828	0.68133	2.6767	3.92864	0.572371	1.29982	2.27094
1	236897665	236898265	MTR	protein_coding	ENSG00000116984	1e-37	+	236897665	236898265	0	1	600,	0	-37	-35.8	4.43	-2.12	-2.7	-0.658	2.5668	8.39003	3.26868	2.39208	6.87904	2.87575	0.719371	3.45597	4.80416	1.07916	1.26682	1.1739
1	236899072	236899432	MTR	protein_coding	ENSG00000116984	1.6e-32	+	236899072	236899432	0	1	360,	0	-31.8	-30.7	4.08	-2.45	-3.07	-0.899	1.7112	10.0714	5.88557	2.72115	7.59733	2.79195	0.570929	1.83027	3.20577	1.29499	1.10596	0.854027
1	243504567	243504688	AKT3	protein_coding	ENSG00000117020	0.0016	-	243504567	243504688	0	1	121,	0	-2.79	-2.16	1.78	-1.3	-1.75	-1.63	0.69425	3.0955	4.45876	1.31795	2.60284	1.97491	0.169863	1.44143	8.48586	0.642144	0.299132	0.465833
1	247299954	247308798	ZNF496	protein_coding	ENSG00000162714	0	-	247299954	247308798	0	2	1322,324,	0,8520	-337	#NAME?	8.35	-22.4	-24.1	-0.75	6.73667	31.2205	4.63441	3.91691	16.9889	4.33731	6.0062	32.5068	5.41221	10.4795	38.7238	3.69519
1	248850005	248850396	ZNF692	protein_coding	ENSG00000171163	1e-15	-	248850005	248850396	0	1	391,	0	-15	-14.1	3.74	-4.78	-5.64	-1.58	1.57553	4.13831	2.62662	0.990511	1.82293	1.8404	1.89239	7.28582	3.85007	1.3248	2.73082	2.06131
10	812971	814589	LARP4B	protein_coding	ENSG00000107929	7.9e-58	-	812971	814589	0	2	242,148,	0,1470	-57.1	-55.7	2.18	-8.19	-9.28	-0.619	16.4418	35.2658	2.14488	15.6552	30.7293	1.96289	7.48356	17.988	2.40366	6.04329	11.833	1.95803
10	1017235	1017296	GTPBP4	protein_coding	ENSG00000107937	0.00018	+	1017235	1017296	0	1	61,	0	-3.75	-3.07	1.29	-2.2	-2.79	-0.772	0.918079	2.94732	3.21031	5.60207	2.71738	0.485066	0.673883	2.85924	4.24293	1.27376	0.29668	0.232917
10	5639074	5639818	ASB13	protein_coding	ENSG00000196372	1.6e-65	-	5639074	5639818	0	1	744,	0	-64.8	-63.4	6.61	-3.36	-4.09	-0.982	1.242	7.91398	6.37198	2.93958	10.7165	3.64557	0.193379	1.45866	7.54299	0.243681	1.02163	4.1925
10	5739727	5747134	FAM208B	protein_coding	ENSG00000108021	1.6e-94	+	5739727	5747134	0	3	770,430,956,	0,2369,6451	-93.8	-92.3	4.37	-38.6	-40.6	-0.948	6.02628	20.3469	3.37636	6.56191	15.9148	2.42533	3.64166	10.0762	2.76691	2.73894	5.12874	1.87253
10	5748601	5749859	FAM208B	protein_coding	ENSG00000108021	1e-161	+	5748601	5749859	0	1	1258,	0	-161	-159	5.5	-33.6	-35.5	-1.1	6.18791	28.4162	4.59221	6.33833	23.4805	3.70452	2.67946	10.922	4.0762	3.2735	5.42349	1.65678
10	5905249	5906478	FBXO18	protein_coding	ENSG00000134452	6.3e-26	+	5905249	5906478	0	2	38,442,	0,787	-25.2	-24.1	3.06	-10.3	-11.5	-1.33	3.15016	9.39509	2.98242	3.93935	5.66346	1.43767	2.01252	7.71134	3.83168	2.85977	5.35384	1.87212
10	5937114	5937504	FBXO18	protein_coding	ENSG00000134452	5e-22	+	5937114	5937504	0	1	390,	0	-21.3	-20.3	1.97	-17	-18.5	-1.36	8.25682	18.1707	2.20069	7.18502	10.8381	1.50844	4.7958	9.68965	2.02044	4.98073	6.0789	1.22048
10	6115507	6115718	RBM17	protein_coding	ENSG00000134453	1.1e-07	+	6115507	6115718	0	1	211,	0	-6.94	-6.16	1.52	-8.9	-10	-1.43	4.51207	14.2721	3.1631	7.6659	9.97702	1.30148	4.87048	9.00081	1.84803	4.29617	2.48733	0.578964
10	12120897	12121525	DHTKD1	protein_coding	ENSG00000181192	1.6e-51	+	12120897	12121525	0	1	628,	0	-50.8	-49.5	4.58	-3.93	-4.72	-0.933	2.58612	11.9285	4.61252	1.37851	5.96524	4.3273	0.720025	3.67219	5.10009	1.4847	2.1325	1.43632
10	13204232	13209456	MCM10	protein_coding	ENSG00000065328	2.5e-24	+	13204232	13209456	0	2	294,366,	0,4858	-23.6	-22.6	6.22	-3.25	-3.97	-1.08	3.39411	16.7074	4.92248	4.24569	12.8087	3.01687	0.186849	4.28693	22.9432	0.196211	0.932294	4.7515
10	14881628	14897458	SUV39H2	protein_coding	ENSG00000152455	1e-122	+	14881628	14897458	0	2	17,613,	0,15217	-122	-121	8.86	-8.45	-9.55	-1.55	2.84459	14.6493	5.14987	4.2309	12.3136	2.9104	0.782988	2.46086	3.14291	1.93221	1.35013	0.69875
10	14908562	14920403	DCLRE1C	protein_coding	ENSG00000152457	2e-16	-	14908562	14920403	0	4	768,133,95,24,	0,2627,11175,11817	-15.7	-14.7	5.47	-2.17	-2.75	-0.948	2.25109	9.62092	4.27389	3.81929	10.5956	2.77424	0.886619	4.12285	4.65008	1.09185	2.44848	2.2425
10	17708893	17715110	STAM	protein_coding	ENSG00000136738	1.3e-24	+	17708893	17715110	0	2	58,568,	0,5649	-23.9	-22.9	4	-2.93	-3.61	-0.949	1.38665	6.79704	4.90176	2.98419	6.69924	2.24491	0.919323	3.90062	4.24293	1.19983	3.20898	2.67452
10	21493914	21497262	CASC10	protein_coding	ENSG00000204682	7.9e-66	-	21493914	21497262	0	2	2031,513,	0,2835	-65.1	-63.7	11.5	-5.05	-5.93	-0.663	2.45453	8.18603	3.33508	1.99699	6.50269	3.25625	0.088871	0.578941	6.5144	0.213796	0.519306	2.42899
10	21671003	21673578	MLLT10	protein_coding	ENSG00000078403	6.3e-05	+	21671003	21673578	0	2	11,229,	0,2346	-4.2	-3.51	2.3	-1.93	-2.48	-1.26	2.91681	5.74318	1.96899	3.98681	3.59146	0.900837	6.67987	10.9009	1.6319	2.58998	2.26218	0.873437
10	21673637	21673698	MLLT10	protein_coding	ENSG00000078403	0.0055	+	21673637	21673698	0	1	61,	0	-2.26	-1.67	1.37	-1.6	-2.1	-1.41	0.918079	6.63146	7.2232	1.12041	3.80433	3.39546	1.34777	6.03617	4.47865	1.69835	0.89004	0.524062
10	22328684	22329867	BMI1	protein_coding	ENSG00000168283	1.3e-30	+	22328684	22329867	0	3	14,81,655,	0,363,528	-29.9	-28.8	6.46	-2.9	-3.58	-0.909	1.9041	7.571	3.97617	2.61231	8.66372	3.3165	0.328855	1.49867	4.55722	0.863327	1.25476	1.4534
10	24466775	24494550	KIAA1217	protein_coding	ENSG00000120549	5e-94	+	24466775	24494550	0	3	15,833,51,	0,6452,27724	-93.3	-91.7	12.7	-9.1	-10.2	-1.77	4.64094	15.6488	3.3719	1.57116	3.6139	2.30015	0.640152	2.34966	3.67047	0.518572	1.02666	1.97979
10	24714334	24722093	ARHGAP21	protein_coding	ENSG00000107863	1.1e-09	-	24714334	24722093	0	2	44,257,	0,7502	-8.94	-8.12	2.44	-2.49	-3.11	-1.33	1.6745	6.07252	3.62646	1.58943	1.21153	0.762247	2.38994	5.53694	2.31677	5.67903	6.49345	1.14341
10	27035119	27035659	ANKRD26	protein_coding	ENSG00000107890	2e-13	-	27035119	27035659	0	1	540,	0	-12.7	-11.8	3.69	-3.24	-3.96	-1.35	0.829671	4.88309	5.88557	1.05471	3.65286	3.46337	0.304495	1.32784	4.36079	0.431663	0.368652	0.854027
10	27537928	27538139	RAB18	protein_coding	ENSG00000099246	2.5e-09	+	27537928	27538139	0	1	211,	0	-8.6	-7.78	1.96	-2.85	-3.53	-1.11	1.45979	6.03548	4.13449	2.48332	6.28473	2.53078	1.85078	4.77594	2.5805	1.35023	1.28655	0.95284
10	28617993	28619848	WAC	protein_coding	ENSG00000095787	1e-180	+	28617993	28619848	0	2	48,312,	0,1543	-180	-178	6.12	-10.2	-11.4	-1.27	4.6669	29.0072	6.21552	4.42979	16.2537	3.66918	4.39615	25.7314	5.85316	6.40301	6.33412	0.989241
10	31520231	31520472	ZEB1	protein_coding	ENSG00000148516	5e-13	+	31520231	31520472	0	1	241,	0	-12.3	-11.4	2.13	-3.17	-3.88	-1.09	3.36946	9.07635	2.69371	3.40308	4.4707	1.31372	2.1321	5.54843	2.60233	1.50455	2.77845	1.8467
10	32269037	32271845	EPC1	protein_coding	ENSG00000120616	1.1e-08	-	32269037	32271845	0	2	98,292,	0,2516	-7.95	-7.15	2.52	-2.33	-2.93	-1.18	1.65136	6.14654	3.7221	1.9861	4.59027	2.3112	0.47431	3.52803	7.43822	1.32819	0.696057	0.524062
10	34382611	34382821	PARD3	protein_coding	ENSG00000148498	1.3e-21	-	34382611	34382821	0	1	210,	0	-20.9	-19.9	1.7	-11	-12.2	-1.04	6.26698	27.1106	4.32595	9.00422	15.0763	1.67435	9.00437	23.7166	2.6339	13.6899	16.0292	1.17088
10	35206956	35211578	CREM	protein_coding	ENSG00000095794	7.9e-31	+	35206956	35211578	0	2	95,325,	0,4297	-30.1	-29	4.9	-2.75	-3.42	-0.948	2.13344	5.67183	2.65854	2.65787	4.06506	1.52944	2.25109	5.85993	2.60315	6.28995	10.6861	1.69892
10	37952888	37953158	ZNF25	protein_coding	ENSG00000175395	5.9e-10	-	37952888	37953158	0	1	270,	0	-9.23	-8.4	2.22	-2.16	-2.74	-0.99	1.24451	4.88309	3.92371	1.35003	3.3152	2.45565	2.05534	8.32592	4.05086	2.87776	5.02708	1.74687
10	38054410	38055040	ZNF33A	protein_coding	ENSG00000189180	1e-175	+	38054410	38055040	0	1	630,	0	-175	-173	10.6	-8.09	-9.17	-1.51	1.11117	14.459	13.0125	2.60363	11.3138	4.34538	0.685115	7.25954	10.5961	0.493329	1.9821	4.01781
10	38122121	38123201	ZNF37A	protein_coding	ENSG00000075407	1e-125	+	38122121	38123201	0	1	1080,	0	-125	-124	9.73	-4.65	-5.5	-0.7	2.41123	17.3405	7.19156	3.33289	17.0364	5.11161	0.513836	3.46315	6.7398	0.359719	0.921631	2.56208
10	43557328	43558165	ZNF239	protein_coding	ENSG00000196793	1.3e-53	-	43557328	43558165	0	1	837,	0	-52.9	-51.6	7.23	-1.64	-2.15	-0.688	0.97018	6.80195	7.01102	1.79641	7.50573	4.17818	0.0245561	0.416759	16.9717	0.154718	0.0864873	0.559
10	50009008	50010201	AGAP6	protein_coding	ENSG00000204149	1.6e-99	+	50009008	50010201	0	1	1193,	0	-98.8	-97.3	10.5	-6.37	-7.34	-1.33	0.751085	6.44247	8.57755	0.916617	4.87693	5.32057	0.327339	2.48536	7.59261	0.564455	0.955692	1.69312
10	56357792	56358602	ZWINT	protein_coding	ENSG00000122952	2e-94	-	56357792	56358602	0	2	667,47,	0,763	-93.7	-92.2	3.92	-20.5	-22.1	-1.05	14.3144	54.3262	3.7952	12.0609	31.8519	2.64092	1.8999	7.89828	4.15721	1.48724	3.39644	2.28372
10	56358829	56359898	ZWINT	protein_coding	ENSG00000122952	1.6e-12	-	56358829	56359898	0	3	118,57,212,	0,646,857	-11.8	-10.9	1.31	-26.4	-28.2	-0.963	47.5373	95.3518	2.00583	42.9733	50.6274	1.17811	9.24108	13.921	1.50643	4.0824	4.06842	0.996577
10	59788942	59789303	CCDC6	protein_coding	ENSG00000108091	1e-232	-	59788942	59789303	0	1	361,	0	-232	-230	5.58	-8.48	-9.58	-1.1	5.0418	39.9249	7.91877	5.61656	32.5091	5.78809	3.64382	23.6202	6.48225	7.17446	21.356	2.97667
10	63213763	63214003	JMJD1C	protein_coding	ENSG00000171988	1.9e-10	-	63213763	63214003	0	1	240,	0	-9.72	-8.88	2.08	-1.9	-2.45	-0.827	3.3835	7.4911	2.21401	3.41726	5.52533	1.61689	1.88407	6.37902	3.38577	2.15832	4.14734	1.92156
10	68121544	68135501	MYPN	protein_coding	ENSG00000138347	1e-27	+	68121544	68135501	0	2	796,43,	0,13914	-27	-25.9	3.68	-1.99	-2.55	-0.631	3.87147	11.125	2.8736	5.15916	10.0957	1.95686	1.93531	6.12099	3.1628	0.987835	1.55306	1.57219
10	68645905	68646086	TET1	protein_coding	ENSG00000138336	3.3e-09	+	68645905	68646086	0	1	181,	0	-8.48	-7.67	4.07	-1.54	-2.03	-1.9	0.154704	4.63538	29.9629	0.251732	1.64844	6.54839	0.22711	2.03429	8.9573	0.858557	3.39953	3.95958
10	70113946	70114810	AIFM2	protein_coding	ENSG00000042286	1e-222	-	70113946	70114810	0	2	383,36,	0,828	-222	-220	5.32	-7.96	-9.03	-0.976	8.21998	47.4138	5.76812	6.79647	25.5563	3.76023	3.09037	14.1991	4.59464	2.10165	6.21966	2.95941
10	70139204	70142775	TYSND1	protein_coding	ENSG00000156521	1e-128	-	70139204	70142775	0	2	937,108,	0,3463	-128	-127	6.02	-19.5	-21.1	-0.992	7.50277	23.7421	3.16445	7.30324	13.356	1.82877	3.50097	10.0884	2.88159	3.44504	7.49876	2.17668
10	70152226	70152586	SAR1A	protein_coding	ENSG00000079332	5e-73	-	70152226	70152586	0	1	360,	0	-72.3	-70.9	3.48	-14.2	-15.5	-1.16	3.42239	17.1047	4.99787	4.61963	12.0176	2.60142	3.42557	13.8885	4.05435	5.10802	8.99847	1.76164
10	70876657	70877490	SGPL1	protein_coding	ENSG00000166224	1e-18	+	70876657	70877490	0	2	4,296,	0,537	-18	-17.1	2.43	-10.5	-11.7	-1.88	4.01353	14.9822	3.73292	4.10072	7.79071	1.89984	2.74046	6.45976	2.35718	4.40297	2.35267	0.534338
10	72334174	72334982	DNAJB12	protein_coding	ENSG00000148719	1e-244	-	72334174	72334982	0	1	808,	0	-244	-242	6.97	-4.42	-5.25	-0.686	2.35655	19.7847	8.39559	2.14284	9.31374	4.34645	1.0175	5.34849	5.25652	1.50655	4.34519	2.8842
10	73498436	73500831	USP54	protein_coding	ENSG00000166348	7.9e-89	-	73498436	73500831	0	2	752,177,	0,2218	-88.1	-86.6	4.96	-10.8	-12	-1.15	4.37051	16.6756	3.81547	2.74656	7.3334	2.67003	1.52657	6.32069	4.14044	3.09459	5.24028	1.69337
10	73520965	73529597	USP54	protein_coding	ENSG00000166348	2.5e-36	-	73520965	73529597	0	4	62,168,134,57,	0,2617,5681,8575	-35.6	-34.4	2.32	-3.81	-4.58	-0.715	9.91023	17.8292	1.79907	8.49581	14.8042	1.74253	6.59077	13.9476	2.11623	14.5802	22.826	1.56555
10	73575819	73576150	USP54	protein_coding	ENSG00000166348	7.9e-25	-	73575819	73576150	0	1	331,	0	-24.1	-23.1	3.37	-9.97	-11.2	-2.14	1.60733	7.74005	4.81547	1.44537	2.75432	1.90562	0.683045	6.26461	9.17158	2.97339	4.86609	1.63655
10	73771474	73772131	SEC24C	protein_coding	ENSG00000176986	1.6e-18	+	73771474	73772131	0	1	657,	0	-17.8	-16.9	1.96	-9.61	-10.8	-0.82	5.02917	11.7896	2.34425	6.38028	9.63779	1.51056	3.50378	7.37416	2.10463	4.2575	6.17022	1.44926
10	73812530	73813551	CAMK2G	protein_coding	ENSG00000148660	7.9e-51	-	73812530	73813551	0	1	1021,	0	-50.1	-48.8	3.77	-22.5	-24.1	-1.37	3.2362	11.0496	3.41436	3.34698	8.37729	2.50294	2.2949	7.44043	3.24216	5.53003	7.3028	1.32057
10	73813700	73814271	CAMK2G	protein_coding	ENSG00000148660	0	-	73813700	73814271	0	1	571,	0	-530	#NAME?	9.26	-15.2	-16.6	-1.29	3.72698	45.104	12.102	4.38878	40.5836	9.24712	2.4477	26.9138	10.9956	5.53376	30.1096	5.44108
10	74118042	74118551	VCL	protein_coding	ENSG00000035403	1e-143	+	74118042	74118551	0	1	509,	0	-143	-142	2.58	-35	-37	-0.879	16.1187	69.289	4.29868	16.4261	41.2934	2.51388	9.16627	26.6132	2.90338	8.24316	14.2931	1.73393
10	86942767	86944057	MMRN2	protein_coding	ENSG00000173269	1.6e-57	-	86942767	86944057	0	1	1290,	0	-56.8	-55.5	27.6	-2.76	-3.43	-1.13	0.108533	1.26594	11.6641	0.388526	0.822375	2.11665	0.621383	4.8974	7.88145	0.963713	4.47527	4.64377
10	87151508	87151927	FAM35A	protein_coding	ENSG00000122376	1.6e-42	+	87151508	87151927	0	1	419,	0	-41.8	-40.6	5.33	-2.26	-2.86	-0.831	1.40341	7.72352	5.50339	2.44673	9.13855	3.73501	1.47161	6.66019	4.52579	1.23627	2.50514	2.02637
10	89414795	89418664	IFIT5	protein_coding	ENSG00000152778	1e-106	+	89414795	89418664	0	2	8,1460,	0,2409	-106	-104	14	-7.02	-8.04	-1.14	2.13635	12.7267	5.95723	1.3967	7.41855	5.31147	0.14001	0.884477	6.31725	0.176429	0.308199	1.74687
10	89599455	89626230	PANK1	protein_coding	ENSG00000152782	1.6e-25	-	89599455	89626230	0	4	50,353,159,38,	0,12240,26239,26737	-24.8	-23.8	3.95	-5.99	-6.94	-1.38	2.38012	5.81809	2.44445	2.08833	2.84554	1.36259	1.26746	3.00379	2.36992	1.38132	2.62413	1.89973
10	94402503	94441983	TBC1D12	protein_coding	ENSG00000108239	1.6e-36	+	94402503	94441983	0	2	1081,88,	0,39392	-35.8	-34.6	6.54	-6.86	-7.87	-1.24	2.44324	6.20307	2.53887	1.42264	2.63741	1.85388	2.53182	9.53216	3.76495	2.92453	4.39665	1.50337
10	96522149	96522329	TM9SF3	protein_coding	ENSG00000077147	2.5e-15	-	96522149	96522329	0	1	180,	0	-14.6	-13.7	1.67	-3.9	-4.68	-0.833	5.13359	17.0631	3.32381	4.05009	8.65635	2.13732	3.76813	12.5965	3.34291	2.44609	3.92112	1.60301
10	96954974	96955964	LCOR	protein_coding	ENSG00000196233	7.9e-60	+	96954974	96955964	0	1	990,	0	-59.1	-57.8	7.3	-11.6	-12.9	-1.76	1.41421	9.24659	6.53833	1.05855	2.91336	2.75222	0.726637	2.93626	4.04089	0.392421	0.877453	2.236
10	97456394	97457280	ZDHHC16	protein_coding	ENSG00000171307	1e-216	+	97456394	97457280	0	2	34,504,	0,382	-216	-214	5.39	-30.8	-32.6	-1.81	5.88133	37.3163	6.34486	6.77524	17.9008	2.64209	1.87197	7.67247	4.09861	2.31076	3.90206	1.68864
10	99610937	99613548	SLC25A28	protein_coding	ENSG00000155287	1e-118	-	99610937	99613548	0	3	429,57,80,	0,1605,2531	-118	-116	3.22	-43.4	-45.5	-1.83	5.34302	28.9056	5.40997	12.7191	30.3991	2.39003	5.9191	16.7771	2.8344	12.2177	21.135	1.72986
10	99755689	99755897	CUTC	protein_coding	ENSG00000119929	4.5e-08	+	99755689	99755897	0	1	208,	0	-7.35	-6.56	2.07	-4.56	-5.39	-1.83	2.28858	6.12253	2.67526	2.95725	4.78154	1.61689	0.691702	6.52188	9.42873	1.86777	0.870071	0.465833
10	100233166	100235671	CWF19L1	protein_coding	ENSG00000095485	6.3e-19	-	100233166	100235671	0	2	205,5,	0,2500	-18.2	-17.2	2.39	-3.06	-3.75	-1.12	8.93378	19.9049	2.22805	6.61756	11.2085	1.69376	4.20856	7.75172	1.84189	4.06997	3.36096	0.825795
10	100547246	100548449	HIF1AN	protein_coding	ENSG00000166135	2.5e-62	+	100547246	100548449	0	2	4,357,	0,846	-61.6	-60.3	4.8	-4.63	-5.47	-1.12	6.28286	19.3814	3.0848	5.36413	13.9128	2.59368	1.4803	6.76396	4.56931	1.9371	2.95776	1.5269
10	101587790	101588210	POLL	protein_coding	ENSG00000166169	1.1e-07	-	101587790	101588210	0	1	420,	0	-6.97	-6.2	3.56	-1.6	-2.1	-1.03	1.3334	4.60168	3.45108	1.13909	3.3152	2.9104	0.0489368	1.5688	32.0577	0.986659	1.46503	1.48484
10	101798966	101800292	MGEA5	protein_coding	ENSG00000198408	0	-	101798966	101800292	0	2	489,51,	0,1275	-399	#NAME?	2.98	-49.1	-51.3	-0.848	21.9863	104.348	4.74606	24.0474	73.0878	3.03932	28.6987	100.629	3.50639	25.8518	38.5744	1.49214
10	102065389	102068038	HPS6	protein_coding	ENSG00000166189	0	+	102065389	102068038	0	1	2649,	0	-435	#NAME?	21.3	-13.7	-15	-0.723	4.04852	30.9881	7.65417	4.09366	28.3963	6.93665	0.155179	1.66066	10.7016	0.303093	1.55765	5.13919
10	102480184	102480930	ACTR1A	protein_coding	ENSG00000138107	0	-	102480184	102480930	0	1	746,	0	-326	#NAME?	4.44	-15	-16.4	-0.683	10.7727	51.313	4.76327	9.5891	34.0852	3.55458	4.73886	22.9902	4.85141	5.72851	17.7093	3.09144
10	103388105	103388525	TAF5	protein_coding	ENSG00000148835	1.3e-17	+	103388105	103388525	0	1	420,	0	-16.9	-16	3.25	-1.79	-2.32	-0.877	1.06672	5.85019	5.48428	1.46454	4.8544	3.31462	0.538305	1.98407	3.68578	1.23332	0.991052	0.803562
10	103425040	103425489	PDCD11	protein_coding	ENSG00000148843	1e-158	+	103425040	103425489	0	1	449,	0	-158	-156	3.13	-57.1	-59.5	-1.45	10.976	54.6233	4.97659	14.6128	31.3799	2.14743	7.91926	25.206	3.18288	8.76786	12.0919	1.37911
10	112816738	112817996	VTI1A	protein_coding	ENSG00000151532	2e-89	+	112816738	112817996	0	1	1258,	0	-88.7	-87.2	8.7	-4.58	-5.42	-0.792	1.80295	11.0997	6.1564	2.31802	8.43294	3.638	0.588175	3.92823	6.67869	0.782347	3.61086	4.61543
10	113852798	113853246	DCLRE1A	protein_coding	ENSG00000198924	1.6e-43	-	113852798	113853246	0	1	448,	0	-42.8	-41.6	6.4	-2.31	-2.92	-1.17	1.00005	9.4642	9.46373	1.32216	5.772	4.36559	0.137635	0.778632	5.65724	0.173436	0.363565	2.09625
10	113854660	113858587	NHLRC2	protein_coding	ENSG00000196865	1e-21	+	113854660	113858587	0	2	390,60,	0,3867	-21	-20	3.03	-5.49	-6.4	-1.29	4.23132	12.0523	2.84836	4.86011	7.18293	1.47794	2.92316	5.46927	1.87101	1.55399	2.77495	1.78569
10	113876553	113876883	NHLRC2	protein_coding	ENSG00000196865	5e-15	+	113876553	113876883	0	1	330,	0	-14.3	-13.4	2.46	-9.9	-11.1	-2.15	1.95161	10.4875	5.37378	2.96853	3.91796	1.31983	1.24566	2.23155	1.79146	1.0203	0.65809	0.645
10	116674520	116675060	HSPA12A	protein_coding	ENSG00000165868	3.2e-17	-	116674520	116675060	0	1	540,	0	-16.5	-15.6	3.77	-1.87	-2.41	-1.05	0.362981	3.44036	9.47806	1.13909	4.02121	3.5302	0.723177	2.61979	3.62262	0.767401	1.80975	2.35828
10	118336216	118341729	FAM204A	protein_coding	ENSG00000165669	3.2e-11	-	118336216	118341729	0	2	207,3,	0,5510	-10.5	-9.63	1.9	-4.33	-5.14	-0.861	17.0675	30.1784	1.76818	17.0321	23.2064	1.36251	13.1151	21.4095	1.63244	16.0332	15.4259	0.962124
10	119574970	119576657	TIAL1	protein_coding	ENSG00000151923	1e-196	-	119574970	119576657	0	2	821,47,	0,1640	-196	-194	4.12	-39.4	-41.5	-1.2	5.87126	36.9377	6.29127	8.60878	30.2875	3.51821	6.74854	27.774	4.11556	8.56364	15.4913	1.80896
10	119892710	119898826	SEC23IP	protein_coding	ENSG00000107651	1e-151	+	119892710	119898826	0	3	235,84,400,	0,5533,5716	-151	-149	4.1	-16.8	-18.3	-0.899	10.7099	44.3631	4.14227	10.678	27.4115	2.56711	7.28947	23.3953	3.20947	9.14958	19.5322	2.13476
10	119940589	119940949	SEC23IP	protein_coding	ENSG00000107651	1e-42	+	119940589	119940949	0	1	360,	0	-42	-40.8	3.14	-5.73	-6.66	-1.08	2.9557	13.0262	4.40714	3.54383	9.57724	2.70251	1.08477	3.66053	3.37449	1.1511	1.55839	1.35383
10	122210343	122224766	TACC2	protein_coding	ENSG00000138162	0	+	122210343	122224766	0	5	1365,36,61,295,41,	0,2998,5047,6283,14382	-389	#NAME?	12.3	-27.6	-29.4	-1.01	4.5475	19.8735	4.3702	4.99222	16.6405	3.33329	5.60133	19.2284	3.43283	8.98858	22.2041	2.47026
10	122514191	122514908	HTRA1	protein_coding	ENSG00000166033	2.5e-60	+	122514191	122514908	0	1	717,	0	-59.6	-58.3	5.66	-5.85	-6.78	-1.17	1.44498	7.52244	5.20591	3.1456	10.334	3.28522	0.143329	2.00009	13.9545	0.433469	0.90866	2.09625
10	122932308	122933410	C10orf88	protein_coding	ENSG00000119965	3.2e-46	-	122932308	122933410	0	2	353,37,	0,1065	-45.5	-44.3	8.63	-3.38	-4.11	-1.86	0.717985	7.18377	10.0055	0.700977	5.31282	7.57916	0.0527011	1.98762	37.7149	0.332049	0.649653	1.9565
10	124760278	124760489	METTL10	protein_coding	ENSG00000203791	7.1e-08	-	124760278	124760489	0	1	211,	0	-7.15	-6.37	1.88	-8.22	-9.31	-1.97	1.19437	10.4378	8.73918	2.37535	3.61372	1.52134	2.24042	4.5004	2.00873	2.5777	0.60039	0.232917
10	125836186	125836397	BCCIP	protein_coding	ENSG00000107949	5e-26	+	125836186	125836397	0	1	211,	0	-25.3	-24.2	2.37	-6.38	-7.35	-1.09	3.71583	16.4023	4.41418	5.18258	14.0621	2.71334	1.65596	6.79653	4.10427	2.45496	3.08772	1.25775
10	125841876	125853125	BCCIP	protein_coding	ENSG00000107949	1e-131	+	125841876	125853125	0	2	929,1,	0,11248	-131	-130	11.3	-6.32	-7.28	-0.73	6.20246	20.5723	3.3168	8.23083	19.7842	2.40368	1.45863	6.37641	4.3715	2.28364	3.19138	1.3975
10	131947659	131956361	PPP2R2D	protein_coding	ENSG00000175470	0	+	131947659	131956361	0	2	132,678,	0,8024	-548	#NAME?	7.92	-10.2	-11.4	-0.623	11.2006	54.1764	4.83693	7.48142	28.0155	3.74467	9.08412	34.1889	3.76359	10.264	26.0738	2.54031
10	133312292	133313162	ZNF511	protein_coding	ENSG00000198546	3.2e-42	+	133312292	133313162	0	1	870,	0	-41.5	-40.3	4.8	-8.56	-9.67	-0.977	3.86226	9.74704	2.52366	4.53017	9.12632	2.01457	2.69321	7.32849	2.7211	3.364	6.42772	1.91074
10	133420754	133421202	SPRN	protein_coding	ENSG00000203772	4.5e-08	-	133420754	133421202	0	1	448,	0	-7.35	-6.56	2.9	-2.64	-3.29	-1.44	0.937547	3.81243	4.06639	2.13579	3.774	1.76703	0.0458782	0.82189	17.9146	0.057812	0.0807923	1.3975
11	209528	210552	RIC8A	protein_coding	ENSG00000177963	2.5e-76	+	209528	210552	0	2	472,189,	0,835	-75.6	-74.1	2.87	-33.6	-35.5	-1.42	7.24393	23.3459	3.22283	8.23728	12.363	1.50086	3.42039	8.38499	2.45147	2.93871	5.99599	2.04035
11	212799	213549	RIC8A	protein_coding	ENSG00000177963	1e-72	+	212799	213549	0	1	750,	0	-72	-70.6	2.72	-12	-13.3	-0.844	9.29646	24.6507	2.65162	10.51	23.3611	2.22275	3.45298	11.6017	3.35992	4.3857	10.762	2.45388
11	213758	214933	RIC8A	protein_coding	ENSG00000177963	1e-191	+	213758	214933	0	2	22,728,	0,447	-191	-190	7.32	-19.1	-20.6	-1.33	5.37627	26.8881	5.00125	5.98401	19.8912	3.32406	1.61687	9.56045	5.91293	2.58998	5.98423	2.31053
11	294415	295689	ATHL1	protein_coding	ENSG00000142102	2.5e-43	+	294415	295689	0	2	63,1134,	0,140	-42.6	-41.4	7.79	-3.53	-4.27	-0.948	0.350895	2.91633	8.31114	0.590004	1.52327	2.5818	1.5282	8.41874	5.50892	1.16841	5.18583	4.43835
11	490889	491399	PTDSS2	protein_coding	ENSG00000174915	5e-64	+	490889	491399	0	1	510,	0	-63.3	-61.9	3.5	-10.3	-11.5	-1.16	4.17276	15.4522	3.70312	3.48427	8.58051	2.46264	3.42557	10.6396	3.10594	5.89093	13.2005	2.24082
11	561880	563191	RASSF7	protein_coding	ENSG00000099849	1.3e-22	+	561880	563191	0	3	12,698,3,	0,198,1308	-21.9	-20.9	3.18	-3.66	-4.41	-0.861	2.12072	5.94665	2.80407	5.01646	7.46268	1.48764	1.93139	5.87087	3.03971	2.68806	5.4064	2.01127
11	644232	646413	DEAF1	protein_coding	ENSG00000177030	1e-197	-	644232	646413	0	2	422,87,	0,2094	-197	-195	8.57	-5.68	-6.61	-1.02	4.29098	21.4284	4.99382	2.46168	11.3655	4.61695	0.726841	10.889	14.9812	2.7986	9.10207	3.25236
11	770063	771322	PDDC1	protein_coding	ENSG00000177225	1.3e-57	-	770063	771322	0	1	1259,	0	-56.9	-55.6	3.24	-11.2	-12.4	-0.957	3.51408	8.75846	2.49239	3.99902	7.07014	1.76797	1.9427	5.03338	2.59092	2.36575	4.31234	1.82283
11	773534	776820	PDDC1	protein_coding	ENSG00000177225	2.8e-08	-	773534	776820	0	4	95,106,78,141,	0,473,1530,3145	-7.55	-6.76	1.66	-2.55	-3.19	-0.656	11.2006	17.3722	1.55101	9.70937	14.3659	1.47959	5.33411	13.4732	2.52586	6.04329	9.26418	1.53297
11	798379	799190	PANO1	protein_coding	ENSG00000274897	2.5e-29	+	798379	799190	0	1	811,	0	-28.6	-27.5	16.5	-4.34	-5.15	-1.65	0.69054	4.95096	7.16969	0.561819	3.35199	5.96631	0.07603	1.83996	24.2004	0.542906	0.825655	1.52081
11	864816	865206	TSPAN4	protein_coding	ENSG00000214063	1e-11	+	864816	865206	0	1	390,	0	-11	-10.1	4.51	-4.37	-5.19	-2.7	0.430791	4.07208	9.45258	0.817807	1.6576	2.02688	0.0527011	0.198762	3.77149	0.398458	0.649653	1.63042
11	868427	870148	CHID1	protein_coding	ENSG00000177830	3.2e-56	-	868427	870148	0	2	1529,28,	0,1693	-55.5	-54.2	13	-8.54	-9.64	-1.21	1.76245	8.14062	4.61892	1.37539	3.65161	2.65496	0.541228	1.61805	2.9896	1.26422	1.37155	1.0849
11	1011496	1011587	AP2A2	protein_coding	ENSG00000183020	0.0035	+	1011496	1011587	0	1	91,	0	-2.46	-1.85	1.5	-1.81	-2.34	-1.59	1.23083	4.11599	3.34407	1.0014	2.73231	2.7285	0.903448	4.04623	4.47865	1.13845	3.77859	3.31906
11	1460955	1461763	BRSK2	protein_coding	ENSG00000174672	2.5e-27	+	1460955	1461763	0	1	808,	0	-26.6	-25.5	4.43	-2.02	-2.59	-0.72	1.10897	3.94952	3.56144	1.15601	3.34392	2.89265	1.19556	4.62896	3.8718	1.47449	4.88273	3.31147
11	1469516	1471519	MOB2	protein_coding	ENSG00000182208	1e-135	-	1469516	1471519	0	2	972,225,	0,1778	-135	-133	6.48	-14	-15.4	-0.96	3.22823	10.9269	3.38478	3.14034	7.36711	2.34596	3.27962	8.41874	2.56698	5.14967	8.95046	1.73807
11	4385074	4385846	TRIM21	protein_coding	ENSG00000132109	7.9e-38	-	4385074	4385846	0	1	772,	0	-37.1	-35.9	8.51	-1.77	-2.3	-0.759	0.616611	5.76388	9.34767	0.649221	4.144	6.38303	0.212989	2.08352	9.78231	0.63743	1.89883	2.97888
11	4388375	4390344	TRIM21	protein_coding	ENSG00000132109	4e-45	-	4388375	4390344	0	3	155,96,343,	0,1278,1626	-44.4	-43.1	3.31	-2.44	-3.07	-0.615	3.81837	15.1083	3.95674	5.52285	13.8691	2.51123	2.76814	8.77614	3.17041	2.65974	7.76912	2.921
11	5678279	5684033	TRIM5	protein_coding	ENSG00000132256	6.3e-43	-	5678279	5684033	0	4	155,96,478,48,	0,794,1481,5706	-42.2	-41	3.63	-9.08	-10.2	-0.837	10.9195	21.2103	1.94243	5.51219	7.25333	1.31587	5.87241	16.7854	2.85835	7.16661	12.0184	1.677
11	6211424	6211635	FAM160A2	protein_coding	ENSG00000051009	1.1e-07	-	6211424	6211635	0	1	211,	0	-6.97	-6.19	2.46	-2.34	-2.95	-1.66	0.398124	5.18341	13.0196	0.755793	1.96398	2.59857	0.487048	3.76564	7.73156	2.70045	3.68811	1.36574
11	6476771	6477758	ARFIP2	protein_coding	ENSG00000132254	1.3e-66	-	6476771	6477758	0	2	497,41,	0,946	-65.9	-64.6	4.61	-17.3	-18.8	-1.62	3.85149	16.2354	4.21534	6.14006	9.45879	1.5405	2.1776	8.82514	4.0527	4.09198	5.48306	1.33996
11	8911138	8914899	AKIP1	protein_coding	ENSG00000166452	1e-40	+	8911138	8914899	0	3	533,81,74,	0,1314,3687	-40	-38.9	3.68	-8.76	-9.87	-0.957	9.32023	22.5386	2.41825	9.30476	13.0825	1.406	2.86792	9.94315	3.46702	3.91509	8.44373	2.15672
11	8948126	8948424	TMEM9B	protein_coding	ENSG00000175348	7.9e-12	-	8948126	8948424	0	1	298,	0	-11.1	-10.3	2.01	-1.83	-2.37	-0.594	6.01372	14.2281	2.36593	4.66338	7.28676	1.56255	1.9312	3.18653	1.65003	3.12883	4.67619	1.49455
11	12937111	12937411	TEAD1	protein_coding	ENSG00000187079	1.6e-55	+	12937111	12937411	0	1	300,	0	-54.8	-53.5	5.37	-5.58	-6.49	-1.41	1.68008	11.3365	6.7476	3.18945	6.29888	1.97491	0.47958	5.81379	12.1227	0.431663	1.56845	3.6335
11	12942265	12942745	TEAD1	protein_coding	ENSG00000187079	1e-51	+	12942265	12942745	0	1	480,	0	-51	-49.7	3.94	-10.9	-12.2	-1.5	2.97515	10.8621	3.65094	4.31904	7.90813	1.83099	2.35508	8.2362	3.4972	1.0252	1.88515	1.83881
11	13388866	13389106	BTBD10	protein_coding	ENSG00000148925	7.9e-12	-	13388866	13389106	0	1	240,	0	-11.1	-10.2	2.47	-4.08	-4.87	-1.4	0.816708	5.49347	6.72636	3.51219	3.5224	1.00291	1.37023	3.63362	2.65183	1.18707	1.43272	1.20693
11	14891036	14891575	CYP2R1	protein_coding	ENSG00000186104	5e-36	-	14891036	14891575	0	1	539,	0	-35.3	-34.2	10.5	-5.91	-6.85	-1.78	1.35072	7.78296	5.7621	1.6484	4.12093	2.49996	0.0762651	0.790992	10.3716	0.288309	0.302184	1.04812
11	17168837	17207953	PIK3C2A	protein_coding	ENSG00000011405	1e-108	-	17168837	17207953	0	4	969,26,69,106,	0,25551,35469,39010	-108	-106	3.4	-27.3	-29	-1.19	6.22253	18.9518	3.04568	7.57445	11.2915	1.49074	9.52134	19.8265	2.08232	7.85849	8.86312	1.12784
11	28036232	28058943	KIF18A	protein_coding	ENSG00000121621	1.3e-38	-	28036232	28058943	0	2	432,18,	0,22693	-37.9	-36.7	3.95	-5.74	-6.68	-1.22	10.765	16.9132	1.57113	7.34079	11.3085	1.5405	1.55293	3.74666	2.41265	1.32377	1.2065	0.911413
11	28328126	28330865	METTL15	protein_coding	ENSG00000169519	5e-74	+	28328126	28330865	0	2	39,470,	0,2269	-73.3	-71.9	8.41	-6.15	-7.1	-1.73	1.26529	9.24246	7.30462	2.64071	7.6204	2.88573	0.605701	3.92155	6.4744	0.763255	1.52886	2.00308
11	31810836	31811197	PAX6	protein_coding	ENSG00000007372	1.3e-12	-	31810836	31811197	0	1	361,	0	-11.9	-11	2.58	-4.21	-5.01	-1.23	1.08593	5.18774	4.77725	2.96605	4.86719	1.64097	3.35915	7.99866	2.38115	4.0177	5.86539	1.45989
11	32105244	32105605	RCN1	protein_coding	ENSG00000049449	1e-205	+	32105244	32105605	0	1	361,	0	-205	-203	5.94	-8.57	-9.68	-0.685	6.67069	38.6798	5.79847	9.02435	33.6111	3.72449	7.17378	28.0758	3.91367	8.46586	22.4589	2.65288
11	32975598	32976721	QSER1	protein_coding	ENSG00000060749	1.6e-34	+	32975598	32976721	0	2	32,388,	0,735	-33.8	-32.7	3.82	-3.67	-4.43	-1.16	3.00015	9.41738	3.13897	3.74272	8.95893	2.3937	0.587241	2.07635	3.53577	1.47999	1.50812	1.01901
11	34357198	34358008	ABTB2	protein_coding	ENSG00000166016	3.2e-58	-	34357198	34358008	0	1	810,	0	-57.5	-56.2	5.59	-2.64	-3.29	-0.72	1.24451	5.8634	4.71143	1.01252	3.66309	3.61778	2.56284	10.3835	4.05155	1.82258	6.92619	3.80022
11	35200594	35201644	CD44	protein_coding	ENSG00000026508	4e-12	+	35200594	35201644	0	3	42,114,24,	0,487,1026	-11.4	-10.5	2.25	-2.78	-3.45	-1.27	11.8228	45.6957	3.86504	20.6301	55.5296	2.69167	17.1279	53.4007	3.11777	10.216	27.3473	2.6769
11	35204517	35204877	CD44	protein_coding	ENSG00000026508	1e-71	+	35204517	35204877	0	1	360,	0	-71	-69.6	2.63	-17.7	-19.2	-1.33	2.41123	9.36387	3.88344	4.99933	8.74844	1.74992	4.11069	21.8555	5.31676	9.06493	21.9683	2.42344
11	35807359	35807540	TRIM44	protein_coding	ENSG00000166326	1.6e-10	+	35807359	35807540	0	1	181,	0	-9.8	-8.96	2.09	-1.98	-2.53	-0.923	1.70174	8.36023	4.91275	3.02079	5.31164	1.75836	2.15754	4.38978	2.03462	3.57732	4.49937	1.25775
11	43342441	43342711	API5	protein_coding	ENSG00000166181	6.6e-10	+	43342441	43342711	0	1	270,	0	-9.18	-8.35	2.15	-1.46	-1.94	-0.831	2.59272	6.15935	2.37563	2.95319	5.15697	1.74624	0.685115	2.44036	3.56197	0.767401	1.07244	1.3975
11	44107776	44108225	EXT2	protein_coding	ENSG00000151348	5e-31	+	44107776	44108225	0	1	449,	0	-30.3	-29.2	2	-24	-25.7	-1.39	6.67294	22.0562	3.30532	5.98719	9.19247	1.53536	4.34872	12.0851	2.77899	5.24918	6.65052	1.26696
11	44618666	44619767	CD82	protein_coding	ENSG00000085117	5e-26	+	44618666	44619767	0	2	57,719,	0,382	-25.3	-24.3	3.95	-7.27	-8.3	-1.75	6.35083	13.0708	2.05813	0.411011	0.277691	0.675628	2.06594	5.94365	2.87697	0.934529	1.49258	1.59714
11	46508248	46544026	AMBRA1	protein_coding	ENSG00000110497	1e-167	-	46508248	46544026	0	5	122,87,25,1454,52,	0,4478,22334,33696,35726	-167	-165	6.35	-39.3	-41.3	-1.01	6.50147	20.1829	3.10436	7.8165	14.4706	1.85129	5.31555	19.2234	3.61644	13.6793	27.3646	2.00045
11	46603398	46616343	HARBI1	protein_coding	ENSG00000180423	7.9e-25	-	46603398	46616343	0	2	511,776,	0,12169	-24.1	-23.1	12.4	-2.42	-3.04	-1.21	0.587442	3.65533	6.22245	0.531043	2.47287	4.65663	0.01597	0.421616	26.4005	0.24149	0.407791	1.68864
11	47239301	47243025	ACP2	protein_coding	ENSG00000134575	1e-115	-	47239301	47243025	0	3	948,176,8,	0,3421,3716	-115	-113	16	-9.68	-10.8	-1.17	4.50199	18.066	4.01289	2.61628	8.55157	3.2686	0.508389	2.99592	5.89296	1.44142	3.83692	2.6619
11	47268584	47268943	NR1H3	protein_coding	ENSG00000025434	1.6e-20	+	47268584	47268943	0	1	359,	0	-19.8	-18.9	3.98	-4.72	-5.57	-2.09	0.389992	6.09304	15.6235	1.14226	2.72419	2.38491	0.229008	2.15925	9.42873	0.793587	1.05863	1.33398
11	47573222	47573461	PTPMT1	protein_coding	ENSG00000110536	4e-35	+	47573222	47573461	0	1	239,	0	-34.4	-33.2	8.32	-1.67	-2.18	-0.952	1.64025	11.7852	7.18498	1.90642	8.39203	4.40197	0.515986	2.43255	4.71437	1.19204	2.12021	1.77864
11	47573267	47573743	KBTBD4	protein_coding	ENSG00000123444	1e-49	-	47573267	47573743	0	1	476,	0	-49	-47.7	7.02	-3.98	-4.77	-1.27	1.41184	9.00191	6.37603	1.57941	5.95482	3.77029	0.345436	2.2392	6.48225	0.272057	1.25466	4.61175
11	48164496	48167485	PTPRJ	protein_coding	ENSG00000149177	7.9e-12	+	48164496	48167485	0	2	19,282,	0,2707	-11.1	-10.2	3.57	-5.77	-6.7	-2.8	1.02331	7.56576	7.39344	1.89217	1.92744	1.01864	0.614555	2.51094	4.08578	0.344183	0.360747	1.04812
11	57660768	57661749	CLP1	protein_coding	ENSG00000172409	1e-139	+	57660768	57661749	0	1	981,	0	-139	-138	10.7	-3.84	-4.61	-0.928	1.11321	12.4012	11.1401	1.99718	12.8079	6.41303	0.209515	1.40258	6.6944	0.290416	1.53118	5.27238
11	57667806	57672696	ZDHHC5	protein_coding	ENSG00000156599	1e-200	+	57667806	57672696	0	4	381,116,147,676,	0,485,643,4214	-200	-198	4.75	-36.7	-38.7	-1.15	7.10642	37.9436	5.33934	8.78478	28.5559	3.25061	3.47229	12.4204	3.577	3.78686	8.03418	2.12159
11	57795645	57801741	CTNND1	protein_coding	ENSG00000198561	1e-117	+	57795645	57801741	0	3	84,536,9,	0,811,6087	-117	-115	3.8	-28.3	-30.1	-1.12	15.9372	41.1594	2.5826	15.4293	26.5374	1.71994	7.35219	21.1046	2.87053	11.3234	16.5726	1.46356
11	57802040	57802101	CTNND1	protein_coding	ENSG00000198561	0.001	+	57802040	57802101	0	1	61,	0	-2.98	-2.34	1.27	-8.61	-9.72	-2.09	2.2952	8.35073	3.63835	5.97554	3.26085	0.545699	2.69553	5.71848	2.12146	5.94422	1.4834	0.249553
11	59149113	59153212	FAM111A	protein_coding	ENSG00000166801	1e-240	+	59149113	59153212	0	2	66,1463,	0,2636	-240	-238	8.86	-8.66	-9.77	-0.655	5.36587	27.7891	5.17886	4.97653	23.601	4.74247	0.564581	2.83909	5.02866	0.457354	1.18362	2.58796
11	59575680	59575890	OSBP	protein_coding	ENSG00000110048	2.6e-07	-	59575680	59575890	0	1	210,	0	-6.58	-5.81	1.51	-3.51	-4.25	-0.835	3.73352	15.4103	4.12754	5.53271	8.28799	1.498	6.6554	12.2736	1.84415	10.7299	11.7203	1.0923
11	59800867	59801167	STX3	protein_coding	ENSG00000166900	2e-11	+	59800867	59801167	0	1	300,	0	-10.7	-9.83	2.24	-5.38	-6.28	-1.71	0.653366	1.89775	2.90457	1.06315	2.65216	2.49463	2.60344	8.1393	3.12637	4.57563	6.45477	1.41068
11	61404492	61406139	CPSF7	protein_coding	ENSG00000149532	1e-228	-	61404492	61406139	0	2	212,208,	0,1439	-228	-226	6.19	-14.3	-15.7	-1.14	3.73352	10.9513	2.93323	4.06817	8.84053	2.1731	0.734052	5.26009	7.16584	1.66499	3.05933	1.83745
11	61445956	61446313	SDHAF2	protein_coding	ENSG00000167985	2.5e-54	+	61445956	61446313	0	1	357,	0	-53.6	-52.3	6	-1.5	-1.99	-0.808	1.3334	10.2819	7.71104	2.04206	8.35764	4.09275	0.403009	2.17135	5.38785	0.798033	1.87565	2.35034
11	61786207	61786898	MYRF	protein_coding	ENSG00000124920	2e-13	+	61786207	61786898	0	1	691,	0	-12.7	-11.8	4.89	-5.74	-6.67	-2.04	0.40523	4.03283	9.95196	0.362662	1.19942	3.30727	0.59489	2.04731	3.44149	0.787114	1.36189	1.73024
11	62792212	62792452	NXF1	protein_coding	ENSG00000162231	8.7e-10	-	62792212	62792452	0	1	240,	0	-9.06	-8.24	1.6	-2.27	-2.87	-0.694	4.90025	12.8597	2.6243	5.69544	8.49519	1.49158	5.6522	9.77039	1.7286	4.96413	7.16358	1.44307
11	63908897	63909645	MARK2	protein_coding	ENSG00000072518	1e-170	+	63908897	63909645	0	1	748,	0	-170	-169	5.73	-6.85	-7.85	-0.583	6.25165	23.9755	3.83507	5.69544	18.5926	3.26447	3.24239	12.9282	3.98724	3.87804	7.93579	2.04634
11	64237169	64238793	VEGFB	protein_coding	ENSG00000173511	1e-114	+	64237169	64238793	0	4	53,236,105,438,	0,250,627,1186	-114	-113	3.63	-12.5	-13.8	-0.748	4.64446	17.4312	3.75312	6.79072	15.1216	2.22681	6.29943	17.9817	2.8545	12.6386	34.1938	2.7055
11	64284892	64285102	GPR137	protein_coding	ENSG00000173264	0.0019	+	64284892	64285102	0	1	210,	0	-2.73	-2.11	1.45	-3.69	-4.44	-1.27	5.46694	8.41857	1.53991	3.25454	4.18346	1.28543	3.91494	6.09063	1.55574	3.94664	4.73981	1.20098
11	64792373	64796506	MAP4K2	protein_coding	ENSG00000168067	7.6e-05	-	64792373	64796506	0	3	49,118,14,	0,3899,4119	-4.12	-3.42	1.55	-1.38	-1.84	-0.77	5.41464	11.4229	2.10963	3.27252	6.8685	2.09884	12.2639	29.5507	2.40956	15.1678	24.9965	1.64799
11	64894545	64895404	ATG2A	protein_coding	ENSG00000110046	4e-67	-	64894545	64895404	0	2	664,115,	0,744	-66.4	-65.1	7.01	-10.1	-11.3	-1.42	3.30697	13.9436	4.21644	2.57355	6.25589	2.43084	1.60945	6.9656	4.32794	1.49614	4.50694	3.01239
11	65068568	65078048	CDCA5	protein_coding	ENSG00000146670	1e-137	-	65068568	65078048	0	2	33,597,	0,8883	-137	-135	4.05	-9.11	-10.2	-0.819	7.68927	28.6326	3.72371	7.19614	20.9963	2.91771	2.25109	6.9827	3.10192	2.87776	6.31975	2.19607
11	65083923	65084044	CDCA5	protein_coding	ENSG00000146670	0.00056	-	65083923	65084044	0	1	121,	0	-3.25	-2.59	1.69	-1.94	-2.49	-1.56	0.69425	5.57189	8.02578	3.5773	4.24674	1.18714	2.20822	6.40638	2.90115	1.92643	2.24349	1.16458
11	65115965	65116294	TM7SF2	protein_coding	ENSG00000149809	1.3e-20	+	65115965	65116294	0	1	329,	0	-19.9	-18.9	2.84	-2.68	-3.33	-1.07	2.63843	8.88003	3.36565	1.10793	2.82144	2.5466	1.74923	4.71229	2.69392	2.20424	3.79552	1.72192
11	65122115	65122473	FAU	protein_coding	ENSG00000149806	6.3e-18	-	65122115	65122473	0	1	358,	0	-17.2	-16.2	2.71	-1.47	-1.94	-0.716	0.0782162	3.09688	39.5938	1.14545	2.54659	2.22322	0.459295	3.41032	7.42513	0.361729	2.27482	6.28875
11	65211196	65212006	CAPN1	protein_coding	ENSG00000014216	1e-180	+	65211196	65212006	0	1	810,	0	-180	-178	4.79	-12.8	-14.1	-0.587	8.5387	37.1965	4.35623	7.62205	22.4287	2.94262	8.32288	27.5138	3.30581	10.8715	31.4583	2.89365
11	65617298	65620920	PCNX3	protein_coding	ENSG00000197136	1e-282	+	65617298	65620920	0	8	51,40,96,1128,124,179,91,90,	0,171,312,641,2238,2455,3040,3532	-282	-280	8.55	-46.6	-48.7	-1.07	9.5569	40.2829	4.21506	9.45969	26.8957	2.84319	3.38178	15.0058	4.43724	4.10308	10.5929	2.5817
11	65636200	65637439	PCNX3	protein_coding	ENSG00000197136	0	+	65636200	65637439	0	3	107,299,674,	0,190,565	-640	#NAME?	10.5	-31.1	-32.9	-1.1	9.20416	58.9993	6.41007	8.58535	35.8993	4.18146	2.13147	11.9865	5.62357	2.63794	10.5569	4.00193
11	65653595	65653865	RELA	protein_coding	ENSG00000173039	7.9e-13	-	65653595	65653865	0	1	270,	0	-12.1	-11.2	2.23	-3.14	-3.84	-1.12	2.48901	6.9362	2.78673	3.45945	5.58672	1.61492	2.28372	7.39284	3.2372	3.16553	4.22274	1.33398
11	66362640	66363387	SLC29A2	protein_coding	ENSG00000174669	2.5e-31	-	66362640	66363387	0	1	747,	0	-30.6	-29.5	4.55	-4.87	-5.74	-1.32	1.7618	4.43248	2.51588	0.884432	2.13025	2.4086	0.77041	6.12251	7.94707	1.73359	3.77939	2.1801
11	66692714	66696502	SPTBN2	protein_coding	ENSG00000173898	1e-18	-	66692714	66696502	0	6	26,131,261,90,225,226,	0,255,471,1057,1424,3562	-18	-17.1	5.93	-1.5	-1.98	-0.817	0.554772	3.79632	6.84303	2.44684	6.93115	2.83269	0.342915	2.24307	6.54118	0.64817	1.66066	2.56208
11	66842984	66843703	RCE1	protein_coding	ENSG00000173653	8.1e-07	+	66842984	66843703	0	1	719,	0	-6.09	-5.33	3.22	-3.86	-4.64	-0.915	1.83041	4.37589	2.39066	1.96449	2.83567	1.44346	1.54365	4.06992	2.63655	2.70165	4.02725	1.49067
11	66843049	66843328	C11orf80	protein_coding	ENSG00000173715	2.8e-07	+	66843049	66843328	0	2	20,160,	0,119	-6.56	-5.79	2.93	-2.08	-2.65	-2.09	0.622253	8.48991	13.6438	2.27818	4.51235	1.98069	1.02767	4.6295	4.50484	1.29499	3.11679	2.4068
11	67228136	67240075	KDM2A	protein_coding	ENSG00000173120	2.5e-75	+	67228136	67240075	0	3	27,395,29,	0,3429,11910	-74.6	-73.2	4.17	-13.5	-14.9	-1.54	9.3131	20.397	2.19015	7.88016	9.62951	1.22199	6.33465	12.4182	1.96036	6.37445	7.0223	1.10163
11	67364317	67364736	CLCF1	protein_coding	ENSG00000175505	2e-30	-	67364317	67364736	0	1	419,	0	-29.7	-28.6	2.51	-6.15	-7.11	-0.822	6.61608	15.4828	2.34018	6.7421	12.976	1.92462	3.04132	10.7303	3.52817	5.87227	6.43562	1.09593
11	68053723	68061556	CHKA	protein_coding	ENSG00000110721	1e-110	-	68053723	68061556	0	2	324,64,	0,7769	-110	-108	2.57	-31.5	-33.4	-1.37	11.7635	38.5367	3.27596	17.145	26.4447	1.54241	11.3892	37.3101	3.27594	15.2195	21.3625	1.40363
11	68736819	68737538	TESMIN	protein_coding	ENSG00000132749	5e-30	-	68736819	68737538	0	1	719,	0	-29.3	-28.2	16.9	-2	-2.56	-1.47	0.15578	4.20918	27.0201	0.221797	1.19882	5.40502	0.228689	2.1293	9.31087	0.396242	2.61772	6.60636
11	68938195	68940363	IGHMBP2	protein_coding	ENSG00000132740	3.2e-36	+	68938195	68940363	0	2	159,830,	0,1338	-35.5	-34.4	7.26	-9.09	-10.2	-1.17	2.80297	7.99858	2.85361	2.60297	6.26837	2.40816	2.80558	6.85819	2.44449	2.1474	4.20871	1.95991
11	70087800	70104065	ANO1	protein_coding	ENSG00000131620	1.6e-19	+	70087800	70104065	0	3	284,99,67,	0,15265,16198	-18.8	-17.9	4.84	-3.92	-4.7	-2.33	3.11127	9.02261	2.89998	0.91127	1.84178	2.02111	0.411069	4.13425	10.0573	0.690661	0.482599	0.69875
11	70383622	70383743	PPFIA1	protein_coding	ENSG00000131626	0.0022	+	70383622	70383743	0	1	121,	0	-2.66	-2.04	1.57	-2.94	-3.62	-1.8	0.462833	2.60022	5.61804	2.82418	1.91788	0.679093	0.169863	2.72271	16.0288	1.49834	1.34609	0.898392
11	70435385	70435835	CTTN	protein_coding	ENSG00000085733	1e-169	+	70435385	70435835	0	1	450,	0	-169	-167	3.19	-14.1	-15.5	-0.857	12.2584	46.578	3.79968	10.1252	28.3634	2.80126	6.07468	21.2311	3.49501	3.68353	11.1802	3.03519
11	72235869	72238657	INPPL1	protein_coding	ENSG00000165458	1e-118	+	72235869	72238657	0	3	117,673,616,	0,1254,2172	-118	-116	3.16	-20.6	-22.2	-0.65	10.2765	29.0586	2.82769	6.10862	12.2257	2.00138	9.31191	28.4487	3.05509	10.7762	24.7907	2.3005
11	72780924	72781892	STARD10	protein_coding	ENSG00000214530	1.6e-35	-	72780924	72781892	0	2	370,229,	0,739	-34.8	-33.6	3.92	-9.06	-10.2	-1.2	2.66457	9.5796	3.59517	2.92854	5.75594	1.96546	3.63717	10.547	2.89978	8.34501	12.5987	1.50973
11	73308708	73343143	ARHGEF17	protein_coding	ENSG00000110237	1e-133	+	73308708	73343143	0	2	3122,148,	0,34287	-133	-132	12.8	-13.7	-15	-0.823	4.55558	16.7003	3.66591	2.21547	7.72025	3.4847	1.6405	5.80193	3.53668	1.56032	5.00309	3.20644
11	73346927	73355943	ARHGEF17	protein_coding	ENSG00000110237	3.2e-16	+	73346927	73355943	0	4	268,433,117,83,	0,5902,8605,8933	-15.5	-14.6	9.02	-2.37	-2.98	-0.996	2.92134	8.81306	3.01678	1.97223	3.88184	1.96825	2.18993	5.37716	2.4554	3.30575	6.70872	2.02941
11	73396125	73396455	RELT	protein_coding	ENSG00000054967	4e-41	+	73396125	73396455	0	1	330,	0	-40.4	-39.2	4.3	-4.55	-5.38	-1.37	1.10309	5.81128	5.2682	1.58782	5.42487	3.41655	1.93078	9.21985	4.7752	3.45331	5.53892	1.60395
11	73401416	73401686	FAM168A	protein_coding	ENSG00000054965	1.6e-08	-	73401416	73401686	0	1	270,	0	-7.8	-7.01	1.92	-2.64	-3.28	-0.944	4.04465	7.76855	1.9207	2.02505	3.49938	1.72805	1.75085	4.09118	2.33669	2.3022	2.74813	1.1937
11	74842022	74842413	RNF169	protein_coding	ENSG00000166439	1.3e-85	+	74842022	74842413	0	1	391,	0	-84.9	-83.4	4.66	-8.63	-9.74	-1.37	2.72136	17.2813	6.35022	4.07858	10.4713	2.56739	1.41929	7.97971	5.62232	2.45088	5.46164	2.22844
11	74842030	74842481	XRRA1	protein_coding	ENSG00000166435	6.3e-87	-	74842030	74842481	0	1	451,	0	-86.2	-84.7	4.41	-9.33	-10.5	-1.38	2.66976	15.1815	5.68648	3.43494	9.22522	2.6857	1.32162	7.17592	5.42965	2.2971	4.81529	2.09625
11	74842539	74848241	XRRA1	protein_coding	ENSG00000166435	3.2e-32	-	74842539	74848241	0	3	1744,199,127,	0,2533,5575	-31.5	-30.4	7.31	-3.92	-4.7	-0.782	2.02909	6.20277	3.05693	1.88197	4.82866	2.56574	0.36738	2.90221	7.89975	0.713183	2.0458	2.86855
11	74949246	74949639	SPCS2	protein_coding	ENSG00000118363	1e-95	+	74949246	74949639	0	2	153,116,	0,277	-95	-93.5	2.52	-6.66	-7.65	-0.619	5.517	30.5214	5.53223	7.45277	27.9142	3.74548	2.13939	13.3998	6.26337	3.1773	10.2261	3.21848
11	75525302	75525903	GDPD5	protein_coding	ENSG00000158555	8.3e-08	-	75525302	75525903	0	1	601,	0	-7.08	-6.29	5.18	-6.02	-6.97	-2.69	0.186365	3.1161	16.7204	0.909754	0.772259	0.848866	0.376186	1.51552	4.02864	1.16355	0.692582	0.595231
11	75568406	75568616	SERPINH1	protein_coding	ENSG00000149257	3e-06	+	75568406	75568616	0	1	210,	0	-5.53	-4.79	1.52	-1.52	-2.01	-0.637	0.26668	1.35553	5.08299	1.19333	0.947199	0.793745	8.61287	19.3793	2.25004	5.42662	8.87638	1.63571
11	76542337	76545846	EMSY	protein_coding	ENSG00000158636	7.9e-94	+	76542337	76545846	0	3	30,610,50,	0,1921,3459	-93.1	-91.6	5.13	-7.16	-8.18	-0.892	6.12784	19.4551	3.17488	6.0091	13.2127	2.19879	3.33621	10.139	3.03908	3.41577	6.05872	1.77375
11	77019744	77020541	ACER3	protein_coding	ENSG00000078124	2.5e-23	+	77019744	77020541	0	2	32,268,	0,529	-22.6	-21.6	2.75	-4.03	-4.82	-1.19	3.82686	11.8859	3.10591	4.86011	9.00629	1.8531	2.05534	4.19885	2.04289	2.41731	1.50812	0.623884
11	83167879	83168828	PCF11	protein_coding	ENSG00000165494	4e-86	+	83167879	83168828	0	2	19,401,	0,548	-85.4	-83.9	8.97	-4.51	-5.34	-1.4	1.86676	13.805	7.39518	3.52575	11.3269	3.21263	0.538305	1.84565	3.42863	0.493329	0.603249	1.22281
11	85636210	85636390	TMEM126B	protein_coding	ENSG00000171204	3e-05	+	85636210	85636390	0	1	180,	0	-4.53	-3.83	2.38	-1.52	-2.01	-1.3	0.777817	3.91202	5.02949	1.01252	3.22311	3.18325	0.228372	3.87586	16.9717	0.719439	1.10596	1.53725
11	93698423	93698693	CEP295	protein_coding	ENSG00000166004	1e-16	+	93698423	93698693	0	1	270,	0	-16	-15.1	3.19	-3.09	-3.79	-1.36	2.69643	8.93383	3.31321	2.27818	5.70951	2.50617	0.152248	1.1484	7.54299	1.24703	0.402166	0.3225
11	93699950	93702494	CEP295	protein_coding	ENSG00000166004	2.5e-12	+	93699950	93702494	0	2	236,35,	0,2509	-11.6	-10.7	1.92	-6.72	-7.72	-1.44	5.06298	16.1432	3.18847	8.82688	13.7624	1.55914	1.97192	3.504	1.77695	2.96271	1.40239	0.473347
11	94498088	94498597	ANKRD49	protein_coding	ENSG00000168876	4e-31	+	94498088	94498597	0	1	509,	0	-30.4	-29.3	7.13	-1.56	-2.05	-1.08	0.770176	5.35709	6.95567	0.671368	3.45197	5.1417	0.4038	2.85549	7.07155	0.305302	0.675544	2.21271
11	95090137	95129063	ENDOD1	protein_coding	ENSG00000149218	3.2e-90	+	95090137	95129063	0	2	90,687,	0,38239	-89.5	-88	13.1	-4.43	-5.25	-0.967	2.88303	12.437	4.31385	3.4891	11.2	3.21	0.740665	2.66871	3.60312	1.63332	2.70181	1.65418
11	102324883	102325303	BIRC3	protein_coding	ENSG00000023445	7.9e-50	+	102324883	102325303	0	1	420,	0	-49.1	-47.8	5.64	-8.64	-9.75	-2.04	1.26673	11.4864	9.06772	2.00696	4.45973	2.22213	0.244684	4.42955	18.1032	0.554996	0.258535	0.465833
11	102349802	102350668	BIRC2	protein_coding	ENSG00000110330	1e-102	+	102349802	102350668	0	1	866,	0	-102	-101	3.32	-55.7	-58	-1.82	3.71843	17.2659	4.64332	9.44417	23.2179	2.45843	2.15977	9.15258	4.23775	1.82435	2.27786	1.24859
11	102377593	102377683	BIRC2	protein_coding	ENSG00000110330	9.1e-07	+	102377593	102377683	0	1	90,	0	-6.04	-5.28	1.36	-10.5	-11.7	-1.84	3.11127	14.4828	4.65495	6.5814	13.8133	2.09884	2.05534	12.7042	6.18106	2.3022	1.40758	0.611406
11	111726149	111726540	SIK2	protein_coding	ENSG00000170145	5e-23	+	111726149	111726540	0	1	391,	0	-22.3	-21.3	3.82	-1.44	-1.91	-0.847	1.21745	6.05419	4.97283	1.74796	5.21444	2.98316	0.525664	1.73472	3.30006	0.596159	1.75883	2.95028
11	112082385	112083412	C11orf57	protein_coding	ENSG00000150776	1e-264	+	112082385	112083412	0	2	42,948,	0,79	-264	-262	10	-8.3	-9.39	-0.841	3.33754	18.3267	5.49108	4.23419	20.6781	4.88361	1.03805	5.71591	5.50638	1.51736	3.43669	2.26491
11	114400041	114400550	C11orf71	protein_coding	ENSG00000180425	5.1e-07	-	114400041	114400550	0	1	509,	0	-6.29	-5.53	2.45	-5.46	-6.37	-1.86	1.54035	4.32688	2.80902	1.47701	2.24704	1.52134	0.24228	1.02798	4.24293	0.610604	1.06665	1.74687
11	116843521	116844212	SIK3	protein_coding	ENSG00000160584	2.5e-47	-	116843521	116844212	0	1	691,	0	-46.6	-45.4	9.42	-2.28	-2.88	-0.835	1.41831	7.61035	5.3658	1.41768	5.87716	4.14562	0.416423	2.3558	5.65724	0.712151	1.23094	1.72849
11	116869762	116870213	SIK3	protein_coding	ENSG00000160584	1.6e-12	-	116869762	116870213	0	1	451,	0	-11.8	-10.9	5.18	-4.16	-4.97	-2.23	0.0620874	1.09626	17.6567	0.252569	0.257277	1.01864	1.23047	7.04702	5.72708	1.14855	1.36433	1.18787
11	117411826	117412550	CEP164	protein_coding	ENSG00000110274	1e-63	+	117411826	117412550	0	2	91,479,	0,245	-63	-61.6	5.42	-11.7	-13	-1.51	3.73352	15.7707	4.22409	4.43645	7.90995	1.78295	1.33417	5.6098	4.2047	1.72665	4.38149	2.53756
11	118392803	118396581	UBE4A	protein_coding	ENSG00000110344	1.6e-67	+	118392803	118396581	0	2	92,268,	0,3510	-66.8	-65.5	2.58	-9.87	-11	-0.879	17.8898	46.3616	2.59151	19.1746	48.4848	2.52859	6.05185	19.6484	3.24669	4.89218	9.09901	1.85991
11	118524314	118524585	KMT2A	protein_coding	ENSG00000118058	6.3e-13	+	118524314	118524585	0	1	271,	0	-12.2	-11.3	2.71	-1.68	-2.2	-0.911	1.23991	6.85532	5.52887	2.01757	3.60879	1.78868	1.0618	4.00458	3.77149	0.76457	2.73799	3.58109
11	118655869	118657049	PHLDB1	protein_coding	ENSG00000019144	2e-31	+	118655869	118657049	0	2	23,367,	0,813	-30.7	-29.6	6.52	-1.4	-1.87	-1.09	2.01036	8.4515	4.20398	1.10988	3.78273	3.40823	0.158103	0.844738	5.34295	0.0664097	0.0928076	1.3975
11	119134064	119134455	HINFP	protein_coding	ENSG00000172273	3.2e-42	+	119134064	119134455	0	1	391,	0	-41.5	-40.3	3.43	-7.68	-8.74	-1.45	2.14845	9.19623	4.28041	2.68021	6.23189	2.32515	1.89239	6.83975	3.61435	3.97439	4.39708	1.10635
11	119179772	119179923	NLRX1	protein_coding	ENSG00000160703	0.00038	+	119179772	119179923	0	1	151,	0	-3.42	-2.76	1.67	-1.56	-2.06	-1.24	2.7816	6.74695	2.42557	2.71571	4.28122	1.57646	0.272231	2.95181	10.843	1.37217	1.19851	0.873437
11	119182317	119184016	NLRX1	protein_coding	ENSG00000160703	2e-18	+	119182317	119184016	0	2	28,899,	0,800	-17.7	-16.7	4.08	-7.26	-8.29	-1.33	1.63115	6.27087	3.84445	2.50673	4.0233	1.605	0.576472	1.81877	3.155	1.48079	2.77221	1.87212
11	120229223	120229883	OAF	protein_coding	ENSG00000184232	7.9e-36	+	120229223	120229883	0	1	660,	0	-35.1	-34	2.87	-7.58	-8.63	-1.12	3.01227	8.10401	2.69033	3.07209	7.33362	2.38718	0.77854	5.13845	6.60011	3.21785	4.49695	1.3975
11	124632159	124632430	TBRG1	protein_coding	ENSG00000154144	4.3e-08	+	124632159	124632430	0	1	271,	0	-7.37	-6.58	2.48	-2.6	-3.24	-1.31	1.23991	5.36263	4.325	1.93351	4.09812	2.11953	0.303372	2.7889	9.19301	0.76457	0.333902	0.436719
11	124691737	124694557	SPA17	protein_coding	ENSG00000064199	5e-17	+	124691737	124694557	0	2	45,255,	0,2565	-16.3	-15.4	3.67	-1.7	-2.22	-0.971	2.24011	7.4911	3.34407	1.89848	4.69653	2.47384	0.616603	3.03609	4.92389	0.863327	2.6543	3.0745
11	124987255	124988124	CCDC15	protein_coding	ENSG00000149548	1.3e-61	+	124987255	124988124	0	1	869,	0	-60.9	-59.6	5.67	-7.6	-8.66	-1.2	1.74002	9.18931	5.28116	3.14593	11.2732	3.58343	0.354778	2.47538	6.97726	0.447062	0.541466	1.21117
11	125895381	125895651	PUS3	protein_coding	ENSG00000110060	1.6e-20	-	125895381	125895651	0	1	270,	0	-19.8	-18.8	4.75	-2.37	-2.99	-1.52	0.311127	5.77092	18.5485	0.590638	3.80634	6.44445	0.456743	4.80894	10.5288	0.671476	1.74272	2.59536
11	125896097	125900806	PUS3	protein_coding	ENSG00000110060	3.2e-57	-	125896097	125900806	0	2	233,128,	0,4581	-56.5	-55.2	11.3	-1.34	-1.8	-0.725	6.12773	29.4664	4.80869	8.89814	39.6263	4.45332	1.19563	5.47559	4.57967	1.43489	5.01315	3.49375
11	126202808	126204276	RPUSD4	protein_coding	ENSG00000165526	1e-167	-	126202808	126204276	0	2	849,46,	0,1422	-167	-165	8.36	-7.82	-8.89	-0.849	2.5342	15.6351	6.16961	3.63999	10.7605	2.95619	3.21506	12.1256	3.77149	4.22499	10.3934	2.45998
11	126205503	126205907	RPUSD4	protein_coding	ENSG00000165526	5.8e-10	-	126205503	126205907	0	2	109,220,	0,184	-9.24	-8.41	1.88	-1.88	-2.43	-0.6	2.97887	4.96371	1.6663	4.29322	3.37566	0.786276	1.99912	3.59312	1.79735	3.38508	5.61077	1.6575
11	126277153	126278101	FOXRED1	protein_coding	ENSG00000110074	2.5e-51	+	126277153	126278101	0	2	22,667,	0,281	-50.6	-49.4	4.57	-14.1	-15.5	-1.58	4.26727	13.3296	3.12368	3.67021	6.80842	1.85505	2.20748	4.33151	1.9622	1.65398	2.4953	1.50866
11	126293695	126294743	TIRAP	protein_coding	ENSG00000150455	2e-42	+	126293695	126294743	0	1	1048,	0	-41.7	-40.5	9.79	-2.81	-3.48	-1.16	0.667972	5.6898	8.51802	0.717365	4.01746	5.60031	0.0392241	0.388326	9.90017	0.197708	0.36264	1.83422
11	129873789	129874502	NFRKB	protein_coding	ENSG00000170322	4e-11	-	129873789	129874502	0	3	226,221,2,	0,323,711	-10.4	-9.6	2.09	-3.46	-4.2	-0.691	4.80202	11.6454	2.4251	10.2493	13.3642	1.30392	6.13399	11.1787	1.82242	4.26856	7.61787	1.78464
11	130143494	130143584	APLP2	protein_coding	ENSG00000084234	4e-13	+	130143494	130143584	0	1	90,	0	-12.4	-11.5	1.18	-18.8	-20.3	-0.854	12.1339	50.6065	4.17066	14.1753	21.5488	1.52016	10.0484	21.5325	2.14289	28.7776	41.222	1.43244
11	130915849	130916509	SNX19	protein_coding	ENSG00000120451	1e-100	-	130915849	130916509	0	1	660,	0	-100	-98.9	3.53	-15.3	-16.7	-1.14	4.96388	21.8377	4.39931	6.80001	15.8476	2.33053	1.37023	6.57721	4.80008	1.72665	6.14217	3.55727
12	440941	442078	CCDC77	protein_coding	ENSG00000120647	2e-17	+	440941	442078	0	2	55,305,	0,832	-16.7	-15.7	3.17	-1.65	-2.16	-0.766	3.34461	10.4043	3.11077	2.78444	7.04479	2.53006	1.37023	4.09118	2.98577	0.791383	0.904874	1.14341
12	896151	896572	WNK1	protein_coding	ENSG00000060237	0	+	896151	896572	0	1	421,	0	-505	#NAME?	3.42	-82.2	-84.8	-1.24	21.4167	130.107	6.075	21.5371	82.7618	3.84275	12.9863	54.1331	4.16849	19.7478	30.9935	1.56947
12	908178	908902	WNK1	protein_coding	ENSG00000060237	1e-163	+	908178	908902	0	2	23,428,	0,296	-163	-161	2.5	-20.4	-22	-0.852	17.1982	47.571	2.76604	18.6901	41.2746	2.20836	8.97789	29.0904	3.24023	18.0897	37.3586	2.06519
12	909921	910162	WNK1	protein_coding	ENSG00000060237	5e-18	+	909921	910162	0	1	241,	0	-17.3	-16.3	1.7	-4.25	-5.06	-0.711	6.15798	17.8419	2.89736	8.98036	19.8086	2.20577	2.72909	6.99584	2.56344	6.77049	11.0387	1.63042
12	1028499	1083577	ERC1	protein_coding	ENSG00000082805	1e-178	+	1028499	1083577	0	2	73,437,	0,54641	-178	-176	3.73	-122	-125	-2.24	14.989	74.676	4.98206	20.5036	31.5919	1.5408	15.9994	26.143	1.634	20.5675	14.5135	0.705651
12	1492037	1492697	ERC1	protein_coding	ENSG00000082805	7.9e-55	+	1492037	1492697	0	1	660,	0	-54.1	-52.8	4.91	-4.99	-5.86	-0.974	2.50316	9.57953	3.82698	2.96853	8.18753	2.75811	0.280274	1.4094	5.02866	1.41272	2.87914	2.03802
12	2940129	2941140	TULP3	protein_coding	ENSG00000078246	0	+	2940129	2941140	0	1	1011,	0	-390	#NAME?	7.58	-14.3	-15.7	-0.956	4.70845	28.3195	6.01461	4.0561	14.3626	3.54098	2.66321	15.6031	5.85877	1.87011	8.46697	4.52751
12	3280381	3281859	TSPAN9	protein_coding	ENSG00000011105	1.4e-05	+	3280381	3281859	0	3	102,132,126,	0,816,1352	-4.84	-4.12	1.83	-1.37	-1.83	-0.71	1.55563	4.28657	2.75552	2.40474	3.54542	1.47435	1.54151	4.03735	2.61909	1.87054	4.17247	2.23062
12	3284350	3284620	TSPAN9	protein_coding	ENSG00000011105	3.1e-10	+	3284350	3284620	0	1	270,	0	-9.51	-8.68	1.86	-3.69	-4.44	-1.11	2.90385	6.49229	2.23575	4.21884	4.9728	1.17871	2.28372	5.74201	2.51433	4.31663	6.70277	1.55278
12	6688741	6689183	ZNF384	protein_coding	ENSG00000126746	1.6e-05	-	6688741	6689183	0	2	155,86,	0,356	-4.8	-4.09	1.97	-1.45	-1.92	-1.07	1.0457	4.16518	3.98316	2.07966	4.67704	2.24894	0.255852	1.68865	6.60011	0.752276	1.50187	1.99643
12	6845839	6846199	CDCA3	protein_coding	ENSG00000111665	3.2e-11	-	6845839	6846199	0	1	360,	0	-10.5	-9.61	2.88	-1.66	-2.17	-1.08	2.33345	4.95245	2.12237	1.51878	2.76266	1.819	0.228372	1.29195	5.65724	0.215832	0.452437	2.09625
12	7157701	7158286	CLSTN3	protein_coding	ENSG00000139182	5e-37	+	7157701	7158286	0	2	45,346,	0,239	-36.3	-35.2	3.9	-8.85	-9.98	-1.76	2.4349	10.1159	4.15452	2.38888	3.68826	1.54393	1.68212	5.84848	3.47684	4.17311	5.73935	1.37532
12	10612952	10613623	MAGOHB	protein_coding	ENSG00000111196	2e-16	-	10612952	10613623	0	2	26,185,	0,486	-15.7	-14.7	1.8	-6.58	-7.56	-1.18	11.9437	34.5798	2.89522	17.5992	32.8377	1.86587	3.21452	9.00081	2.80005	3.43694	7.46199	2.17111
12	12120967	12125374	LRP6	protein_coding	ENSG00000070018	1e-204	-	12120967	12125374	0	3	453,98,79,	0,3597,4328	-204	-203	8.1	-6.9	-7.9	-0.982	5.73362	25.9454	4.52513	4.01393	16.997	4.2345	3.91494	17.3491	4.4315	5.87884	12.2948	2.09136
12	12244327	12267012	LRP6	protein_coding	ENSG00000070018	1e-117	-	12244327	12267012	0	2	328,332,	0,22353	-117	-115	5.21	-21.1	-22.7	-1.41	6.02454	21.3837	3.54943	6.48935	13.4115	2.06669	7.5674	17.7056	2.33972	9.84977	10.8036	1.09684
12	12465554	12466065	BORCS5	protein_coding	ENSG00000165714	1e-21	+	12465554	12466065	0	1	511,	0	-21	-20	3.64	-2.57	-3.21	-1.01	2.0275	7.4178	3.6586	1.11457	3.34115	2.99771	0.522886	2.27546	4.35172	1.06438	1.98328	1.86333
12	12520991	12521412	DUSP16	protein_coding	ENSG00000111266	1.3e-36	-	12520991	12521412	0	1	421,	0	-35.9	-34.7	3.78	-2.3	-2.9	-0.765	2.79349	9.07473	3.24853	1.51518	4.52788	2.98835	2.09928	7.50315	3.57415	3.01447	5.76024	1.91087
12	12788538	12789078	APOLD1	protein_coding	ENSG00000178878	3.2e-15	+	12788538	12789078	0	1	540,	0	-14.5	-13.6	3.97	-6.8	-7.8	-2	0.829671	4.60564	5.55116	0.885957	2.33292	2.63322	0.0761239	1.25607	16.5003	0.911289	1.13947	1.25039
12	12917697	12917907	GPRC5A	protein_coding	ENSG00000013588	2e-07	+	12917697	12917907	0	1	210,	0	-6.7	-5.93	1.23	-24.9	-26.6	-0.966	18.0009	50.226	2.7902	20.1781	40.9664	2.03024	19.6726	45.8643	2.33138	35.6431	31.2828	0.877668
12	20916047	20916316	SLCO1B3	protein_coding	ENSG00000111700	2.5e-19	+	20916047	20916316	0	1	269,	0	-18.6	-17.6	4.67	-4.42	-5.25	-2.21	0.520472	6.96199	13.3763	1.18567	3.2659	2.75448	0.305627	2.01718	6.60011	0.577691	0.605492	1.04812
12	26339064	26340318	ITPR2	protein_coding	ENSG00000123104	1.3e-49	-	26339064	26340318	0	2	419,152,	0,1102	-48.9	-47.6	5.73	-9.23	-10.4	-2.15	0.735588	10.2068	13.8757	2.63327	9.84109	3.73721	0.071991	1.79878	24.9861	1.45148	2.15522	1.48484
12	26974001	26975510	TM7SF3	protein_coding	ENSG00000064115	1.6e-29	-	26974001	26975510	0	2	226,15,	0,1494	-28.8	-27.8	2.42	-8.41	-9.51	-1.25	21.1463	52.7174	2.49299	11.06	20.2213	1.82833	3.66721	8.76491	2.39007	11.0692	6.75839	0.610558
12	27322150	27322634	STK38L	protein_coding	ENSG00000211455	3.2e-32	+	27322150	27322634	0	2	84,307,	0,177	-31.5	-30.4	4.41	-2.92	-3.6	-1.17	0.859378	7.08876	8.24871	1.74796	7.84286	4.48686	0.262832	3.86595	14.7088	0.529919	2.03654	3.84312
12	31087906	31089296	DDX11	protein_coding	ENSG00000013573	2e-27	+	31087906	31089296	0	2	77,253,	0,1137	-26.7	-25.6	3.19	-3.85	-4.63	-1.32	2.88499	11.6226	4.02862	5.10864	8.18753	1.60268	1.61936	4.16948	2.57477	1.17726	1.97427	1.677
12	31387412	31389340	DENND5B	protein_coding	ENSG00000170456	1e-28	-	31387412	31389340	0	2	374,17,	0,1911	-28	-27	6.9	-5.16	-6.04	-1.79	1.50391	12.0317	8.0003	2.62194	3.56108	1.35819	0.630796	5.25372	8.32871	2.38464	5.50793	2.30976
12	31447665	31452468	DENND5B	protein_coding	ENSG00000170456	1e-287	-	31447665	31452468	0	2	104,767,	0,4036	-287	-285	8.53	-34.8	-36.7	-1.75	4.5008	31.5985	7.02064	2.32787	10.3529	4.44735	1.15628	12.1037	10.4678	7.67181	15.0431	1.96083
12	31981006	31982384	KIAA1551	protein_coding	ENSG00000174718	1e-69	+	31981006	31982384	0	1	1378,	0	-69	-67.6	8.42	-7	-8.02	-0.967	1.42242	7.93687	5.57983	1.45486	6.51973	4.48135	0.656278	3.6846	5.61438	0.920965	1.61538	1.754
12	32216344	32337975	BICD1	protein_coding	ENSG00000151746	1e-271	+	32216344	32337975	0	7	115,153,426,1095,612,152,477,	0,77649,89352,111116,116109,118171,121154	-271	-269	9.4	-56.1	-58.4	-0.992	15.3037	38.2417	2.49885	7.97737	14.7324	1.84677	3.37809	9.95827	2.9479	5.29108	9.48475	1.79259
12	32377633	32377994	BICD1	protein_coding	ENSG00000151746	2e-16	+	32377633	32377994	0	1	361,	0	-15.7	-14.7	6.17	-3.33	-4.06	-2.05	0.387831	4.02569	10.38	0.567966	2.80093	4.93151	0.0569347	0.644187	11.3145	0.645701	0.952499	1.47514
12	32755214	32755514	YARS2	protein_coding	ENSG00000139131	1.6e-67	-	32755214	32755514	0	1	300,	0	-66.8	-65.4	2.86	-6.79	-7.78	-0.822	6.81367	22.8229	3.34957	7.44204	21.8803	2.94009	4.45325	13.4363	3.01719	6.73395	15.4432	2.29333
12	32755781	32755902	YARS2	protein_coding	ENSG00000139131	1.8e-05	-	32755781	32755902	0	1	121,	0	-4.74	-4.02	1.85	-3.55	-4.29	-1.49	3.70266	12.5058	3.37751	6.96632	11.9183	1.71084	4.58631	8.80877	1.92067	4.28096	5.53394	1.29269
12	47782781	47784174	HDAC7	protein_coding	ENSG00000061273	2.5e-93	-	47782781	47784174	0	2	1105,96,	0,1297	-92.6	-91.1	8.52	-8.99	-10.1	-1.14	2.33151	9.2937	3.98614	1.85896	5.09287	2.73963	1.60868	8.40684	5.22592	1.68209	4.12882	2.45458
12	48827043	48828103	CACNB3	protein_coding	ENSG00000167535	1e-111	+	48827043	48828103	0	2	80,519,	0,541	-111	-109	7.61	-5.27	-6.16	-1.09	1.16867	10.1799	8.71064	1.29312	5.39619	4.173	3.56854	15.3999	4.31546	3.54555	12.1153	3.41706
12	48829763	48831231	DDX23	protein_coding	ENSG00000174243	0	-	48829763	48831231	0	2	929,90,	0,1378	-443	#NAME?	11	-12	-13.3	-0.753	9.1506	40.1829	4.39128	7.71316	28.5484	3.70127	2.46077	9.12862	3.70967	2.13502	7.61905	3.56861
12	49030357	49030598	KMT2D	protein_coding	ENSG00000167548	1.7e-05	-	49030357	49030598	0	1	241,	0	-4.77	-4.05	1.77	-1.54	-2.03	-0.798	3.48565	7.21135	2.06887	3.59214	6.67166	1.85729	0.255852	1.60824	6.28582	1.50455	2.62826	1.74687
12	49033050	49033861	KMT2D	protein_coding	ENSG00000167548	1e-171	-	49033050	49033861	0	1	811,	0	-171	-170	5.32	-24.6	-26.3	-1.28	5.86959	28.3941	4.8375	4.9721	12.4882	2.51166	1.57129	4.68353	2.9807	4.02389	6.80608	1.69142
12	49351338	49352088	DNAJC22	protein_coding	ENSG00000178401	1e-35	+	49351338	49352088	0	1	750,	0	-35	-33.9	7.78	-6.79	-7.79	-2.02	1.15739	8.7496	7.55976	0.334132	2.05542	6.15152	0.0822138	1.67954	20.4289	0.656128	1.15824	1.76526
12	49643150	49643330	FMNL3	protein_coding	ENSG00000161791	0.00017	-	49643150	49643330	0	1	180,	0	-3.76	-3.09	2.31	-1.41	-1.88	-1.46	0.93338	4.99407	5.35052	0.506261	1.19715	2.3647	0.114186	0.538314	4.71437	0.719439	0.603249	0.8385
12	50118526	50120397	COX14	protein_coding	ENSG00000178449	2.5e-81	+	50118526	50120397	0	2	26,362,	0,1509	-80.6	-79.2	2.41	-12.2	-13.5	-0.921	7.5777	25.4466	3.35809	6.57618	15.5079	2.3582	4.23782	13.5355	3.19398	12.9499	19.7766	1.52716
12	50130445	50130566	CERS5	protein_coding	ENSG00000139624	1.1e-05	-	50130445	50130566	0	1	121,	0	-4.95	-4.23	1.87	-2.87	-3.54	-1.91	0.925666	6.93391	7.49072	0.941395	2.19187	2.32832	1.01918	3.52351	3.4572	2.78262	3.58958	1.29
12	51238619	51239098	DAZAP2	protein_coding	ENSG00000183283	6.3e-24	+	51238619	51239098	0	1	479,	0	-23.2	-22.1	4.55	-9.21	-10.4	-1.23	0.409206	3.94104	9.63093	1.61708	3.2183	1.9902	0.944	5.74501	6.08582	2.54132	3.3248	1.3083
12	52169955	52170316	KRT80	protein_coding	ENSG00000167767	1e-13	-	52169955	52170316	0	1	361,	0	-13	-12.1	1.95	-2.87	-3.55	-0.62	5.0418	10.6245	2.10728	6.12141	7.30078	1.19266	5.63654	12.7227	2.25718	4.51991	7.41946	1.64151
12	53287928	53288574	ESPL1	protein_coding	ENSG00000135476	3.2e-45	+	53287928	53288574	0	2	413,37,	0,609	-44.5	-43.3	4.77	-5.37	-6.27	-0.842	6.78256	19.7099	2.90597	7.18891	16.2076	2.25453	0.867812	2.28245	2.63012	1.03599	1.36736	1.31986
12	53505843	53506431	TARBP2	protein_coding	ENSG00000139546	6.3e-42	+	53505843	53506431	0	2	8,441,	0,147	-41.2	-40	5.16	-2.34	-2.95	-0.862	3.05583	12.2794	4.01835	3.6532	8.63871	2.3647	0.549313	3.71185	6.75726	1.90355	2.66021	1.3975
12	53711961	53712202	CALCOCO1	protein_coding	ENSG00000012822	0.00021	-	53711961	53712202	0	1	241,	0	-3.67	-2.99	2.19	-2.14	-2.72	-1.8	0.232377	1.6785	7.2232	0.567181	0.41268	0.727599	0.341136	1.60824	4.71437	0.53734	1.42677	2.65525
12	55901651	55913936	PYM1	protein_coding	ENSG00000170473	1e-234	-	55901651	55913936	0	3	704,94,191,	0,1735,12094	-234	-232	6.35	-29.8	-31.6	-1.31	5.18125	29.9038	5.77154	6.47288	21.6376	3.34281	0.581897	6.17237	10.6073	1.62365	5.69091	3.50502
12	55971585	55971886	CDK2	protein_coding	ENSG00000123374	1.3e-28	+	55971585	55971886	0	1	301,	0	-27.9	-26.8	2.99	-3.38	-4.11	-1.06	4.0002	10.5522	2.63793	2.80042	5.56204	1.98615	3.27763	8.94924	2.7304	1.54883	3.54735	2.29035
12	56300016	56300392	CS	protein_coding	ENSG00000062485	1.9e-07	-	56300016	56300392	0	2	7,233,	0,143	-6.73	-5.96	1.6	-3.18	-3.89	-0.945	4.08354	9.36387	2.29308	7.68884	10.0837	1.31148	5.05272	16.0687	3.1802	8.41743	16.5139	1.96187
12	57003595	57004943	ZBTB39	protein_coding	ENSG00000166860	5e-87	-	57003595	57004943	0	1	1348,	0	-86.3	-84.8	7.13	-4.87	-5.73	-0.894	1.32944	9.35832	7.03927	1.28443	6.95995	5.4187	0.457421	2.93277	6.41154	0.518764	2.59111	4.99477
12	57096065	57097230	STAT6	protein_coding	ENSG00000166888	7.9e-25	-	57096065	57097230	0	3	696,129,163,	0,784,1002	-24.1	-23	4.04	-4.99	-5.86	-0.991	2.46571	9.32596	3.78226	1.72938	3.94267	2.27981	0.873729	2.9422	3.3674	0.786431	1.19062	1.51396
12	57254570	57256046	R3HDM2	protein_coding	ENSG00000179912	1e-146	-	57254570	57256046	0	2	543,57,	0,1419	-146	-145	5.39	-11.2	-12.5	-1.13	2.7068	16.1558	5.96859	1.82254	7.12767	3.91085	4.14494	21.6402	5.22087	6.47495	18.3689	2.83692
12	57456166	57457391	INHBE	protein_coding	ENSG00000139269	6.3e-22	+	57456166	57457391	0	1	1225,	0	-21.2	-20.2	7.68	-4.49	-5.32	-1.48	0.274299	1.84679	6.73273	0.0743894	0.230034	3.0923	0.838916	5.80588	6.92069	0.422854	2.26034	5.34543
12	57609236	57609685	DTX3	protein_coding	ENSG00000178498	1.3e-19	+	57609236	57609685	0	1	449,	0	-18.9	-17.9	4.31	-1.36	-1.82	-0.803	0.686003	2.90301	4.23177	0.862561	1.62437	1.8832	1.09863	4.48874	4.08578	1.44208	3.46633	2.4037
12	57720096	57721318	OS9	protein_coding	ENSG00000135506	2e-67	+	57720096	57721318	0	2	422,535,	0,687	-66.7	-65.4	3.46	-7.45	-8.49	-0.635	6.52488	14.9509	2.29137	5.35621	7.93292	1.48107	5.88469	16.443	2.79421	8.3085	17.9084	2.15543
12	57758232	57759421	MARCH9	protein_coding	ENSG00000139266	1.3e-48	+	57758232	57759421	0	2	68,859,	0,330	-47.9	-46.6	8.17	-2.44	-3.07	-0.846	1.17805	4.88093	4.14322	0.688122	2.61067	3.79391	0.753848	3.61663	4.79756	1.844	5.75917	3.1232
12	57956761	57957090	ATP23	protein_coding	ENSG00000166896	1.3e-36	+	57956761	57957090	0	1	329,	0	-35.9	-34.8	3.28	-18	-19.5	-2.77	3.40443	16.485	4.84222	1.17717	1.71302	1.4552	1.31192	5.30133	4.04089	2.67657	1.81525	0.678198
12	62404287	62404497	USP15	protein_coding	ENSG00000135655	5e-11	+	62404287	62404497	0	1	210,	0	-10.3	-9.48	2.44	-1.82	-2.36	-1.16	1.06672	5.99288	5.61804	1.51878	5.4464	3.58602	0.489368	1.84565	3.77149	0.369997	0.430892	1.16458
12	62592861	62592982	MON2	protein_coding	ENSG00000061987	1.9e-05	+	62592861	62592982	0	1	121,	0	-4.72	-4.01	2.42	-3.12	-3.82	-2.77	0.462833	5.94335	12.8412	0.376558	1.50691	4.0018	0.50959	2.08207	4.08578	0.642144	0.747829	1.16458
12	64193824	64194544	C12orf66	protein_coding	ENSG00000174206	6.8e-07	-	64193824	64194544	0	1	720,	0	-6.17	-5.42	4.29	-2.98	-3.66	-1.83	0.350018	2.35137	6.71787	0.47462	1.61155	3.39546	0.114186	1.21121	10.6073	0.287776	0.452437	1.57219
12	65464192	65464939	MSRB3	protein_coding	ENSG00000174099	5e-34	+	65464192	65464939	0	1	747,	0	-33.3	-32.2	8.43	-3.25	-3.96	-1.31	0.524792	5.19463	9.89846	1.3114	4.77087	3.638	0.082544	0.466971	5.65724	0.0346718	0.0242269	0.69875
12	66310129	66310339	HELB	protein_coding	ENSG00000127311	8.3e-07	+	66310129	66310339	0	1	210,	0	-6.08	-5.33	2.56	-1.99	-2.55	-1.63	0.93338	5.85019	6.26775	1.08485	2.52586	2.32832	0.0978735	0.922823	9.42873	0.493329	0.603249	1.22281
12	67305335	67306025	CAND1	protein_coding	ENSG00000111530	2.5e-85	+	67305335	67306025	0	1	690,	0	-84.6	-83.1	3.92	-14	-15.3	-1.1	3.7741	15.1342	4.01001	5.01859	12.8524	2.56096	3.21706	9.66156	3.00323	2.77766	4.48503	1.61468
12	69269534	69269745	CPSF6	protein_coding	ENSG00000111605	1.9e-09	+	69269534	69269745	0	1	211,	0	-8.73	-7.92	1.76	-4.59	-5.43	-0.927	1.7252	6.67453	3.86884	2.26738	4.16364	1.83632	0.779278	2.11243	2.71076	1.71847	1.7154	0.998214
12	70354632	70354993	CNOT2	protein_coding	ENSG00000111596	5e-76	+	70354632	70354993	0	1	361,	0	-75.3	-73.9	7.64	-3.86	-4.63	-1.46	1.62889	12.1186	7.43977	1.32525	7.53037	5.6822	0.740152	7.2471	9.79138	1.00442	1.60421	1.59714
12	71632067	71632218	ZFC3H1	protein_coding	ENSG00000133858	1.9e-10	-	71632067	71632218	0	1	151,	0	-9.71	-8.87	3.16	-2.28	-2.88	-1.75	0.741759	6.74695	9.09588	1.05611	2.74437	2.59857	1.36116	4.62023	3.39434	1.37217	1.19851	0.873437
12	82895999	82896419	TMTC2	protein_coding	ENSG00000179104	2.5e-26	+	82895999	82896419	0	1	420,	0	-25.6	-24.6	11.7	-2.99	-3.68	-2.56	0.33335	5.10108	15.3025	0.379696	1.61813	4.26165	0.0489368	0.599835	12.2574	0.308331	0.818695	2.65525
12	88142355	88148335	TMTC3	protein_coding	ENSG00000139324	1.9e-05	+	88142355	88148335	0	2	132,48,	0,5932	-4.72	-4.01	2.6	-1.38	-1.85	-1.84	1.40007	5.65994	4.04261	5.18918	4.88071	0.940555	0.570929	2.26092	3.96007	1.00721	1.40758	1.3975
12	95270040	95274774	VEZT	protein_coding	ENSG00000028203	1e-07	+	95270040	95274774	0	2	148,33,	0,4701	-6.98	-6.2	2.24	-3.73	-4.5	-1.44	6.18815	19.7003	3.18356	12.9642	14.2865	1.10199	4.99642	11.8845	2.37861	4.57897	7.29898	1.59402
12	95513982	95514163	METAP2	protein_coding	ENSG00000111142	5e-11	+	95513982	95514163	0	1	181,	0	-10.3	-9.42	1.77	-7.77	-8.84	-1.47	5.25993	15.3961	2.92705	5.66397	11.4475	2.02111	1.93043	7.60182	3.93788	2.71876	2.09971	0.772302
12	96280143	96280677	CDK17	protein_coding	ENSG00000059758	2e-54	-	96280143	96280677	0	2	136,254,	0,280	-53.7	-52.4	9.34	-3.58	-4.32	-1.6	0.646186	12.3315	19.0835	0.934636	6.84291	7.32147	0.527011	6.75791	12.8231	0.464868	1.85615	3.99285
12	98547833	98548164	TMPO	protein_coding	ENSG00000120802	6.3e-84	+	98547833	98548164	0	1	331,	0	-83.2	-81.7	4.58	-11.5	-12.7	-1.72	3.13007	18.0148	5.75542	4.54259	13.1206	2.88835	1.30399	7.08427	5.43275	1.3302	2.13233	1.60301
12	100058924	100059404	UHRF1BP1L	protein_coding	ENSG00000111647	1e-41	-	100058924	100059404	0	1	480,	0	-41	-39.8	3.54	-7.11	-8.13	-1.28	2.68347	10.5188	3.91984	3.3698	8.21893	2.43899	1.54151	7.95358	5.15961	1.56478	3.39328	2.16853
12	100335871	100339061	SCYL2	protein_coding	ENSG00000136021	1e-165	+	100335871	100339061	0	3	35,120,534,	0,1515,2656	-165	-164	5.61	-14.2	-15.6	-0.965	7.5998	32.9869	4.3405	8.13398	20.9786	2.57913	6.26448	16.7635	2.67596	5.71374	8.9568	1.56759
12	101746814	101747025	GNPTAB	protein_coding	ENSG00000111670	7.2e-06	-	101746814	101747025	0	1	211,	0	-5.14	-4.41	2.5	-2.69	-3.35	-2.14	0.132708	4.54436	34.2433	1.0797	2.04254	1.89176	0.292229	1.10214	3.77149	0.122748	0.42885	3.49375
12	104928155	104928448	SLC41A2	protein_coding	ENSG00000136052	4.7e-10	-	104928155	104928448	0	1	293,	0	-9.33	-8.5	4.14	-1.67	-2.18	-1.63	0.191136	3.6305	18.9943	0.777534	2.99839	3.85628	0.561186	2.44721	4.36079	0.618767	0.864726	1.3975
12	109088365	109089652	ALKBH2	protein_coding	ENSG00000189046	1e-05	-	109088365	109089652	0	2	147,33,	0,1254	-5	-4.27	1.79	-1.57	-2.06	-1.05	3.11127	7.07493	2.27397	3.54383	5.52533	1.55914	0.913486	3.44521	3.77149	1.72665	2.51354	1.45573
12	109092560	109093066	ALKBH2	protein_coding	ENSG00000189046	1e-175	-	109092560	109093066	0	1	506,	0	-175	-173	6.4	-3.47	-4.2	-0.609	5.58921	19.6604	3.51757	4.77246	14.0863	2.95158	2.15283	9.19176	4.26961	3.27586	10.8013	3.29722
12	109451383	109456258	KCTD10	protein_coding	ENSG00000110906	0	-	109451383	109456258	0	2	430,141,	0,4734	-330	#NAME?	5.33	-8.12	-9.2	-0.702	10.2982	56.7277	5.50849	10.0942	39.6256	3.92558	6.62318	27.0496	4.08408	5.62447	18.9532	3.36978
12	109535836	109536615	UBE3B	protein_coding	ENSG00000151148	2.5e-85	+	109535836	109536615	0	1	779,	0	-84.6	-83.2	9.44	-9.5	-10.7	-1.59	1.5097	10.8664	7.19772	2.22261	6.72402	3.02528	0.395766	2.68673	6.78869	0.964177	3.15951	3.27689
12	109932817	109938752	GIT2	protein_coding	ENSG00000139436	3.2e-19	-	109932817	109938752	0	3	373,64,373,	0,1204,5562	-18.5	-17.6	5.42	-2.3	-2.9	-0.619	2.00504	6.23333	3.10884	2.89694	5.72997	1.97794	0.202997	1.38765	6.83583	0.2558	0.513879	2.00891
12	109932920	109933251	TCHP	protein_coding	ENSG00000139437	1.3e-16	+	109932920	109933251	0	1	331,	0	-15.9	-14.9	2.76	-6.04	-6.99	-1.83	1.60733	7.28741	4.53386	2.89074	4.85762	1.68041	0.12419	1.93207	15.5574	0.625977	0.820127	1.31016
12	111931461	111931731	TMEM116	protein_coding	ENSG00000198270	4.7e-10	-	111931461	111931731	0	1	270,	0	-9.33	-8.5	3.88	-3.36	-4.09	-2.13	0.414836	5.16053	12.44	0.843769	1.90317	2.25556	0.0761239	3.15811	41.4864	0.287776	1.27353	4.42541
12	112029295	112033384	NAA25	protein_coding	ENSG00000111300	1e-120	-	112029295	112033384	0	2	358,152,	0,3937	-120	-119	4.94	-15.8	-17.2	-1.47	3.29428	32.5202	9.8717	6.52184	19.8262	3.03997	5.03761	20.0633	3.9827	5.94172	6.81317	1.14667
12	112183244	112185485	HECTD4	protein_coding	ENSG00000173064	6.3e-49	-	112183244	112185485	0	2	22,1299,	0,942	-48.2	-47	3.71	-11	-12.3	-0.883	5.08731	11.3756	2.23607	3.43192	4.93139	1.43692	2.80062	8.15661	2.91243	4.17612	8.93229	2.1389
12	112319299	112382439	HECTD4	protein_coding	ENSG00000173064	1e-39	-	112319299	112382439	0	2	443,488,	0,62652	-39	-37.8	3.34	-10.9	-12.1	-0.96	7.51917	14.5799	1.93903	5.9952	6.17816	1.03052	4.34912	12.6767	2.91477	8.51272	12.7713	1.50026
12	112504783	112506081	PTPN11	protein_coding	ENSG00000179295	1.6e-27	+	112504783	112506081	0	2	13,257,	0,1041	-26.8	-25.7	1.95	-23.6	-25.3	-1.32	10.1635	46.9997	4.62438	21.0098	36.6514	1.74448	10.1245	29.5714	2.92078	12.0866	10.9255	0.903938
12	113191318	113192128	RITA1	protein_coding	ENSG00000139405	5e-36	+	113191318	113192128	0	1	810,	0	-35.3	-34.1	2.98	-6.22	-7.18	-0.842	3.94094	8.10148	2.05573	4.5001	8.71774	1.93723	1.8016	3.75623	2.08495	2.52603	3.66418	1.45057
12	113293308	113296726	TPCN1	protein_coding	ENSG00000186815	6.3e-34	+	113293308	113296726	0	3	41,123,767,	0,797,2651	-33.2	-32.1	4.9	-3.27	-3.99	-0.863	2.22568	8.04629	3.61521	1.95762	6.56986	3.35605	0.13246	1.81095	13.6717	0.222555	0.77755	3.49375
12	113389174	113389713	PLBD2	protein_coding	ENSG00000151176	1.3e-40	+	113389174	113389713	0	1	539,	0	-39.9	-38.7	2.67	-5.82	-6.75	-0.762	2.49363	9.58972	3.84568	5.11427	10.2101	1.99639	4.15645	9.70762	2.33556	5.9584	10.4086	1.74687
12	115991111	115996559	MED13L	protein_coding	ENSG00000123066	1.3e-92	-	115991111	115996559	0	2	846,84,	0,5364	-91.9	-90.4	5.15	-9.45	-10.6	-0.823	6.11213	22.1833	3.62939	5.53621	13.4747	2.43392	3.04987	10.0647	3.30006	4.65082	10.6055	2.28035
12	116008528	116012809	MED13L	protein_coding	ENSG00000123066	5e-51	-	116008528	116012809	0	2	617,13,	0,4268	-50.3	-49	4.09	-10.8	-12	-1.33	4.6669	15.3151	3.28165	3.50767	7.31448	2.08528	2.05534	6.82889	3.32251	4.1933	5.22816	1.24679
12	117155916	117165601	FBXO21	protein_coding	ENSG00000135108	1e-44	-	117155916	117165601	0	3	32,212,117,	0,1956,9568	-44	-42.8	2.87	-5.26	-6.16	-0.953	11.3247	23.4486	2.07058	11.0438	22.0401	1.9957	2.96061	12.0248	4.06161	7.38969	12.8838	1.74348
12	118160106	118181444	TAOK3	protein_coding	ENSG00000135090	7.9e-32	-	118160106	118181444	0	5	252,240,204,129,74,	0,1681,12350,17094,21264	-31.1	-30	6.28	-3	-3.69	-0.713	4.36062	11.2158	2.57207	5.37234	11.3948	2.12102	2.14908	4.97955	2.31706	1.58453	3.38195	2.13436
12	120127502	120127922	GCN1	protein_coding	ENSG00000089154	7.9e-43	-	120127502	120127922	0	1	420,	0	-42.1	-40.9	2.26	-11.4	-12.6	-0.833	11.9339	35.8146	3.00107	13.2894	27.8634	2.09667	3.42557	7.33645	2.14167	4.43997	5.77396	1.30045
12	120184870	120194710	GCN1	protein_coding	ENSG00000089154	4e-24	-	120184870	120194710	0	3	17,103,31,	0,5427,9809	-23.4	-22.3	2.17	-3.33	-4.06	-0.948	22.8091	72.6289	3.18421	48.4301	98.3582	2.03093	9.11974	36.3201	3.98258	22.1263	41.2287	1.86333
12	120226532	120227042	PXN	protein_coding	ENSG00000089159	1e-186	-	120226532	120227042	0	1	510,	0	-186	-185	4.26	-19.4	-21	-1.03	6.20423	35.3697	5.70091	11.3015	34.4521	3.04844	5.64212	21.1652	3.75129	5.48466	13.4844	2.45856
12	120440472	120440742	COX6A1	protein_coding	ENSG00000111775	1.9e-07	+	120440472	120440742	0	1	270,	0	-6.73	-5.96	1.33	-6.82	-7.82	-0.684	8.29671	15.4261	1.8593	11.0534	14.6728	1.32745	8.52587	17.4414	2.0457	13.7173	17.4272	1.27045
12	120460014	120460523	GATC	protein_coding	ENSG00000257218	1e-109	+	120460014	120460523	0	1	509,	0	-109	-107	4.1	-5.86	-6.8	-0.806	5.00614	17.4253	3.48078	5.37095	16.348	3.04379	2.019	8.07153	3.99778	4.12158	7.99987	1.94097
12	120498014	120498433	DYNLL1	protein_coding	ENSG00000088986	0	+	120498014	120498433	0	1	419,	0	-1170	#NAME?	5.43	-62.1	-64.4	-1.13	28.6029	201.062	7.02943	22.1837	94.946	4.27999	10.105	47.0838	4.65944	15.7006	27.3406	1.74137
12	120579061	120579419	POP5	protein_coding	ENSG00000167272	2.5e-25	-	120579061	120579419	0	1	358,	0	-24.6	-23.6	3	-16.8	-18.3	-2.1	2.81578	14.8566	5.2762	4.45453	6.80634	1.52796	0.63153	2.59834	4.11436	1.22988	1.92096	1.56191
12	120696396	120696755	MLEC	protein_coding	ENSG00000110917	1e-200	+	120696396	120696755	0	1	359,	0	-200	-198	3.15	-19.4	-20.9	-0.741	10.2178	61.1808	5.98768	15.2936	50.282	3.28778	6.64122	22.4022	3.37321	7.07014	16.7868	2.37432
12	121775123	121776171	TMEM120B	protein_coding	ENSG00000188735	1.6e-18	+	121775123	121776171	0	2	7,563,	0,485	-17.8	-16.9	3.33	-4.04	-4.84	-1.28	2.70189	7.70138	2.85037	2.51798	3.83865	1.52449	1.11782	3.56987	3.1936	1.40859	2.69875	1.91593
12	121916410	121916680	PSMD9	protein_coding	ENSG00000110801	1.6e-21	+	121916410	121916680	0	1	270,	0	-20.8	-19.8	2.47	-13.9	-15.2	-1.49	3.21498	15.7591	4.90176	4.64073	8.96331	1.93145	3.88232	12.9195	3.32779	5.56366	6.36763	1.1445
12	122140956	122143781	MLXIP	protein_coding	ENSG00000175727	1e-104	+	122140956	122143781	0	2	127,2091,	0,734	-104	-102	8.59	-18.6	-20.2	-1.04	2.49967	12.4626	4.98571	3.19438	10.4403	3.26835	0.806199	4.86667	6.03656	2.19529	4.49581	2.04793
12	122272689	122274076	CLIP1	protein_coding	ENSG00000130779	1e-77	-	122272689	122274076	0	2	411,39,	0,1348	-77	-75.5	3.55	-9.89	-11.1	-1.11	6.72034	21.8407	3.24994	8.50519	18.4546	2.1698	2.10102	7.88091	3.751	4.43174	5.06729	1.14341
12	122592901	122593463	KNTC1	protein_coding	ENSG00000184445	1.3e-26	+	122592901	122593463	0	2	283,48,	0,514	-25.9	-24.8	3.5	-4.95	-5.81	-1.51	2.2841	7.15162	3.13104	2.06481	5.80911	2.81338	2.73218	8.19668	3.00005	1.72144	2.67908	1.55631
12	122929719	122931464	ABCB9	protein_coding	ENSG00000150967	8.5e-07	-	122929719	122931464	0	2	461,139,	0,1606	-6.07	-5.31	8.01	-1.96	-2.52	-1.06	1.02672	3.17123	3.08871	0.835331	1.98912	2.38123	0.376813	1.97023	5.22866	0.604329	1.26682	2.09625
12	122984527	122984887	PITPNM2	protein_coding	ENSG00000090975	2.5e-28	-	122984527	122984887	0	1	360,	0	-27.6	-26.5	3.58	-2.74	-3.4	-1.09	1.55563	7.69919	4.94923	2.53131	5.06489	2.0009	0.799301	2.90689	3.6368	1.43888	4.72545	3.28412
12	122985095	122986174	PITPNM2	protein_coding	ENSG00000090975	2.5e-34	-	122985095	122986174	0	1	1079,	0	-33.6	-32.4	6.31	-3.14	-3.85	-0.868	0.726635	4.91538	6.76458	0.992347	3.01102	3.03424	0.495264	2.90959	5.87483	1.20018	4.05893	3.38195
12	123202839	123203080	MPHOSPH9	protein_coding	ENSG00000051825	1.6e-24	-	123202839	123203080	0	1	241,	0	-23.8	-22.8	3.44	-5.09	-5.96	-1.73	2.09139	11.0657	5.29107	1.41795	4.1268	2.9104	0.596988	6.0309	10.1022	1.39708	0.600746	0.43
12	123413288	123413648	RILPL2	protein_coding	ENSG00000150977	1.3e-07	-	123413288	123413648	0	1	360,	0	-6.87	-6.1	3.66	-1.83	-2.37	-1.54	0.544472	3.45423	6.34418	0.506261	1.61155	3.18325	0.228372	1.13046	4.95008	0.431663	1.40758	3.26083
12	123465562	123466429	SNRNP35	protein_coding	ENSG00000184209	0	+	123465562	123466429	0	1	867,	0	-426	#NAME?	9.62	-5.62	-6.54	-0.72	3.61725	30.8803	8.53694	3.75754	26.6898	7.103	0.545247	5.45392	10.0027	1.28453	4.71745	3.6725
12	123472213	123472844	RILPL1	protein_coding	ENSG00000188026	1e-181	-	123472213	123472844	0	1	631,	0	-181	-179	5.46	-12.9	-14.2	-1.12	1.59754	15.2909	9.57148	1.48027	8.51128	5.74981	2.73612	19.4714	7.11645	5.54116	14.0822	2.54138
12	123936402	123943552	CCDC92	protein_coding	ENSG00000119242	1e-210	-	123936402	123943552	0	3	1428,42,206,	0,6341,6944	-210	-208	5.99	-16.3	-17.8	-0.65	7.55169	26.8446	3.55478	9.16164	25.1211	2.74199	4.56198	13.7019	3.00351	6.11952	16.467	2.69089
12	124784059	124784448	SCARB1	protein_coding	ENSG00000073060	2.5e-15	-	124784059	124784448	0	1	389,	0	-14.6	-13.7	3.15	-5.81	-6.75	-1.93	0.143966	1.34801	9.36341	0.878474	0.809624	0.921626	2.37765	9.91383	4.16959	1.59793	3.39618	2.12536
12	125025152	125025871	BRI3BP	protein_coding	ENSG00000184992	0	+	125025152	125025871	0	1	719,	0	-799	#NAME?	8.51	-8.55	-9.65	-0.59	10.8267	76.2238	7.04036	9.18875	60.3329	6.56596	1.37214	10.8082	7.87692	1.87314	8.98581	4.79718
12	128793996	128799317	SLC15A4	protein_coding	ENSG00000139370	7.9e-90	-	128793996	128799317	0	2	360,59,	0,5262	-89.1	-87.7	6.66	-1.98	-2.55	-0.736	2.40585	12.6937	5.2762	5.27406	9.33636	1.77024	2.84511	14.0604	4.94196	5.74864	17.6656	3.073
12	132079992	132080203	EP400	protein_coding	ENSG00000183495	4.4e-06	+	132079992	132080203	0	1	211,	0	-5.36	-4.62	2.11	-3.27	-3.99	-1.84	1.7252	6.74554	3.90999	2.15941	3.61372	1.67348	0.194819	1.19398	6.12868	1.10473	1.28655	1.16458
12	132624412	132624832	POLE	protein_coding	ENSG00000177084	2.5e-72	-	132624412	132624832	0	1	420,	0	-71.6	-70.2	2.97	-14.3	-15.6	-1.08	7.06702	24.7206	3.49803	7.43119	14.8395	1.99691	2.64259	8.21313	3.10799	2.77498	6.03249	2.17389
12	132726522	132726943	ANKLE2	protein_coding	ENSG00000176915	1.3e-41	-	132726522	132726943	0	1	421,	0	-40.9	-39.7	2.66	-10.6	-11.9	-1.24	4.45628	15.0178	3.37003	5.84425	11.8906	2.03458	1.80636	6.95077	3.84794	4.61398	6.49102	1.40682
12	132728160	132730245	ANKLE2	protein_coding	ENSG00000176915	0	-	132728160	132730245	0	2	3,567,	0,1518	-585	#NAME?	5.4	-77.6	-80.1	-1.43	17.2921	92.0748	5.32468	18.2254	53.4212	2.93114	9.41131	41.6485	4.42536	13.586	25.3365	1.86489
12	132754689	132755020	ANKLE2	protein_coding	ENSG00000176915	1e-153	-	132754689	132755020	0	1	331,	0	-153	-151	3.3	-18.6	-20.1	-1.04	10.4054	48.8392	4.69367	10.1864	31.4994	3.0923	9.74891	36.9436	3.78951	11.1111	20.7219	1.86497
12	132771335	132772116	GOLGA3	protein_coding	ENSG00000090615	1e-121	-	132771335	132772116	0	1	781,	0	-121	-119	5.19	-32.6	-34.5	-1.41	6.34603	29.4464	4.64014	7.32167	19.8233	2.70748	1.65796	8.23806	4.96879	2.75248	5.88573	2.13834
12	132772804	132774713	GOLGA3	protein_coding	ENSG00000090615	0	-	132772804	132774713	0	3	490,164,216,	0,1352,1693	-396	#NAME?	7	-7.86	-8.93	-0.596	7.62797	52.8682	6.93084	6.17988	33.6283	5.44158	2.48059	15.2584	6.15113	3.12584	10.5673	3.38062
12	133007526	133010580	ZNF26	protein_coding	ENSG00000198393	3.2e-27	+	133007526	133010580	0	2	6,445,	0,2609	-26.5	-25.5	5.43	-2.1	-2.67	-0.944	1.92471	8.96939	4.66013	2.42467	7.90208	3.25904	0.410157	2.49224	6.07629	0.68913	1.96624	2.85323
12	133105633	133106171	ZNF140	protein_coding	ENSG00000196387	1e-17	+	133105633	133106171	0	1	538,	0	-17	-16.1	3.73	-1.8	-2.34	-0.898	0.676614	4.78985	7.07915	1.69381	4.68318	2.76488	0.382034	1.26073	3.30006	0.577691	0.63913	1.10635
13	19993423	19993904	ZMYM2	protein_coding	ENSG00000121741	5e-41	+	19993423	19993904	0	1	481,	0	-40.3	-39.2	3.19	-11.4	-12.7	-1.25	2.50324	10.2166	4.08132	2.65235	5.23815	1.97491	5.68318	15.1892	2.67266	4.09228	4.92883	1.20442
13	21168027	21168327	SKA3	protein_coding	ENSG00000165480	7.9e-21	-	21168027	21168327	0	1	300,	0	-20.1	-19.1	2.66	-9.4	-10.5	-1.62	3.08015	11.3365	3.68051	6.75859	10.6639	1.57783	1.1647	4.32804	3.71603	3.28064	3.19722	0.974572
13	21177137	21177557	MRPL57	protein_coding	ENSG00000173141	1e-224	+	21177137	21177557	0	1	420,	0	-224	-222	7.76	-14.9	-16.3	-1.21	3.20016	29.0726	9.08473	5.58696	25.3376	4.53513	1.32129	8.48998	6.42551	2.65165	4.65364	1.755
13	24223348	24224697	SPATA13	protein_coding	ENSG00000182957	6.3e-49	+	24223348	24224697	0	1	1349,	0	-48.2	-47	7.14	-7.14	-8.17	-1.21	1.14164	7.13015	6.24551	1.35103	4.48498	3.31967	0.380901	1.95373	5.12923	0.537579	1.77084	3.29411
13	24435179	24435390	PARP4	protein_coding	ENSG00000102699	5e-09	-	24435179	24435390	0	1	211,	0	-8.3	-7.49	2.1	-6.94	-7.95	-2.01	2.12333	10.5798	4.98267	2.59129	5.34202	2.06153	0.584458	3.12273	5.34295	2.94595	1.11501	0.378489
13	24912710	24922829	CENPJ	protein_coding	ENSG00000151849	1.7e-06	-	24912710	24922829	0	2	381,69,	0,10050	-5.78	-5.04	2.76	-4.18	-4.99	-1.51	2.17789	5.19383	2.3848	2.43005	3.60988	1.48551	1.5986	4.52183	2.82862	2.41731	2.05105	0.848482
13	28288109	28292759	PAN3	protein_coding	ENSG00000152520	6.3e-68	+	28288109	28292759	0	2	13,378,	0,4272	-67.2	-65.8	8.41	-7.51	-8.56	-1.93	4.51173	15.7869	3.49907	3.26286	7.92765	2.42966	1.10389	6.24499	5.65724	2.71584	3.70281	1.36341
13	29513030	29513241	SLC7A1	protein_coding	ENSG00000139514	2.1e-09	-	29513030	29513241	0	1	211,	0	-8.68	-7.86	1.44	-3.94	-4.72	-0.71	8.62602	19.0295	2.20606	13.0644	21.6823	1.65965	6.33163	13.5012	2.13234	6.13739	12.7797	2.08227
13	32396963	32398859	BRCA2	protein_coding	ENSG00000139618	1e-54	+	32396963	32398859	0	2	81,698,	0,1198	-54	-52.7	8.22	-3.5	-4.24	-1.03	2.08483	10.0394	4.81547	2.98298	8.93699	2.996	0.105538	0.671683	6.36439	0.232732	0.069695	0.299464
13	32535796	32536905	N4BP2L2	protein_coding	ENSG00000244754	2.5e-99	-	32535796	32536905	0	1	1109,	0	-98.6	-97	6.17	-13.7	-15	-1.15	2.42393	16.2116	6.68815	3.08139	10.9261	3.54583	2.09426	7.9684	3.80487	2.26536	3.78595	1.67124
13	35159207	35159478	NBEA	protein_coding	ENSG00000172915	6.3e-13	+	35159207	35159478	0	1	271,	0	-12.2	-11.4	2.66	-9.4	-10.6	-2.51	1.34324	7.46346	5.55631	2.1857	1.95731	0.895507	0.682587	2.71739	3.98102	0.668998	1.13527	1.69696
13	44538430	44538790	TSC22D1	protein_coding	ENSG00000102804	2.5e-16	-	44538430	44538790	0	1	360,	0	-15.6	-14.6	3.9	-1.84	-2.38	-1.01	1.16673	5.53509	4.74413	2.15161	4.32817	2.0116	0.799301	3.28371	4.10823	0.791383	1.70921	2.15977
13	45395440	45396039	SLC25A30	protein_coding	ENSG00000174032	5e-26	-	45395440	45396039	0	1	599,	0	-25.3	-24.3	5.6	-3.42	-4.16	-1.52	0.140241	4.50216	32.1031	0.570495	2.8503	4.99618	0.240191	2.3941	9.96752	1.1242	3.5349	3.14437
13	73694317	73694767	KLF12	protein_coding	ENSG00000118922	1.3e-19	-	73694317	73694767	0	1	450,	0	-18.9	-17.9	18.4	-2.61	-3.25	-1.91	0.497803	6.59217	13.2425	0.405009	2.54165	6.27554	0.0456743	1.11969	24.5147	0.0575551	0.0402166	0.69875
13	77097848	77098957	MYCBP2	protein_coding	ENSG00000005810	1.6e-24	-	77097848	77098957	0	1	1109,	0	-23.8	-22.7	4.47	-7.75	-8.81	-1.31	0.757477	6.34953	8.38248	1.19147	4.11037	3.44982	0.908132	3.14542	3.46362	0.887459	1.02808	1.15845
13	99985098	99985551	ZIC2	protein_coding	ENSG00000043355	2.1e-07	+	99985098	99985551	0	2	11,229,	0,224	-6.68	-5.91	2.24	-2.01	-2.58	-1.22	0.816708	1.49822	1.83446	2.08833	1.93387	0.926035	1.37023	10.8201	7.89656	7.76994	9.35036	1.2034
13	108210631	108211258	LIG4	protein_coding	ENSG00000174405	3.2e-52	-	108210631	108211258	0	1	627,	0	-51.5	-50.3	8.55	-2.4	-3.02	-1.09	1.07182	9.10402	8.49395	0.944698	6.08051	6.43645	0.163903	1.82357	11.1259	0.413075	0.461818	1.118
13	109755509	109755929	IRS2	protein_coding	ENSG00000185950	1e-260	-	109755509	109755929	0	1	420,	0	-260	-258	8.57	-6.86	-7.86	-1.14	1.60008	29.5363	18.4593	1.24757	9.11679	7.30763	1.61491	17.8566	11.0573	7.27661	38.7803	5.32945
13	110638374	110639514	NAXD	protein_coding	ENSG00000213995	5e-24	+	110638374	110639514	0	1	1140,	0	-23.3	-22.3	6.18	-7.86	-8.93	-1.23	1.25269	6.07173	4.84694	1.73861	4.42026	2.54242	0.468763	1.63194	3.48138	0.840607	1.28587	1.5297
13	110639722	110639993	NAXD	protein_coding	ENSG00000213995	1.6e-10	+	110639722	110639993	0	1	271,	0	-9.79	-8.95	3.53	-1.66	-2.17	-1.45	0.516631	4.69921	9.09588	1.68131	4.52628	2.69212	0.227529	1.64474	7.22869	0.573427	0.734584	1.28104
13	111304628	111304929	ARHGEF7	protein_coding	ENSG00000102606	6.3e-19	+	111304628	111304929	0	1	301,	0	-18.2	-17.2	2.36	-7.97	-9.05	-1.63	2.88387	8.21283	2.84786	4.54121	6.99386	1.54008	2.38994	6.69584	2.80168	2.83951	2.34486	0.825795
13	113187709	113190790	PCID2	protein_coding	ENSG00000126226	5e-19	-	113187709	113190790	0	2	899,88,	0,2993	-18.3	-17.3	4.63	-4.9	-5.76	-1.33	1.24829	3.15734	2.52934	1.43107	2.31762	1.61949	3.26939	11.7611	3.59733	1.91559	3.8872	2.02925
13	113260700	113263847	CUL4A	protein_coding	ENSG00000139842	0	+	113260700	113263847	0	2	59,361,	0,2786	-450	#NAME?	6.03	-36.2	-38.2	-1.51	11.6673	80.7969	6.9251	14.3742	60.8576	4.2338	3.03408	19.1024	6.29596	6.96828	8.74711	1.25528
13	113456028	113456748	DCUN1D2	protein_coding	ENSG00000150401	1.6e-56	-	113456028	113456748	0	1	720,	0	-55.8	-54.5	10.3	-2.98	-3.67	-1.17	0.46669	7.63676	16.3637	1.04416	6.4232	6.15152	0.48529	3.20297	6.60011	0.395691	1.33218	3.3667
14	19301281	19302416	AL589743.1	protein_coding	ENSG00000279508	2.5e-21	-	19301281	19302416	0	1	1135,	0	-20.6	-19.6	10.4	-2.25	-2.84	-1.1	0.468746	3.89405	8.30738	0.722593	2.30749	3.19335	0.072435	0.461005	6.36439	0.182554	0.765356	4.1925
14	20407952	20408222	TEP1	protein_coding	ENSG00000129566	5.2e-07	-	20407952	20408222	0	1	270,	0	-6.28	-5.52	2.4	-2.86	-3.53	-1.53	0.829671	4.77211	5.75181	2.10942	2.51709	1.19326	0.456743	2.72746	5.97153	0.287776	1.40758	4.89125
14	20469013	20470604	PNP	protein_coding	ENSG00000198805	7.9e-22	+	20469013	20470604	0	4	18,209,235,79,	0,313,527,1512	-21.1	-20.1	11.8	-7.74	-8.8	-0.649	2.74321	5.73256	2.08973	6.864	8.33395	1.21415	4.90091	16.0121	3.26717	11.0589	19.837	1.79376
14	20476763	20477094	PNP	protein_coding	ENSG00000198805	1e-96	+	20476763	20477094	0	1	331,	0	-96	-94.5	2.31	-28.4	-30.1	-1.32	8.29044	41.9139	5.05569	14.1095	40.7639	2.8891	4.71922	17.5643	3.72187	13.615	17.6601	1.2971
14	21081526	21082281	ARHGEF40	protein_coding	ENSG00000165801	5.4e-08	+	21081526	21082281	0	2	593,38,	0,717	-7.27	-6.48	5.52	-1.5	-1.98	-1.28	0.576891	3.51405	6.09136	0.505459	1.31347	2.59857	0.0977184	0.706377	7.22869	0.287319	1.0325	3.59357
14	21385223	21386091	CHD8	protein_coding	ENSG00000100888	1e-235	-	21385223	21386091	0	1	868,	0	-235	-233	9.27	-25.2	-26.9	-1.58	3.41953	27.2372	7.9652	4.96054	17.4544	3.51865	1.1366	4.3983	3.86971	1.07419	3.71123	3.45493
14	21393124	21394303	CHD8	protein_coding	ENSG00000100888	1e-230	-	21393124	21394303	0	2	130,828,	0,351	-230	-228	4.61	-12	-13.3	-0.73	10.0548	38.9256	3.87135	10.1543	32.3214	3.18303	2.87491	10.4179	3.62373	2.05468	5.61059	2.73064
14	21431199	21437050	CHD8	protein_coding	ENSG00000100888	1e-190	-	21431199	21437050	0	2	659,150,	0,5701	-190	-188	5.9	-9.86	-11	-0.895	6.9917	26.7976	3.83277	5.88552	17.0063	2.88951	1.7022	8.12062	4.77066	2.04893	4.89907	2.39103
14	21503121	21503900	METTL3	protein_coding	ENSG00000165819	1.6e-20	-	21503121	21503900	0	1	779,	0	-19.8	-18.8	1.73	-22.6	-24.2	-1	8.23148	17.7325	2.15423	8.45177	10.8308	1.28148	7.15017	14.2048	1.98664	4.75439	6.73719	1.41704
14	21510932	21511345	METTL3	protein_coding	ENSG00000165819	1.1e-09	-	21510932	21511345	0	2	48,222,	0,191	-8.95	-8.13	1.83	-1.35	-1.81	-0.622	3.11127	6.82522	2.19371	4.30322	7.24432	1.68346	3.88232	9.40255	2.42189	2.49405	5.02708	2.01562
14	22771631	22771812	OXA1L	protein_coding	ENSG00000155463	5e-12	+	22771631	22771812	0	1	181,	0	-11.3	-10.5	1.87	-16	-17.4	-2.18	2.32056	11.4229	4.92248	2.76905	4.39584	1.58749	1.2491	5.13926	4.11436	5.15134	1.79975	0.349375
14	22845254	22846404	MMP14	protein_coding	ENSG00000157227	1.3e-97	+	22845254	22846404	0	2	112,697,	0,453	-96.9	-95.4	7.56	-13.8	-15.1	-1.58	2.69976	17.9453	6.64699	0.225283	0.512237	2.27375	2.1087	11.4743	5.4414	3.93779	7.60586	1.9315
14	22973146	22974672	AJUBA	protein_coding	ENSG00000129474	1e-162	-	22973146	22974672	0	3	422,69,18,	0,900,1508	-162	-161	7.92	-2.71	-3.37	-0.876	7.53672	38.7653	5.14353	2.95402	10.5513	3.57185	1.04988	3.8454	3.6627	0.661488	2.23996	3.38625
14	23094984	23095554	ACIN1	protein_coding	ENSG00000100813	3.2e-31	-	23094984	23095554	0	1	570,	0	-30.5	-29.4	3.6	-5.16	-6.04	-0.878	2.11239	8.83161	4.18087	2.75779	7.88086	2.85767	1.76688	7.17374	4.06013	1.40859	3.84174	2.72738
14	23306853	23307043	BCL2L2	protein_coding	ENSG00000129473	0.0001	+	23306853	23307043	0	2	94,86,	0,104	-3.98	-3.29	1.81	-3.62	-4.37	-2.18	0.155563	0.665875	4.28041	0.759392	0.368355	0.485066	0.342557	1.29195	3.77149	1.87054	2.31245	1.23625
14	23524261	23525041	ZFHX2	protein_coding	ENSG00000136367	1.5e-08	-	23524261	23525041	0	1	780,	0	-7.82	-7.02	5.37	-1.71	-2.23	-1.27	0.682085	3.03486	4.44938	0.350489	0.680041	1.94026	0.0527011	0.447214	8.48586	0.431663	0.556845	1.29
14	24103626	24110299	PCK2	protein_coding	ENSG00000100889	3.2e-77	+	24103626	24110299	0	2	504,6,	0,6667	-76.5	-75.1	2.11	-15.9	-17.4	-0.752	7.35723	26.7917	3.64155	8.08529	18.5261	2.29133	12.1306	29.2209	2.40887	12.8991	21.2911	1.65059
14	24149470	24150127	RNF31	protein_coding	ENSG00000092098	1.3e-05	+	24149470	24150127	0	2	113,67,	0,590	-4.89	-4.17	1.71	-1.39	-1.85	-0.889	3.57796	9.57196	2.67526	8.22675	7.82755	0.951476	4.68162	11.4123	2.43767	3.74108	7.13845	1.90812
14	24150603	24150813	RNF31	protein_coding	ENSG00000092098	6.9e-06	+	24150603	24150813	0	1	210,	0	-5.16	-4.44	1.47	-7.65	-8.7	-1.61	3.86686	9.70276	2.50921	5.53271	6.6304	1.1984	0.880862	5.99835	6.80964	2.83664	3.27478	1.15446
14	24231967	24232454	NEDD8	protein_coding	ENSG00000129559	2.5e-35	-	24231967	24232454	0	2	35,205,	0,282	-34.6	-33.4	2.39	-10.1	-11.3	-1.58	6.76701	22.286	3.29334	7.499	16.8523	2.24727	2.74046	15.9072	5.80456	6.58287	8.97333	1.36313
14	24238287	24238556	GMPR2	protein_coding	ENSG00000100938	7.4e-10	+	24238287	24238556	0	1	269,	0	-9.13	-8.3	1.85	-4.74	-5.59	-1.24	3.12283	7.40756	2.37206	2.54072	3.32752	1.30968	2.97987	4.61069	1.54728	4.2364	4.70938	1.11165
14	24315848	24316927	LTB4R	protein_coding	ENSG00000213903	1.6e-24	+	24315848	24316927	0	1	1079,	0	-23.8	-22.8	6.15	-2.41	-3.02	-0.898	1.0121	3.52686	3.4847	0.823437	2.33508	2.83577	0.55241	2.89163	5.23457	0.648095	2.09656	3.23495
14	31106739	31107219	HECTD1	protein_coding	ENSG00000092148	3.2e-74	-	31106739	31107219	0	1	480,	0	-73.5	-72.1	5.21	-28.3	-30.1	-2.07	3.96687	19.2896	4.86268	5.45813	10.2909	1.88543	1.79843	7.54985	4.19803	2.0504	1.54583	0.753914
14	31128645	31129005	HECTD1	protein_coding	ENSG00000092148	1e-108	-	31128645	31129005	0	1	360,	0	-108	-107	3.45	-38.3	-40.3	-1.96	7.93373	42.5744	5.36625	5.18918	12.3399	2.37801	4.0536	15.8803	3.91757	3.88497	3.72004	0.957546
14	31448084	31453291	DTD2	protein_coding	ENSG00000129480	6.3e-57	-	31448084	31453291	0	2	370,17,	0,5190	-56.2	-54.9	7.03	-1.55	-2.04	-0.806	2.96656	10.685	3.60181	4.5328	10.2369	2.25839	0.637316	5.3581	8.40729	1.80696	0.701452	0.388194
14	35123679	35124159	KIAA0391	protein_coding	ENSG00000100890	2e-36	+	35123679	35124159	0	1	480,	0	-35.7	-34.5	4.45	-7.68	-8.74	-1.68	1.40007	9.676	6.91109	1.89848	4.31666	2.27375	0.984853	2.42241	2.45967	1.29499	1.54583	1.1937
14	44962926	44963226	FAM179B	protein_coding	ENSG00000198718	1.8e-10	+	44962926	44963226	0	1	300,	0	-9.75	-8.91	2.25	-7.47	-8.52	-1.83	2.80014	7.09157	2.53258	3.11351	3.75722	1.20675	0.753626	2.39011	3.17148	1.46766	1.74942	1.19198
14	44963345	44964454	FAM179B	protein_coding	ENSG00000198718	1e-124	+	44963345	44964454	0	1	1109,	0	-124	-122	8.93	-8.7	-9.82	-1.1	1.71695	12.0911	7.04223	2.3624	8.57946	3.63167	0.963732	3.9842	4.13414	0.700626	2.38253	3.40058
14	45135939	45136479	FANCM	protein_coding	ENSG00000187790	5e-15	+	45135939	45136479	0	1	540,	0	-14.3	-13.4	3.23	-5.8	-6.73	-1.72	1.34822	6.07611	4.50678	1.26565	2.79336	2.20705	0.304495	2.44036	8.01442	0.383701	0.770818	2.00891
14	49767607	49768235	KLHDC2	protein_coding	ENSG00000165516	6.3e-24	+	49767607	49768235	0	1	628,	0	-23.2	-22.1	4.28	-2.31	-2.91	-0.884	1.82812	7.03782	3.84976	1.81383	4.53992	2.50294	0.425469	1.32693	3.11873	0.824834	2.4495	2.96969
14	50159826	50161491	SOS2	protein_coding	ENSG00000100485	1.6e-20	-	50159826	50161491	0	2	260,10,	0,1655	-19.8	-18.8	2.77	-11	-12.2	-2.18	7.98558	20.4202	2.55713	4.97824	6.50761	1.30721	3.95844	6.67509	1.68629	5.27588	3.08327	0.584409
14	50329643	50331958	CDKL1	protein_coding	ENSG00000100490	7.9e-24	-	50329643	50331958	0	2	538,33,	0,2282	-23.1	-22.1	6.03	-1.61	-2.11	-0.934	0.931745	5.90367	6.33614	1.75551	5.45759	3.10883	0.467942	1.52726	3.26379	0.771097	0.824053	1.06868
14	50329643	50330213	ATP5S	protein_coding	ENSG00000125375	4e-24	+	50329643	50330213	0	1	570,	0	-23.4	-22.4	6.05	-1.61	-2.11	-0.934	0.589503	5.88774	9.98763	0.959232	5.29268	5.51763	0.216352	1.59794	7.38584	0.227191	0.825499	3.6335
14	54737239	54760391	SAMD4A	protein_coding	ENSG00000020577	3.5e-08	+	54737239	54760391	0	5	48,110,87,65,231,	0,11575,14211,17593,22921	-7.45	-6.66	2.83	-4.32	-5.14	-1.68	4.76179	9.27733	1.94829	2.14763	2.69628	1.25547	0.0759832	1.28956	16.9717	0.909605	0.836297	0.919407
14	57273747	57274810	AP5M1	protein_coding	ENSG00000053770	7.9e-26	+	57273747	57274810	0	2	3,567,	0,496	-25.1	-24	5.92	-2.6	-3.24	-1.24	1.03163	5.99288	5.80913	1.07914	4.18762	3.88053	0.216352	1.05396	4.87151	0.272629	0.444499	1.63042
14	59463247	59464774	GPR135	protein_coding	ENSG00000181619	3.2e-41	-	59463247	59464774	0	1	1527,	0	-40.5	-39.3	53.2	-3.06	-3.76	-1.54	0.183375	3.48309	18.9943	0.41774	2.71382	6.49642	0.04038	1.02798	25.4576	0.0678449	0.580731	8.55968
14	59463518	59464773	GPR135	protein_coding	ENSG00000181619	7.9e-41	-	59463518	59464773	0	1	1255,	0	-40.1	-38.9	21.7	-3.38	-4.11	-1.69	0.200807	3.64109	18.1323	0.490125	2.78688	5.68605	0.0491317	1.25078	25.4576	0.0825492	0.562392	6.81281
14	60109715	60110736	PCNX4	protein_coding	ENSG00000126773	5e-61	+	60109715	60110736	0	1	1021,	0	-60.3	-59	12.6	-1.81	-2.34	-0.818	0.932466	6.1631	6.60946	0.959467	5.51992	5.75311	0.0402614	0.797189	19.8003	0.152203	0.762185	5.00771
14	64002826	64003277	SYNE2	protein_coding	ENSG00000054654	1.3e-10	+	64002826	64003277	0	1	451,	0	-9.9	-9.06	2.08	-18.5	-20	-2.5	1.86262	8.23855	4.42309	1.97004	2.64628	1.34326	2.41537	3.73836	1.54774	0.861412	0.722294	0.8385
14	64486928	64490371	ZBTB25	protein_coding	ENSG00000089775	7.9e-47	-	64486928	64490371	0	2	1129,11,	0,3432	-46.1	-44.9	5.84	-7.75	-8.81	-1.25	1.35094	6.78142	5.01976	1.23901	5.40901	4.36559	1.11782	5.5758	4.9881	1.20411	1.42875	1.18656
14	64542042	64542791	HSPA2	protein_coding	ENSG00000126803	5e-18	+	64542042	64542791	0	1	749,	0	-17.3	-16.3	12.9	-7.44	-8.48	-2.17	0.336465	4.66068	13.8519	0.821238	2.03604	2.47923	0.0274412	0.36223	13.2002	0.311213	0.869839	2.795
14	65061365	65062233	FNTB	protein_coding	ENSG00000257365	3.2e-21	+	65061365	65062233	0	1	868,	0	-20.5	-19.5	4.73	-6.95	-7.96	-1.52	1.32265	6.48998	4.90682	1.0236	2.9409	2.87308	0.78141	2.72382	3.48577	0.716123	1.33438	1.86333
14	67180935	67181086	GPHN	protein_coding	ENSG00000171723	0.00012	+	67180935	67181086	0	1	151,	0	-3.93	-3.25	2.03	-2.46	-3.09	-1.7	0.370879	6.25085	16.8541	0.905235	1.64662	1.819	0.136116	2.05343	15.086	1.20065	1.91761	1.59714
14	67279090	67279570	MPP5	protein_coding	ENSG00000072415	1e-149	+	67279090	67279570	0	1	480,	0	-149	-147	5.97	-9.11	-10.2	-1.25	4.14187	25.4697	6.14933	2.46802	9.77293	3.95982	3.33993	13.2425	3.9649	1.94248	3.35557	1.72746
14	67798153	67798514	ZFYVE26	protein_coding	ENSG00000072121	2.1e-06	-	67798153	67798514	0	1	361,	0	-5.68	-4.94	2.14	-4.95	-5.81	-1.88	2.40455	5.97628	2.4854	0.883503	1.19384	1.35126	0.740152	1.93256	2.61103	0.645701	0.751973	1.16458
14	69398554	69399360	SLC39A9	protein_coding	ENSG00000029364	1e-209	+	69398554	69399360	0	2	49,671,	0,135	-209	-207	5.84	-27.2	-28.9	-1.42	4.16132	28.3413	6.81066	4.61963	14.5961	3.15957	5.02418	20.5905	4.09828	4.31663	12.1404	2.81247
14	69462027	69462178	SLC39A9	protein_coding	ENSG00000029364	0.00048	+	69462027	69462178	0	1	151,	0	-3.32	-2.67	1.55	-2.37	-2.99	-1.32	1.66896	6.84617	4.10206	3.16832	3.51279	1.10872	1.63339	3.59351	2.20004	0.857609	0.479403	0.559
14	69708748	69711256	SUSD6	protein_coding	ENSG00000100647	1e-34	+	69708748	69711256	0	2	356,303,	0,2205	-34	-32.8	5.65	-3.77	-4.53	-1.44	0.807324	5.79736	7.18096	0.795114	2.81716	3.54309	0.53021	2.44079	4.60344	0.668128	2.3892	3.57595
14	70372717	70388499	SYNJ2BP	protein_coding	ENSG00000213463	1.6e-24	-	70372717	70388499	0	3	414,96,30,	0,2958,15752	-23.8	-22.7	4.25	-7.93	-9	-1.67	2.85199	12.2632	4.29987	4.3876	8.04242	1.83299	1.52248	5.88556	3.86578	2.35017	3.55247	1.51158
14	70969946	70988604	PCNX1	protein_coding	ENSG00000100731	0	+	70969946	70988604	0	3	53,1707,38,	0,6995,18620	-347	#NAME?	8.22	-66.2	-68.6	-1.07	6.74339	33.9391	5.03295	7.5897	21.4437	2.82537	8.26482	24.6067	2.97729	8.97418	16.3864	1.82595
14	71587963	71589223	SIPA1L1	protein_coding	ENSG00000197555	5e-80	+	71587963	71589223	0	1	1260,	0	-79.3	-77.9	5.9	-17.4	-18.9	-1.43	2.02232	9.82166	4.85662	1.75383	4.60444	2.62536	1.43548	4.50645	3.13934	1.91165	3.03061	1.58534
14	73219226	73219916	PSEN1	protein_coding	ENSG00000080815	0	+	73219226	73219916	0	1	690,	0	-555	#NAME?	9.35	-29.7	-31.6	-1.56	3.65236	44.0346	12.0565	4.12713	29.5725	7.1654	3.18727	23.9573	7.51655	4.42924	12.6945	2.86606
14	73523186	73528955	HEATR4	protein_coding	ENSG00000187105	6.8e-06	-	73523186	73528955	0	3	38,169,3,	0,4042,5766	-5.17	-4.44	3.39	-1.31	-1.77	-2.31	1.06672	3.06778	2.8759	2.49514	2.28907	0.917408	4.50218	8.21313	1.82425	5.91995	9.56581	1.61586
14	74198942	74199389	LIN52	protein_coding	ENSG00000205659	1.6e-69	+	74198942	74199389	0	1	447,	0	-68.8	-67.5	5.58	-3.12	-3.82	-0.96	3.38272	11.2618	3.32921	2.65023	7.41655	2.79846	1.05756	5.89616	5.57525	1.79618	4.41303	2.45689
14	74286110	74287852	ABCD4	protein_coding	ENSG00000119688	5e-71	-	74286110	74287852	0	2	706,43,	0,1699	-70.3	-69	5.12	-6.38	-7.35	-1.02	4.33667	17.9626	4.14204	4.31911	8.80807	2.03933	4.85709	11.3585	2.33854	2.45512	3.93844	1.60417
14	74902248	74902458	DLST	protein_coding	ENSG00000119689	1.3e-21	+	74902248	74902458	0	1	210,	0	-20.9	-19.9	1.6	-5.54	-6.45	-0.718	11.6006	29.1796	2.51536	10.1975	17.2864	1.69515	7.24264	14.5806	2.01316	6.04329	9.47963	1.56862
14	75084206	75085038	NEK9	protein_coding	ENSG00000119638	9.99999999963881e-315	-	75084206	75085038	0	2	480,180,	0,652	-314	-311	6.04	-25.2	-26.9	-1.31	2.50316	29.919	11.9525	4.03858	18.9619	4.69519	1.40137	12.6259	9.00968	4.51284	7.54061	1.67092
14	75134645	75134885	TMED10	protein_coding	ENSG00000170348	1.6e-48	-	75134645	75134885	0	1	240,	0	-47.8	-46.5	2.05	-11	-12.2	-0.895	9.80049	41.0762	4.19124	7.97362	19.2005	2.40801	9.24905	26.3235	2.84608	15.324	22.3202	1.45655
14	76154302	76166720	GPATCH2L	protein_coding	ENSG00000089916	1.3e-97	+	76154302	76166720	0	2	723,58,	0,12360	-96.9	-95.4	4.76	-35	-36.9	-1.49	6.63285	28.1612	4.24571	8.05092	15.5572	1.93236	5.13178	13.0022	2.53367	5.60444	4.88933	0.872403
14	76196558	76202024	GPATCH2L	protein_coding	ENSG00000089916	3.2e-33	+	76196558	76202024	0	2	27,334,	0,5132	-32.5	-31.4	3.36	-4.57	-5.4	-1.17	10.549	17.9288	1.69958	12.7477	14.4638	1.13462	6.26282	9.39439	1.50003	5.73957	6.41683	1.118
14	76206163	76206614	GPATCH2L	protein_coding	ENSG00000089916	1.3e-20	+	76206163	76206614	0	1	451,	0	-19.9	-18.9	2.65	-2.03	-2.6	-0.71	1.9868	5.61417	2.82574	2.82878	7.46103	2.63755	1.1849	5.15635	4.35172	1.89511	3.08981	1.63042
14	76809245	76810171	ANGEL1	protein_coding	ENSG00000013523	1.6e-14	-	76809245	76810171	0	2	398,83,	0,843	-13.8	-12.9	2.52	-3.11	-3.81	-0.959	2.15395	5.60664	2.60295	1.4209	2.72246	1.91601	0.769152	2.77998	3.61435	1.61537	1.73074	1.07142
14	77277022	77278367	POMT2	protein_coding	ENSG00000009830	3.2e-36	-	77277022	77278367	0	2	459,82,	0,1263	-35.5	-34.4	4.16	-1.83	-2.36	-0.825	1.91507	7.53264	3.93335	1.47387	3.98314	2.70251	1.06376	3.58212	3.3674	0.574487	1.90676	3.31906
14	77341426	77343454	TMED8	protein_coding	ENSG00000100580	1e-104	-	77341426	77343454	0	2	562,277,	0,1751	-104	-102	7.01	-9.66	-10.8	-0.803	6.14095	26.5358	4.32112	4.99624	11.0836	2.21839	2.9887	16.0301	5.36356	3.30307	9.9439	3.0105
14	77468967	77469474	AHSA1	protein_coding	ENSG00000100591	1e-150	+	77468967	77469474	0	1	507,	0	-150	-148	2.59	-18.9	-20.4	-0.933	5.24681	22.9018	4.3649	9.61597	22.8206	2.3732	8.83758	35.0509	3.96612	6.58989	13.0288	1.97708
14	81179966	81192693	GTF2A1	protein_coding	ENSG00000165417	1e-96	-	81179966	81192693	0	3	364,90,175,	0,5564,12552	-96	-94.5	8.65	-5.47	-6.38	-0.63	9.21509	25.1053	2.72437	11.735	25.5623	2.17831	1.2417	4.22093	3.39931	1.48234	1.61122	1.08694
14	89411983	89486597	FOXN3	protein_coding	ENSG00000053254	1e-135	-	89411983	89486597	0	3	509,242,29,	0,4887,74585	-135	-133	5.22	-12.3	-13.6	-0.981	6.17467	20.5333	3.32541	7.27264	13.8558	1.9052	5.71807	14.0127	2.4506	8.2016	15.1508	1.8473
14	89963216	89964902	TDP1	protein_coding	ENSG00000042088	9.99999999999948e-312	+	89963216	89964902	0	2	457,52,	0,1634	-311	-309	10.5	-16.8	-18.2	-1.77	2.97068	32.3192	10.8794	3.58063	19.572	5.46609	0.969121	10.5463	10.8823	3.05302	5.11991	1.677
14	91458237	91458805	PPP4R3A	protein_coding	ENSG00000100796	1e-133	-	91458237	91458805	0	1	568,	0	-133	-132	5.63	-8.63	-9.74	-0.988	2.95789	19.8356	6.70598	5.09381	24.8348	4.87549	1.66454	11.1567	6.7026	3.37427	4.7474	1.40694
14	92143263	92154170	CPSF2	protein_coding	ENSG00000165934	2e-07	+	92143263	92154170	0	2	31,150,	0,10757	-6.7	-5.93	1.61	-2.73	-3.39	-0.892	8.0446	16.9688	2.10934	13.2159	21.0634	1.59379	2.72532	6.63821	2.43576	3.00495	3.69948	1.23113
14	92161664	92161815	CPSF2	protein_coding	ENSG00000165934	4.2e-10	+	92161664	92161815	0	1	151,	0	-9.38	-8.55	1.94	-1.4	-1.87	-0.773	0.370879	4.26645	11.5036	1.50873	7.13536	4.72939	0.136116	2.18177	16.0288	0.514566	1.07866	2.09625
14	92941335	92958207	ITPK1	protein_coding	ENSG00000100605	1e-150	-	92941335	92958207	0	4	569,163,68,7,	0,4995,10610,16865	-150	-149	7.21	-7.74	-8.81	-0.825	5.6558	19.8649	3.5123	8.80782	18.2397	2.07086	6.21442	16.9779	2.73201	6.00156	14.1057	2.35034
14	95124346	95124617	DICER1	protein_coding	ENSG00000100697	1.5e-10	-	95124346	95124617	0	1	271,	0	-9.82	-8.98	2.36	-2.54	-3.18	-1.06	2.16985	7.13175	3.28675	2.6901	5.68844	2.11459	0.834273	4.36213	5.22866	1.43357	1.06849	0.745333
14	95543885	95544305	GLRX5	protein_coding	ENSG00000182512	3.2e-62	+	95543885	95544305	0	1	420,	0	-61.5	-60.2	2.33	-8.58	-9.68	-0.866	4.86691	19.0845	3.92127	6.94301	15.8656	2.28512	3.57238	9.64351	2.69946	3.88497	6.11867	1.57496
14	96562772	96565313	PAPOLA	protein_coding	ENSG00000090060	1e-169	+	96562772	96565313	0	2	121,359,	0,2182	-169	-167	5.37	-37.6	-39.6	-1.81	7.35037	34.5527	4.70081	11.4858	31.9088	2.77811	4.83862	18.2085	3.76315	3.99289	3.84571	0.963141
14	100277766	100277976	YY1	protein_coding	ENSG00000100811	5e-30	+	100277766	100277976	0	1	210,	0	-29.3	-28.2	2.93	-5.79	-6.73	-1.46	1.73342	8.98932	5.18589	2.16969	8.36693	3.85628	0.685115	10.0588	14.6819	3.8233	5.94631	1.55528
14	100291110	100293556	SLC25A29	protein_coding	ENSG00000197119	1e-297	-	100291110	100293556	0	2	1922,263,	0,2183	-297	-295	8.4	-22.6	-24.3	-0.956	2.25549	14.1388	6.26862	1.82463	8.22351	4.50696	4.00722	19.0511	4.75421	4.01832	10.9496	2.72492
14	100305738	100306547	SLC25A29	protein_coding	ENSG00000197119	5e-59	-	100305738	100306547	0	2	71,349,	0,460	-58.3	-57	6.21	-3.33	-4.06	-1.07	1.13339	4.566	4.02862	1.4103	2.28907	1.62311	5.04049	24.8701	4.93406	5.05663	11.8926	2.35189
14	100376507	100381580	WDR25	protein_coding	ENSG00000176473	7.9e-16	+	100376507	100381580	0	2	197,671,	0,4402	-15.1	-14.2	7.27	-5.66	-6.59	-1.76	0.741973	4.17706	5.62967	1.0236	1.90968	1.86564	0.426224	2.58986	6.07629	0.805639	1.79307	2.22565
14	101925142	101925742	PPP2R5C	protein_coding	ENSG00000078304	1e-45	+	101925142	101925742	0	1	600,	0	-45	-43.7	3.62	-10.4	-11.6	-1.46	3.12682	11.2616	3.60162	2.88569	6.87904	2.38384	1.02767	3.32678	3.2372	1.38132	2.86543	2.07441
14	101986309	101986520	DYNC1H1	protein_coding	ENSG00000197102	7.9e-72	+	101986309	101986520	0	1	211,	0	-71.1	-69.7	1.58	-33.3	-35.2	-0.819	28.9304	96.4967	3.33548	26.1288	66.1468	2.53156	20.7483	59.8829	2.88617	30.687	37.1384	1.21023
14	102498103	102499124	TECPR2	protein_coding	ENSG00000196663	2e-76	+	102498103	102499124	0	1	1021,	0	-75.7	-74.3	7.06	-1.95	-2.51	-0.68	1.04217	6.47125	6.20942	1.02641	4.96793	4.84012	0.261699	1.34763	5.14954	0.456608	1.45347	3.18319
14	103385571	103385961	MARK3	protein_coding	ENSG00000075413	1.6e-17	+	103385571	103385961	0	1	390,	0	-16.8	-15.9	1.82	-6.69	-7.68	-0.701	3.08733	7.60635	2.46373	4.84843	6.88541	1.42013	9.0646	20.8203	2.29688	12.3522	20.4177	1.65296
14	103491742	103498509	MARK3	protein_coding	ENSG00000075413	6.3e-16	+	103491742	103498509	0	2	292,8,	0,6759	-15.2	-14.2	2.12	-8.49	-9.59	-1.15	5.04025	8.09039	1.60516	10.3277	9.06154	0.877399	6.09752	16.0848	2.63793	17.1802	19.0023	1.10606
14	103500161	103503232	MARK3	protein_coding	ENSG00000075413	4e-60	+	103500161	103503232	0	2	39,351,	0,2720	-59.4	-58.1	3.09	-14.7	-16	-1.27	3.58992	14.1755	3.94868	7.94441	15.1309	1.9046	6.58764	14.7581	2.24027	11.5553	15.5917	1.34931
14	103739866	103742289	PPP1R13B	protein_coding	ENSG00000088808	1e-109	-	103739866	103742289	0	2	727,500,	0,1923	-109	-108	6.62	-5.26	-6.15	-0.802	1.80286	7.82689	4.34137	1.81957	7.17347	3.9424	1.95986	9.49222	4.84331	2.00528	6.59297	3.2878
14	104139236	104152292	KIF26A	protein_coding	ENSG00000066735	2e-08	+	104139236	104152292	0	2	52,278,	0,12778	-7.7	-6.9	2.2	-2.71	-3.37	-1.28	2.29102	5.72048	2.49691	5.17767	6.17832	1.19326	1.61936	4.81546	2.97368	3.21785	4.11306	1.2782
14	104985923	104988997	C14orf79	protein_coding	ENSG00000140104	4e-21	+	104985923	104988997	0	2	931,55,	0,3019	-20.4	-19.4	6.44	-3.42	-4.15	-1	1.93113	6.56421	3.39915	1.54805	4.55587	2.94298	0.500287	1.57236	3.14291	0.525351	1.48671	2.82994
14	104994640	104995507	C14orf79	protein_coding	ENSG00000140104	6.3e-15	+	104994640	104995507	0	1	867,	0	-14.2	-13.3	3.56	-3.67	-4.43	-1.16	1.42106	4.90766	3.45352	1.05106	2.67663	2.5466	0.237064	0.648212	2.73433	0.507839	0.500968	0.98647
14	105247090	105247541	BRF1	protein_coding	ENSG00000185024	7.4e-05	-	105247090	105247541	0	1	451,	0	-4.13	-3.44	3.11	-1.58	-2.08	-1.65	0.186262	1.1627	6.24227	0.65668	1.39665	2.12683	0.227865	1.76175	7.73156	0.45942	1.48472	3.23172
14	105393245	105395274	PACS2	protein_coding	ENSG00000179364	1e-145	+	105393245	105395274	0	2	298,721,	0,1308	-145	-144	6.66	-16.8	-18.3	-1.33	2.74793	12.2916	4.47303	4.06897	13.469	3.31018	1.57328	7.55013	4.79898	3.63461	10.0344	2.76079
14	105528863	105530202	TMEM121	protein_coding	ENSG00000184986	3.2e-21	+	105528863	105530202	0	1	1339,	0	-20.5	-19.5	18.4	-2.48	-3.11	-1.15	0.271858	2.37209	8.72546	0.697574	3.70143	5.30615	0.0306997	0.998634	32.5291	0.193426	1.22993	6.35862
15	22866406	22866587	NIPA2	protein_coding	ENSG00000140157	4.9e-06	+	22866406	22866587	0	1	181,	0	-5.31	-4.57	1.74	-6.7	-7.69	-1.93	2.78467	6.87029	2.46718	4.02771	5.0369	1.25056	1.47621	3.53324	2.39345	0.715464	1.69976	2.37575
15	25360389	25371506	UBE3A	protein_coding	ENSG00000114062	1e-172	-	25360389	25371506	0	2	138,941,	0,10176	-172	-171	7.98	-22.5	-24.2	-1.12	7.60372	34.8659	4.58538	7.15757	22.045	3.07996	2.64776	8.99817	3.39841	3.79256	3.37126	0.888916
15	29044389	29070677	APBA2	protein_coding	ENSG00000034053	1e-103	+	29044389	29070677	0	3	39,991,20,	0,9455,26268	-103	-101	7.84	-3	-3.69	-0.732	1.81342	8.70394	4.79973	2.62533	10.9086	4.15513	0.274046	2.95304	10.7757	0.937326	4.03315	4.30283
15	29117504	29117715	APBA2	protein_coding	ENSG00000034053	3.5e-06	+	29117504	29117715	0	1	211,	0	-5.45	-4.71	2.57	-2.24	-2.84	-2.37	0.132708	3.62129	27.2876	1.61956	3.61372	2.2313	0.292229	1.56136	5.34295	1.59572	0.51462	0.3225
15	30941459	30941880	MTMR10	protein_coding	ENSG00000166912	1.3e-09	-	30941459	30941880	0	1	421,	0	-8.9	-8.08	5.12	-1.33	-1.78	-0.845	1.19721	4.12811	3.44811	1.13638	3.74042	3.29152	0.585846	2.16348	3.69292	0.615197	0.988698	1.60712
15	34141901	34142769	KATNBL1	protein_coding	ENSG00000134152	5e-35	-	34141901	34142769	0	2	470,101,	0,767	-34.3	-33.2	4.85	-1.31	-1.77	-0.751	0.735588	4.80165	6.52763	1.11714	4.70282	4.20968	0.71991	3.25816	4.52579	1.08861	1.42625	1.31016
15	34229736	34230096	EMC4	protein_coding	ENSG00000128463	5e-45	+	34229736	34230096	0	1	360,	0	-44.3	-43	3.06	-15.3	-16.7	-1.64	2.48901	12.0274	4.83219	5.50559	11.8795	2.15771	2.96883	10.1741	3.42698	4.7483	5.88168	1.23869
15	34337012	34337761	SLC12A6	protein_coding	ENSG00000140199	7.9e-12	-	34337012	34337761	0	1	749,	0	-11.1	-10.2	5.86	-2.22	-2.81	-1.39	0.411236	2.58038	6.2747	0.425827	1.90325	4.46954	0.0274412	1.81115	66.0011	0.345792	0.77319	2.236
15	34856850	34860086	AQR	protein_coding	ENSG00000021776	7.4e-06	-	34856850	34860086	0	2	256,45,	0,3191	-5.13	-4.4	1.56	-2.26	-2.86	-0.793	8.46554	14.6338	1.72863	7.11457	10.6835	1.50164	2.38994	4.44243	1.85881	2.40928	2.58535	1.07308
15	38351054	38351534	SPRED1	protein_coding	ENSG00000166068	1e-130	+	38351054	38351534	0	1	480,	0	-130	-128	14.1	-4.24	-5.05	-1.3	1.40007	15.5128	11.08	1.47132	10.4291	7.08822	0.0856394	4.36034	50.9152	0.593537	1.84745	3.11261
15	40418963	40420492	IVD	protein_coding	ENSG00000128928	1e-121	+	40418963	40420492	0	1	1529,	0	-121	-120	12.8	-7.06	-8.08	-0.769	3.58945	14.6686	4.08659	2.53296	9.29079	3.66796	0.376387	1.45757	3.87252	0.609806	1.32565	2.17389
15	40810147	40810848	ZFYVE19	protein_coding	ENSG00000166140	4.5e-07	+	40810147	40810848	0	2	69,200,	0,501	-6.35	-5.59	1.89	-2.26	-2.86	-1.09	1.76961	3.95441	2.23463	2.7101	5.0529	1.86447	1.68095	4.10639	2.4429	1.25166	2.69107	2.15
15	40894429	40895958	VPS18	protein_coding	ENSG00000104142	5e-41	+	40894429	40895958	0	2	430,21,	0,1508	-40.3	-39.1	4.28	-3.65	-4.41	-0.922	3.84942	10.265	2.66663	4.14214	8.49014	2.0497	5.14975	13.0628	2.53658	10.5092	14.6866	1.3975
15	41502850	41503551	ITPKA	protein_coding	ENSG00000137825	1.3e-49	+	41502850	41503551	0	2	9,589,	0,112	-48.9	-47.7	10.4	-2.26	-2.86	-1.25	1.40475	7.54121	5.36835	0.723835	3.60348	4.97831	0.584295	3.53235	6.04548	1.25601	3.14739	2.50586
15	41536957	41544059	RPAP1	protein_coding	ENSG00000103932	4e-14	-	41536957	41544059	0	2	244,147,	0,6955	-13.4	-12.5	2.58	-2.08	-2.66	-0.87	1.86199	5.63269	3.0251	3.08806	5.63838	1.82586	0.946194	3.96507	4.19055	2.6496	3.98052	1.50231
15	42158850	42159390	VPS39	protein_coding	ENSG00000166887	1.3e-18	-	42158850	42159390	0	1	540,	0	-17.9	-16.9	6.81	-2.64	-3.29	-1.08	1.19265	4.35594	3.65231	1.39222	4.02121	2.88835	0.570929	3.62465	6.34868	1.00721	2.24543	2.22934
15	42684450	42685350	STARD9	protein_coding	ENSG00000159433	6.3e-16	+	42684450	42685350	0	1	900,	0	-15.2	-14.2	6.23	-1.94	-2.49	-1.03	0.497803	3.21285	6.45406	0.531574	2.4864	4.67742	0.205534	1.46421	7.12393	0.431663	0.924982	2.14283
15	43469887	43470038	TP53BP1	protein_coding	ENSG00000067369	0.00011	-	43469887	43470038	0	1	151,	0	-3.97	-3.28	1.65	-2.02	-2.59	-1.21	0.927199	3.86957	4.1734	1.96134	4.17144	2.12683	0.136116	2.56679	18.8575	2.40131	1.19851	0.499107
15	44583872	44584532	SPG11	protein_coding	ENSG00000104133	3.2e-60	-	44583872	44584532	0	1	660,	0	-59.5	-58.2	5.29	-12	-13.3	-1.74	3.30926	12.9165	3.90313	1.27716	3.71704	2.9104	0.77854	4.75674	6.10982	1.45196	1.86459	1.28419
15	44729407	44732087	TRIM69	protein_coding	ENSG00000185880	1e-163	+	44729407	44732087	0	2	145,725,	0,1955	-163	-161	12	-4.8	-5.65	-0.955	3.83008	25.2975	6.60497	1.72827	10.3457	5.98616	0.566992	7.01664	12.3752	0.863327	4.76359	5.51771
15	45484842	45486644	SLC30A4	protein_coding	ENSG00000104154	1e-17	-	45484842	45486644	0	2	475,34,	0,1768	-17	-16.1	7.36	-2.56	-3.2	-1.91	0.550126	3.79706	6.90217	0.671368	3.15888	4.70514	0.16152	0.837612	5.1858	0.40707	0.888874	2.18359
15	49035420	49037397	SECISBP2L	protein_coding	ENSG00000138593	1e-12	-	49035420	49037397	0	2	238,3,	0,1974	-12	-11.1	3.13	-1.41	-1.87	-1.11	2.20758	8.39252	3.80168	1.03983	3.02632	2.9104	0.511704	2.97524	5.81438	1.39708	1.05131	0.7525
15	51498700	51499060	DMXL2	protein_coding	ENSG00000104093	5e-11	-	51498700	51499060	0	1	360,	0	-10.3	-9.41	3.01	-5.1	-5.98	-1.73	2.10011	7.07493	3.36884	1.70863	2.67058	1.56299	0.456743	2.31475	5.06794	0.863327	0.552978	0.64052
15	55317242	55318893	PIGBOS1	protein_coding	ENSG00000225973	2.5e-19	-	55317242	55318893	0	2	625,30,	0,1621	-18.6	-17.6	3.7	-1.73	-2.26	-0.773	1.92376	9.01219	4.68468	1.56516	4.83361	3.08825	0.125517	0.473387	3.77149	0.395417	0.718373	1.81675
15	58851815	58854870	FAM63B	protein_coding	ENSG00000128923	1e-133	+	58851815	58854870	0	2	150,389,	0,2666	-133	-131	4.03	-11.6	-12.8	-0.721	9.66282	35.5792	3.68208	11.8769	39.7947	3.35058	8.35103	29.4465	3.52609	11.0038	21.5894	1.96199
15	60449064	60451097	ICE2	protein_coding	ENSG00000128915	1e-168	-	60449064	60451097	0	2	777,3,	0,2030	-168	-166	12.6	-4.74	-5.59	-0.878	2.36935	14.7133	6.20984	2.19055	12.5595	5.73348	0.764167	4.86967	6.37252	1.19538	1.80975	1.51396
15	64213950	64214071	CSNK1G1	protein_coding	ENSG00000169118	2.4e-07	-	64213950	64214071	0	1	121,	0	-6.62	-5.85	1.57	-11.4	-12.7	-2.38	4.85975	23.1543	4.76451	5.08353	7.94551	1.56299	6.79453	11.8518	1.74432	5.77929	5.08524	0.879907
15	64300408	64315717	CSNK1G1	protein_coding	ENSG00000169118	1.6e-25	-	64300408	64315717	0	2	315,15,	0,15294	-24.8	-23.8	3.83	-15.6	-17	-2.67	2.12132	11.5318	5.43613	3.38275	2.36082	0.697901	1.24566	5.28526	4.24293	3.37482	2.74204	0.8125
15	64700542	64703281	OAZ2	protein_coding	ENSG00000180304	1e-152	-	64700542	64703281	0	2	48,253,	0,2486	-152	-151	4.45	-5.11	-5.99	-0.899	8.74462	46.0416	5.26514	13.8507	45.7629	3.30402	6.28212	22.4697	3.57677	6.53948	22.3062	3.411
15	64815691	64816080	PIF1	protein_coding	ENSG00000140451	6.3e-20	-	64815691	64816080	0	1	389,	0	-19.2	-18.2	4.77	-2.91	-3.59	-1.77	0.791813	5.35354	6.76111	0.468519	2.94021	6.27554	0.31702	2.29164	7.22869	1.46477	1.16308	0.794034
15	65622081	65625353	SLC24A1	protein_coding	ENSG00000074621	2e-44	+	65622081	65625353	0	2	11,1399,	0,1873	-43.7	-42.5	11.3	-5.33	-6.23	-1.15	1.68803	8.62805	5.11132	0.743235	3.18588	4.28651	0.160346	0.92086	5.74296	0.238792	0.718765	3.01
15	67194625	67195135	SMAD3	protein_coding	ENSG00000166949	1e-116	+	67194625	67195135	0	1	510,	0	-116	-115	8.61	-10.5	-11.8	-1.54	2.306	14.2772	6.19131	3.08224	8.93803	2.89985	1.32993	7.67572	5.77153	2.23449	7.23899	3.23966
15	68061401	68087887	PIAS1	protein_coding	ENSG00000033800	3.2e-87	+	68061401	68087887	0	3	48,445,46,	0,24904,26440	-86.5	-85.1	5.3	-13	-14.4	-1.51	6.49383	19.6242	3.02197	5.79054	12.7933	2.20935	5.26229	12.7278	2.41867	7.68825	8.29328	1.07869
15	68187603	68188053	PIAS1	protein_coding	ENSG00000033800	1e-126	+	68187603	68188053	0	1	450,	0	-126	-124	9.08	-16.2	-17.7	-1.9	2.05344	17.0131	8.2852	4.15134	12.6346	3.04349	1.87265	6.93348	3.7025	2.47487	4.34339	1.755
15	68293411	68293562	FEM1B	protein_coding	ENSG00000169018	8.3e-06	+	68293411	68293562	0	1	151,	0	-5.08	-4.36	1.73	-3.77	-4.53	-1.8	1.29808	7.34227	5.65626	3.62094	6.80603	1.87963	1.08892	4.62023	4.24293	3.25891	2.87642	0.882631
15	69261127	69261278	GLCE	protein_coding	ENSG00000138604	0.00069	+	69261127	69261278	0	1	151,	0	-3.16	-2.51	2	-1.42	-1.89	-1.48	0.927199	4.06801	4.38742	0.754363	2.96392	3.92904	0.272231	1.15506	4.24293	1.5437	0.359552	0.232917
15	69268257	69268618	GLCE	protein_coding	ENSG00000138604	7.9e-38	+	69268257	69268618	0	1	361,	0	-37.1	-35.9	8.48	-2.58	-3.22	-1.42	0.775662	6.80632	8.77485	0.820396	4.49985	5.48498	0.170804	1.5031	8.80015	0.502212	0.601578	1.19786
15	71897592	71897923	MYO9A	protein_coding	ENSG00000066933	4e-20	-	71897592	71897923	0	1	331,	0	-19.4	-18.4	4.69	-3.87	-4.65	-1.57	0.761367	7.0611	9.27423	1.85833	4.6573	2.50617	0.186285	1.81498	9.74302	0.312988	0.710777	2.27094
15	71898191	71899715	MYO9A	protein_coding	ENSG00000066933	1e-163	-	71898191	71899715	0	2	841,29,	0,1495	-163	-161	9.33	-4.78	-5.63	-0.93	2.4461	14.3967	5.88557	2.27818	10.4219	4.57468	0.236246	2.78438	11.7859	0.952636	2.64182	2.77316
15	72231162	72231702	PKM	protein_coding	ENSG00000067225	1.2e-05	-	72231162	72231702	0	1	540,	0	-4.93	-4.21	7.54	-1.97	-2.53	-0.706	0.777817	2.74674	3.53134	1.22346	1.74969	1.43011	0.228372	2.47624	10.843	1.5348	3.1503	2.05258
15	73301358	73302990	NEO1	protein_coding	ENSG00000067141	1e-107	+	73301358	73302990	0	2	192,378,	0,1254	-107	-106	9.63	-2.85	-3.53	-0.969	1.27726	11.7492	9.19877	4.31654	17.1576	3.97485	0.216352	1.35995	6.28582	0.545259	3.1115	5.70646
15	74954594	74956777	RPP25	protein_coding	ENSG00000178718	1e-244	-	74954594	74956777	0	1	2183,	0	-244	-242	13	-6	-6.95	-0.639	2.373	11.2418	4.73738	3.3917	14.1386	4.16858	0.367194	2.00628	5.46383	0.486437	1.91503	3.93686
15	75339999	75340855	COMMD4	protein_coding	ENSG00000140365	1e-24	+	75339999	75340855	0	2	274,27,	0,829	-24	-22.9	1.89	-20.5	-22.1	-1.74	12.0006	30.6612	2.55498	8.02281	7.87497	0.981572	2.79964	6.50269	2.32269	4.30229	4.08847	0.950299
15	75368330	75368630	MAN2C1	protein_coding	ENSG00000140400	1.3e-09	-	75368330	75368630	0	1	300,	0	-8.9	-8.08	5.02	-4.17	-4.98	-3.12	0.093338	3.44591	36.9186	0.91127	1.76811	1.94026	0.342557	2.51931	7.35441	1.29499	0.482599	0.372666
15	75598201	75600996	SNUPN	protein_coding	ENSG00000169371	6.3e-19	-	75598201	75600996	0	2	480,206,	0,2589	-18.2	-17.2	2.94	-8.62	-9.73	-1.34	5.18393	11.2912	2.17812	2.75639	4.0111	1.4552	1.37822	3.07922	2.2342	1.54795	1.95221	1.26116
15	75657982	75658372	SNX33	protein_coding	ENSG00000173548	1e-25	+	75657982	75658372	0	1	390,	0	-25	-23.9	6.67	-7.31	-8.34	-3.22	0.287194	6.26179	21.8034	0.292074	1.48759	5.09319	0.210805	2.48452	11.7859	0.597688	0.881672	1.47514
15	76341824	76342417	ISL2	protein_coding	ENSG00000159556	7.9e-25	+	76341824	76342417	0	1	593,	0	-24.1	-23	9.46	-1.62	-2.13	-1.11	0.613859	4.29507	6.99683	0.422596	0.642914	1.52134	0.589222	3.95429	6.71104	0.393083	2.16681	5.51236
15	77178779	77180518	PEAK1	protein_coding	ENSG00000173517	2.5e-67	-	77178779	77180518	0	1	1739,	0	-66.6	-65.2	8.93	-17.5	-19	-1.33	2.70514	8.50341	3.14343	1.67686	3.91761	2.33628	1.22919	4.46872	3.6355	1.3851	2.25828	1.63042
15	77482943	77483214	HMG20A	protein_coding	ENSG00000140382	6.3e-11	+	77482943	77483214	0	1	271,	0	-10.2	-9.31	3.25	-1.96	-2.52	-1.36	0.413305	4.09108	9.89846	0.672524	1.95731	2.9104	0.303372	1.71625	5.65724	0.668998	0.467462	0.69875
15	78497229	78498463	IREB2	protein_coding	ENSG00000136381	1e-132	+	78497229	78498463	0	2	109,431,	0,803	-132	-130	11.6	-4.52	-5.35	-1.09	2.48901	23.1669	9.30767	2.82663	12.7083	4.49591	1.21798	6.31621	5.1858	1.00721	2.1784	2.1628
15	78921715	78922045	CTSH	protein_coding	ENSG00000103811	6.3e-13	-	78921715	78922045	0	1	330,	0	-12.2	-11.3	3.16	-5.29	-6.18	-1.11	7.21248	13.5294	1.87583	2.00203	3.36543	1.681	4.11069	8.45642	2.05718	4.31663	4.55179	1.05448
15	85575304	85579685	AKAP13	protein_coding	ENSG00000170776	1e-203	+	85575304	85579685	0	2	25,756,	0,3625	-203	-201	5.68	-28.4	-30.2	-1.55	5.19872	27.7199	5.33207	5.80483	15.9817	2.75318	2.47378	9.50355	3.84171	4.5764	11.5397	2.52157
15	85655547	85662394	AKAP13	protein_coding	ENSG00000170776	1.6e-23	+	85655547	85662394	0	3	240,54,7,	0,2989,6840	-22.8	-21.8	2.59	-5.43	-6.33	-1.13	8.46554	14.0863	1.66395	5.97927	7.70976	1.28942	2.38994	6.052	2.53229	4.73252	6.79407	1.43561
15	85760610	85761030	KLHL25	protein_coding	ENSG00000183655	4e-18	-	85760610	85761030	0	1	420,	0	-17.4	-16.4	5.97	-1.87	-2.41	-1.45	0.26668	3.38883	12.7075	0.542423	2.68373	4.94767	0.14681	1.01511	6.9144	0.554996	0.991052	1.78569
15	88475209	88476905	MRPS11	protein_coding	ENSG00000181991	7.9e-12	+	88475209	88476905	0	2	30,181,	0,1515	-11.1	-10.3	2.65	-2.38	-3	-1.01	6.50269	15.9053	2.44595	4.10288	8.24871	2.01047	0.681868	2.57166	3.77149	2.20946	1.7154	0.776388
15	89195253	89195584	ABHD2	protein_coding	ENSG00000140526	3.2e-31	+	89195253	89195584	0	1	331,	0	-30.5	-29.3	2.71	-2.87	-3.54	-0.919	5.83715	16.6569	2.85361	2.75308	5.25824	1.90995	1.80075	5.32784	2.95867	1.4867	2.62441	1.76526
15	89316840	89317051	FANCI	protein_coding	ENSG00000140525	4.4e-05	+	89316840	89317051	0	1	211,	0	-4.36	-3.66	2.39	-2.83	-3.5	-1.12	3.05229	7.10057	2.32631	1.61956	2.27822	1.40669	0.0974097	1.01029	10.3716	0.613739	0.08577	0.13975
15	89835237	89835537	AP3S2	protein_coding	ENSG00000157823	1.3e-27	-	89835237	89835537	0	1	300,	0	-26.9	-25.8	3.27	-4.11	-4.91	-1.13	5.13359	15.5315	3.02547	1.89848	4.69653	2.47384	2.26088	9.17287	4.05721	3.62597	4.28307	1.18122
15	90001391	90067897	ZNF710	protein_coding	ENSG00000140548	4e-31	+	90001391	90067897	0	3	223,67,788,	0,1094,65718	-30.4	-29.3	5.26	-3.85	-4.63	-0.948	7.32504	11.869	1.62033	3.6772	5.30493	1.44265	1.96383	2.94824	1.50127	2.18635	3.24009	1.48196
15	90074181	90074451	ZNF710	protein_coding	ENSG00000140548	1.8e-07	+	90074181	90074451	0	1	270,	0	-6.75	-5.98	2.81	-1.33	-1.78	-1.25	0.103709	1.10979	10.701	0.759392	0.798103	1.05098	0.228372	0.789527	3.4572	0.287776	0.201083	0.69875
15	90880968	90882919	FURIN	protein_coding	ENSG00000140564	1e-265	+	90880968	90882919	0	2	72,1634,	0,317	-265	-262	12	-14.9	-16.3	-0.801	5.95809	27.8655	4.67691	3.19158	10.4644	3.27876	2.75893	10.8483	3.93207	3.24886	12.2948	3.78435
15	90931610	90932060	HDDC3	protein_coding	ENSG00000184508	1.3e-11	-	90931610	90932060	0	1	450,	0	-10.9	-10	13.7	-2	-2.57	-1.82	0.186676	3.02973	16.2299	0.455635	1.58393	3.47631	0.0456743	0.258391	5.65724	0.23022	0.160866	0.69875
15	90960969	90962048	RCCD1	protein_coding	ENSG00000166965	1e-179	+	90960969	90962048	0	1	1079,	0	-179	-178	7.6	-10.2	-11.4	-0.971	5.55357	23.1745	4.1729	3.9905	12.0287	3.01434	1.56199	10.6864	6.84158	3.28848	9.84543	2.99391
15	96338289	96338499	NR2F2	protein_coding	ENSG00000185551	3.2e-08	+	96338289	96338499	0	1	210,	0	-7.5	-6.71	2.03	-1.43	-1.9	-0.783	2.26678	6.20691	2.73821	2.27818	5.92	2.59857	0.195747	2.03021	10.3716	0.739994	0.517071	0.69875
15	98891391	98891631	IGF1R	protein_coding	ENSG00000140443	8.7e-08	+	98891391	98891631	0	1	240,	0	-7.06	-6.28	1.8	-1.82	-2.36	-0.791	2.80014	5.68075	2.02874	2.7528	2.76266	1.00359	1.45587	2.90689	1.99667	3.02164	3.61949	1.19786
15	98899553	98913049	IGF1R	protein_coding	ENSG00000140443	6.3e-11	+	98899553	98913049	0	5	68,154,215,127,6,	0,1056,9131,11761,13490	-10.2	-9.36	1.85	-5.09	-5.97	-0.846	9.48118	15.3502	1.61902	6.59472	9.10225	1.38023	3.42557	7.00374	2.04455	7.99713	9.39799	1.17517
15	98953061	98958630	IGF1R	protein_coding	ENSG00000140443	1e-267	+	98953061	98958630	0	2	49,1570,	0,3999	-267	-265	8.91	-6.33	-7.3	-0.589	4.79085	23.2923	4.86182	2.82837	11.2418	3.97465	2.03122	8.29515	4.08382	3.00751	8.54013	2.8396
15	99136382	99136623	TTC23	protein_coding	ENSG00000103852	1e-05	-	99136382	99136623	0	1	241,	0	-4.99	-4.27	11.3	-1.57	-2.07	-1.58	0.580942	3.73001	6.42062	0.945301	1.10048	1.16416	0.682272	2.25154	3.30006	0.859744	1.95242	2.27094
15	100907245	100915101	ALDH1A3	protein_coding	ENSG00000184254	1e-193	+	100907245	100915101	0	3	33,75,401,	0,1162,7455	-193	-191	3.5	-29.5	-31.3	-0.859	46.5406	111.91	2.40457	44.4446	84.6059	1.90363	38.6033	87.5685	2.26842	33.4306	63.8212	1.90906
16	248357	254264	FAM234A	protein_coding	ENSG00000167930	2.5e-44	+	248357	254264	0	4	40,110,97,143,	0,1191,5475,5764	-43.6	-42.3	3.77	-10.7	-11.9	-1.04	5.09769	15.9042	3.11988	4.79001	8.96803	1.87224	3.95259	11.5779	2.92919	7.90276	8.77031	1.10978
16	371100	372546	TMEM8A	protein_coding	ENSG00000129925	3.2e-57	-	371100	372546	0	2	1183,131,	0,1315	-56.5	-55.2	3.66	-15.1	-16.5	-1.03	3.19651	10.2618	3.21031	3.01676	4.86935	1.6141	2.51834	7.22668	2.86961	2.7792	6.54209	2.35394
16	582619	583627	PIGQ	protein_coding	ENSG00000007541	2e-33	+	582619	583627	0	2	28,751,	0,257	-32.7	-31.6	4.52	-3.76	-4.53	-0.938	2.12077	6.57755	3.10149	2.22261	4.53233	2.03919	1.24007	4.65203	3.75143	0.964177	2.88073	2.98776
16	625440	629272	RAB40C	protein_coding	ENSG00000197562	0	+	625440	629272	0	3	69,508,1931,	0,173,1901	-378	#NAME?	16.4	-10.3	-11.5	-0.827	1.71938	13.2856	7.72698	1.66231	8.34087	5.01765	1.48332	8.98649	6.05835	2.19962	11.8124	5.3702
16	687043	690264	WDR24	protein_coding	ENSG00000127580	4e-49	-	687043	690264	0	5	373,178,53,133,1123,	0,518,783,917,2098	-48.4	-47.1	6.82	-5.53	-6.44	-0.846	2.52916	8.17577	3.2326	1.66576	5.26689	3.16185	0.265206	1.14609	4.3215	0.501286	1.48866	2.96969
16	695730	695971	FBXL16	protein_coding	ENSG00000127585	0.00017	-	695730	695971	0	1	241,	0	-3.77	-3.09	1.58	-3.07	-3.77	-1.31	1.16188	3.97867	3.42433	2.93043	1.92584	0.657186	1.02341	2.97524	2.90719	2.6867	3.3041	1.2298
16	791328	791509	CHTF18	protein_coding	ENSG00000127586	0.00047	+	791328	791509	0	1	181,	0	-3.33	-2.67	1.8	-1.61	-2.11	-1.12	0.618815	2.64879	4.28041	1.00693	1.09896	1.0914	1.58977	3.74738	2.35718	1.43093	2.39967	1.677
16	853663	854053	LMF1	protein_coding	ENSG00000103227	1e-11	-	853663	854053	0	1	390,	0	-11	-10.1	5.86	-2.47	-3.1	-2.36	0.215395	3.30377	15.3381	0.292074	1.57259	5.38423	0.105402	1.39133	13.2002	0.664097	0.603249	0.908374
16	1349239	1350157	TSR3	protein_coding	ENSG00000007520	0	-	1349239	1350157	0	3	369,64,100,	0,649,818	-1070	#NAME?	7.21	-42.1	-44.1	-1.06	25.6373	172.506	6.72871	32.1424	157.052	4.88614	5.24441	42.9399	8.18774	13.5573	50.2519	3.70663
16	1505386	1506308	TELO2	protein_coding	ENSG00000100726	4.4e-08	+	1505386	1506308	0	2	215,84,	0,838	-7.36	-6.57	1.69	-3.01	-3.7	-0.722	11.7063	22.6988	1.93903	11.5814	19.1261	1.65146	1.30607	5.63879	4.31737	3.72472	4.35792	1.17
16	1673900	1674709	CRAMP1	protein_coding	ENSG00000007545	5e-26	+	1673900	1674709	0	1	809,	0	-25.3	-24.2	4.97	-1.63	-2.14	-0.814	1.34988	4.90764	3.63561	1.01377	3.13489	3.0923	0.076218	1.41332	18.5432	0.448204	0.559254	1.24777
16	1675336	1675695	CRAMP1	protein_coding	ENSG00000007545	9.1e-06	+	1675336	1675695	0	1	359,	0	-5.04	-4.31	2.42	-3.06	-3.76	-1.51	1.32597	3.88118	2.92705	2.41144	2.95505	1.22543	0.458015	1.94333	4.24293	0.432866	0.856983	1.97979
16	1769177	1770317	MAPK8IP3	protein_coding	ENSG00000138834	1.6e-50	+	1769177	1770317	0	1	1140,	0	-49.8	-48.5	5.55	-9.55	-10.7	-1.36	1.57201	6.37401	4.05469	1.35891	3.00985	2.2149	1.37023	5.25281	3.83352	1.11324	3.25437	2.92334
16	1776563	1777462	EME2	protein_coding	ENSG00000197774	3.2e-58	+	1776563	1777462	0	1	899,	0	-57.5	-56.2	4.95	-4.06	-4.85	-0.733	0.747535	6.46618	8.65	1.24172	3.3742	2.71736	2.37771	6.55318	2.75609	3.51477	9.09906	2.58881
16	1827178	1828579	FAHD1	protein_coding	ENSG00000180185	2e-52	+	1827178	1828579	0	1	1401,	0	-51.7	-50.4	5.53	-10.5	-11.7	-0.796	4.31713	13.5599	3.14095	4.08153	10.187	2.49587	1.68711	4.35723	2.58265	0.942819	2.14431	2.27436
16	2039904	2040410	NTHL1	protein_coding	ENSG00000065057	3.2e-23	-	2039904	2040410	0	2	143,278,	0,228	-22.5	-21.5	2.51	-1.99	-2.55	-0.758	0.931163	4.76868	5.12121	1.56929	2.67736	1.70609	0.146462	1.56507	10.6859	0.430638	1.67649	3.89303
16	2044675	2047146	NTHL1	protein_coding	ENSG00000065057	1e-82	-	2044675	2047146	0	3	151,239,210,	0,1452,2261	-82	-80.6	4.99	-4.07	-4.87	-0.884	4.10687	12.1356	2.95494	4.55635	11.1888	2.45565	0.959161	4.32804	4.51232	3.7123	6.54525	1.76312
16	2103309	2103760	PKD1	protein_coding	ENSG00000008710	1.6e-17	-	2103309	2103760	0	1	451,	0	-16.8	-15.9	2.78	-2.34	-2.94	-0.853	3.29063	5.97959	1.81716	2.27312	4.07968	1.79474	2.23308	5.58605	2.5015	3.04366	5.37708	1.76665
16	2107914	2113166	PKD1	protein_coding	ENSG00000008710	1e-176	-	2107914	2113166	0	5	118,3620,134,287,6,	0,337,4425,4873,5246	-176	-174	11.1	-15.8	-17.2	-0.722	3.42202	14.4138	4.21209	2.16057	7.02838	3.25301	1.99366	9.53377	4.78205	2.3257	8.17319	3.5143
16	2177179	2178989	CASKIN1	protein_coding	ENSG00000167971	0	-	2177179	2178989	0	2	1467,88,	0,1722	-366	#NAME?	19.3	-15	-16.4	-0.611	5.13209	24.6749	4.80796	3.70661	14.3055	3.85944	4.63939	24.0777	5.18983	6.01275	23.7304	3.94668
16	2212261	2213899	PGP	protein_coding	ENSG00000184207	1e-25	-	2212261	2213899	0	2	586,319,	0,1319	-25	-24	3.69	-7.2	-8.23	-1.36	1.57798	8.55889	5.42396	1.83764	6.37397	3.46855	1.31724	4.92512	3.73898	1.97468	3.49951	1.77219
16	2493662	2497038	TBC1D24	protein_coding	ENSG00000162065	1.3e-44	+	2493662	2497038	0	2	44,1005,	0,2371	-43.9	-42.7	11.8	-6.56	-7.54	-1.55	1.17451	7.95528	6.77327	0.803551	2.19644	2.73341	0.548614	2.90043	5.28682	0.34566	1.5872	4.59178
16	2898935	2899234	FLYWCH2	protein_coding	ENSG00000162076	1.5e-07	+	2898935	2899234	0	2	23,186,	0,113	-6.81	-6.03	1.93	-1.46	-1.93	-0.896	1.87569	7.31189	3.89823	3.16111	5.63108	1.78136	2.06518	5.47071	2.64902	4.08944	6.40772	1.56689
16	3223613	3224484	ZNF200	protein_coding	ENSG00000010539	2e-42	-	3223613	3224484	0	1	871,	0	-41.7	-40.5	8.86	-2.01	-2.57	-0.81	1.28594	5.74518	4.46768	1.51704	5.88057	3.87635	0.0235975	0.42274	17.9146	0.0297357	0.0207778	0.69875
16	3582018	3592790	SLX4	protein_coding	ENSG00000188827	5e-98	-	3582018	3592790	0	5	675,414,103,2309,92,	0,1078,2750,6983,10680	-97.3	-95.8	9.42	-10	-11.2	-0.751	3.10174	12.4636	4.01827	2.02265	7.41375	3.66537	0.314623	1.57494	5.0058	0.418087	1.36499	3.26485
16	3652363	3653322	DNASE1	protein_coding	ENSG00000213918	3.2e-21	+	3652363	3653322	0	1	959,	0	-20.5	-19.5	8.08	-4.33	-5.14	-1.79	0.963552	4.37436	4.53983	0.522626	1.50377	2.87732	0.0642965	0.303117	4.71437	0.0540142	0.113227	2.09625
16	3813031	3880486	CREBBP	protein_coding	ENSG00000005339	1e-224	-	3813031	3880486	0	3	41,713,655,	0,37265,66800	-224	-222	6.38	-10.2	-11.4	-0.583	10.5924	25.1901	2.37812	9.32936	15.6113	1.67335	8.67942	14.6617	1.68925	9.74229	15.2461	1.56494
16	4804099	4811244	GLYR1	protein_coding	ENSG00000140632	1e-147	-	4804099	4811244	0	2	1211,75,	0,7070	-147	-145	4.44	-18.4	-19.9	-0.807	9.29751	29.8595	3.21156	7.01522	15.6995	2.23792	3.53212	10.5335	2.98221	3.24251	5.7698	1.77942
16	4880087	4880865	UBN1	protein_coding	ENSG00000118900	7.9e-59	+	4880087	4880865	0	1	778,	0	-58.1	-56.8	4.66	-8.46	-9.56	-1.29	4.03105	12.4402	3.0861	1.90336	4.81513	2.52981	0.528366	1.79346	3.39434	0.932126	1.76788	1.89661
16	5024903	5028073	NAGPA	protein_coding	ENSG00000103174	6.3e-55	-	5024903	5028073	0	4	782,245,48,94,	0,2231,2942,3076	-54.2	-52.9	5.39	-5.56	-6.48	-0.932	3.68881	11.2014	3.03659	2.66989	6.8204	2.55456	1.33624	4.84068	3.62262	1.88322	5.17071	2.74567
16	8842337	8849331	PMM2	protein_coding	ENSG00000140650	1e-127	+	8842337	8849331	0	2	42,1608,	0,5386	-127	-125	7.05	-13	-14.3	-1.12	3.08864	14.955	4.84192	2.65097	10.5986	3.99801	0.772311	3.19465	4.13648	0.784842	2.21557	2.82295
16	11157177	11179190	CLEC16A	protein_coding	ENSG00000038532	7.9e-25	+	11157177	11179190	0	4	56,165,124,856,	0,9210,16976,21157	-24.1	-23	5.06	-3.71	-4.47	-0.836	4.03351	9.84259	2.44021	2.9971	5.92098	1.97557	1.18084	2.51721	2.13171	1.63895	3.31511	2.0227
16	11179579	11181859	CLEC16A	protein_coding	ENSG00000038532	1e-106	+	11179579	11181859	0	1	2280,	0	-106	-104	11	-4.46	-5.29	-0.75	1.42463	8.19421	5.75181	0.939248	5.0455	5.37185	0.252411	1.43645	5.69091	0.624776	1.93675	3.09991
16	11679079	11679736	TXNDC11	protein_coding	ENSG00000153066	2.5e-88	-	11679079	11679736	0	1	657,	0	-87.6	-86.1	15.1	-6	-6.95	-1.13	2.08838	9.25841	4.43329	2.87806	8.57814	2.98053	0.656959	5.33889	8.12667	1.57685	4.60012	2.91728
16	11751005	11751335	ZC3H7A	protein_coding	ENSG00000122299	1.6e-11	-	11751005	11751335	0	1	330,	0	-10.8	-9.94	2.12	-2.13	-2.71	-0.772	4.07293	8.94392	2.19594	4.21117	5.92717	1.40749	2.05534	4.28693	2.08575	1.4912	1.80975	1.21362
16	11869623	11870102	GSPT1	protein_coding	ENSG00000103342	2.5e-85	-	11869623	11870102	0	1	479,	0	-84.6	-83.1	8.65	-1.5	-1.98	-0.741	1.69528	13.4183	7.91508	1.56952	11.7658	7.49648	0.0858181	2.5893	30.1719	0.594776	2.22913	3.74784
16	14246643	14247663	MKL2	protein_coding	ENSG00000186260	2e-12	+	14246643	14247663	0	1	1020,	0	-11.7	-10.8	13.2	-7.13	-8.15	-1.47	1.23536	3.98056	3.2222	0.915737	2.61641	2.85716	0.100752	0.892967	8.86301	0.355487	0.354852	0.998214
16	14260927	14262067	MKL2	protein_coding	ENSG00000186260	2.5e-31	+	14260927	14262067	0	1	1140,	0	-30.6	-29.5	10.5	-2.29	-2.9	-1.09	0.712316	4.08725	5.73797	0.419664	2.07927	4.9546	0.0721173	0.696975	9.66445	0.113596	0.412749	3.6335
16	14644377	14644437	BFAR	protein_coding	ENSG00000103429	0.0013	+	14644377	14644437	0	1	60,	0	-2.9	-2.26	1.33	-1.47	-1.95	-1	0.46669	4.24496	9.09588	2.27818	0.828799	0.3638	2.3979	4.19885	1.75105	5.61162	8.44549	1.505
16	15724285	15725934	NDE1	protein_coding	ENSG00000072864	1e-102	+	15724285	15725934	0	1	1649,	0	-102	-100	10.9	-4.72	-5.57	-0.772	1.44337	9.2946	6.43951	1.56115	7.55921	4.84208	0.38639	2.4562	6.35679	1.03662	3.57779	3.4514
16	19548598	19551434	CCP110	protein_coding	ENSG00000103540	2e-11	+	19548598	19551434	0	2	2,239,	0,2597	-10.7	-9.81	3.75	-3.47	-4.21	-2.39	1.74283	5.90585	3.38866	2.17419	4.33314	1.99299	0.85284	2.33195	2.73433	0.967212	0.901119	0.931666
16	20734890	20735610	THUMPD1	protein_coding	ENSG00000066654	3.2e-84	-	20734890	20735610	0	1	720,	0	-83.5	-82.1	8.62	-3.94	-4.72	-0.923	2.10011	13.8169	6.57915	2.87936	14.1817	4.92529	0.456743	2.82615	6.18761	1.29499	1.50812	1.16458
16	21655526	21655737	METTL9	protein_coding	ENSG00000197006	1.7e-09	+	21655526	21655737	0	1	211,	0	-8.78	-7.96	1.78	-3.27	-3.99	-1.08	2.38875	9.37275	3.92371	3.34708	8.72007	2.60527	1.26633	4.04118	3.19126	5.03266	4.37427	0.869176
16	24791446	24791777	TNRC6A	protein_coding	ENSG00000090905	3.2e-17	+	24791446	24791777	0	1	331,	0	-16.5	-15.5	2.69	-9.9	-11.1	-1.95	2.19951	9.46006	4.30099	3.92314	4.30675	1.09778	1.61447	3.04448	1.88575	1.01721	1.58558	1.55875
16	24919444	24920373	ARHGAP17	protein_coding	ENSG00000140750	7.9e-35	-	24919444	24920373	0	1	929,	0	-34.1	-33	5.89	-11	-12.2	-1.3	1.83863	7.61205	4.14007	2.20706	4.33581	1.96452	1.08409	2.73271	2.52074	0.696981	1.46104	2.09625
16	28097978	28101232	XPO6	protein_coding	ENSG00000169180	0	-	28097978	28101232	0	2	661,178,	0,3076	-399	#NAME?	3.85	-39.3	-41.3	-0.914	14.4179	73.4646	5.09538	16.3464	58.7371	3.59328	8.9906	36.1485	4.0207	12.0701	27.8688	2.30891
16	28155932	28156480	XPO6	protein_coding	ENSG00000169180	9.99999999999948e-312	-	28155932	28156480	0	2	43,407,	0,141	-311	-308	3.62	-45.7	-47.9	-1.28	11.325	72.0144	6.35888	14.9347	44.35	2.96959	10.7335	42.5052	3.96007	10.5326	22.0789	2.09625
16	28320590	28321368	SBK1	protein_coding	ENSG00000188322	6.3e-26	+	28320590	28321368	0	1	778,	0	-25.2	-24.2	5.8	-3.84	-4.62	-1.39	0.647847	4.23661	6.53952	0.761344	2.36495	3.10629	0.15851	2.39128	15.086	0.898836	2.23311	2.48444
16	28836996	28837237	ATXN2L	protein_coding	ENSG00000168488	1e-16	+	28836996	28837237	0	1	241,	0	-16	-15.1	1.52	-12.4	-13.7	-0.657	5.22848	12.4334	2.37801	8.98036	7.01556	0.781212	10.7458	41.9751	3.90619	16.98	32.7407	1.9282
16	28919754	28924047	RABEP2	protein_coding	ENSG00000177548	2.5e-31	-	28919754	28924047	0	3	189,151,19,	0,1308,4274	-30.6	-29.5	4.34	-2.32	-2.93	-1.18	2.26195	10.4333	4.61252	2.85565	5.81776	2.03728	1.25954	2.80703	2.22861	0.865731	1.71397	1.97979
16	30367967	30370055	TBC1D10B	protein_coding	ENSG00000169221	9.98012604599318e-322	-	30367967	30370055	0	2	40,828,	0,1260	-321	-319	7.74	-9.39	-10.5	-0.604	9.5166	47.8291	5.02586	8.50379	35.138	4.13204	2.74677	15.8741	5.77916	4.17739	20.4743	4.90123
16	30443719	30445944	SEPHS2	protein_coding	ENSG00000179918	1e-111	-	30443719	30445944	0	1	2225,	0	-111	-110	5.77	-14.8	-16.2	-0.698	5.5877	20.9414	3.74777	5.05806	15.831	3.12985	0.498825	1.65486	3.31752	0.942869	1.4478	1.53552
16	30726252	30729226	SRCAP	protein_coding	ENSG00000080603	4e-17	+	30726252	30729226	0	2	10,261,	0,2713	-16.4	-15.5	2.65	-7.36	-8.39	-1.31	5.68294	12.2732	2.15966	9.66754	10.2147	1.0566	2.27529	5.29176	2.32575	2.10257	3.7397	1.77864
16	30736220	30739880	SRCAP	protein_coding	ENSG00000080603	0	+	30736220	30739880	0	3	174,84,2832,	0,320,828	-528	#NAME?	8.39	-53.3	-55.6	-0.745	11.2459	53.8002	4.78399	10.3366	44.6264	4.31733	1.6629	8.05275	4.8426	2.06193	8.1995	3.97662
16	30903232	30903471	CTF1	protein_coding	ENSG00000150281	3.4e-07	+	30903232	30903471	0	1	239,	0	-6.47	-5.71	2.35	-1.46	-1.93	-1.04	0.820125	4.3254	5.27408	1.23918	2.35809	1.90295	1.89195	4.62184	2.4429	3.25102	3.63464	1.118
16	31090841	31091079	VKORC1	protein_coding	ENSG00000167397	3.2e-19	-	31090841	31091079	0	1	238,	0	-18.5	-17.6	2.03	-5.48	-6.39	-0.642	5.88265	22.0326	3.74536	6.98768	13.3026	1.90372	15.2855	43.7255	2.86058	24.7027	35.1304	1.42212
16	31462512	31464499	ARMC5	protein_coding	ENSG00000140691	2e-61	+	31462512	31464499	0	2	405,106,	0,1881	-60.7	-59.3	6.4	-2.5	-3.13	-0.922	2.13709	11.4639	5.36424	2.22913	9.08273	4.07456	0.522886	2.61677	5.00448	1.11506	3.68324	3.30318
16	31489560	31490341	C16orf58	protein_coding	ENSG00000140688	2.5e-34	-	31489560	31490341	0	1	781,	0	-33.6	-32.5	2.4	-8.77	-9.89	-0.853	3.80045	10.6276	2.7964	4.87139	8.23493	1.69047	3.47382	10.4216	3.00005	3.05094	7.92489	2.59753
16	46956829	46957010	DNAJA2	protein_coding	ENSG00000069345	1.6e-18	-	46956829	46957010	0	1	181,	0	-17.8	-16.8	2.15	-4.78	-5.64	-1.03	4.48641	19.3693	4.31731	6.6709	15.0191	2.25144	4.08798	11.028	2.69767	5.58062	5.19927	0.931666
16	48352367	48353057	LONP2	protein_coding	ENSG00000102910	0	+	48352367	48353057	0	1	690,	0	-325	#NAME?	12.2	-6.81	-7.81	-0.981	3.57119	24.0801	6.74287	2.44326	16.0235	6.55822	0.834053	8.03258	9.63078	1.95187	5.90135	3.02344
16	50316536	50317015	BRD7	protein_coding	ENSG00000166164	1e-140	-	50316536	50317015	0	1	479,	0	-140	-138	9.62	-9.56	-10.7	-1.65	2.74753	17.2029	6.26124	2.04513	10.9699	5.36393	0.729454	6.43279	8.81864	1.89247	3.55149	1.87664
16	50316546	50316996	ADCY7	protein_coding	ENSG00000121281	1e-140	+	50316546	50316996	0	1	450,	0	-140	-139	9.64	-8.67	-9.79	-1.62	2.42679	18.2117	7.50444	2.1263	11.4558	5.3877	0.776463	6.76122	8.70771	2.01443	3.74014	1.85668
16	50749702	50750003	CYLD	protein_coding	ENSG00000083799	6.3e-21	+	50749702	50750003	0	1	301,	0	-20.2	-19.2	3.53	-5.42	-6.32	-1.74	0.744223	7.91418	10.6342	2.19492	4.51572	2.05735	0.819406	2.96162	3.61435	1.46278	0.54112	0.369926
16	50795698	50796628	CYLD	protein_coding	ENSG00000083799	3.2e-74	+	50795698	50796628	0	2	26,305,	0,625	-73.5	-72.1	8.25	-4.78	-5.63	-1.97	1.09975	10.818	9.83672	1.72068	10.2661	5.96631	0.24838	2.63465	10.6073	0.938965	1.5309	1.63042
16	53157224	53157345	CHD9	protein_coding	ENSG00000177200	0.00042	+	53157224	53157345	0	1	121,	0	-3.38	-2.72	1.68	-3.41	-4.14	-2.14	2.777	10.277	3.70077	1.88279	2.46585	1.30968	0.339726	4.16415	12.2574	3.85286	1.79479	0.465833
16	53303781	53304441	CHD9	protein_coding	ENSG00000177200	6.3e-33	+	53303781	53304441	0	1	660,	0	-32.2	-31.1	6.94	-7.01	-8.03	-1.57	2.50316	10.3286	4.12625	1.76041	3.76727	2.14	0.435982	2.37837	5.4552	0.274695	0.219363	0.798571
16	53492235	53492505	AKTIP	protein_coding	ENSG00000166971	7.9e-34	-	53492235	53492505	0	1	270,	0	-33.1	-32	4.91	-2.1	-2.67	-1.03	0.725962	8.26795	11.389	1.18128	6.99875	5.92474	0.685115	4.23473	6.18106	1.1511	2.14489	1.86333
16	53825895	53826436	FTO	protein_coding	ENSG00000140718	6.3e-33	+	53825895	53826436	0	1	541,	0	-32.2	-31.1	2.03	-20.6	-22.2	-1.19	6.46982	20.4378	3.15895	6.40079	10.8464	1.69454	5.47079	9.7792	1.78753	7.42046	11.0726	1.49217
16	56475509	56476377	OGFOD1	protein_coding	ENSG00000087263	1e-220	+	56475509	56476377	0	2	56,334,	0,534	-220	-218	5.32	-11.1	-12.4	-0.998	8.61582	50.248	5.83206	9.81368	44.2026	4.50419	0.632414	9.98779	15.7931	2.45716	5.33643	2.17179
16	57187017	57205158	RSPRY1	protein_coding	ENSG00000159579	0	+	57187017	57205158	0	2	33,655,	0,17486	-513	#NAME?	8.07	-16	-17.5	-1.09	7.48875	48.2784	6.44679	5.89412	24.4544	4.14895	2.80817	14.7598	5.25602	3.65157	9.68004	2.65093
16	57238921	57239221	RSPRY1	protein_coding	ENSG00000159579	1.6e-14	+	57238921	57239221	0	1	300,	0	-13.8	-12.9	2.19	-5.87	-6.81	-1.35	3.26683	10.2378	3.13387	3.72102	5.96736	1.60369	1.43874	3.55287	2.46943	1.64032	1.14617	0.69875
16	57252228	57252528	ARL2BP	protein_coding	ENSG00000102931	3.2e-60	+	57252228	57252528	0	1	300,	0	-59.5	-58.1	3.95	-5.67	-6.59	-1.05	2.7068	17.1296	6.32837	3.8729	13.1503	3.39546	0.685115	4.97402	7.26012	1.64032	3.98144	2.42724
16	57459566	57461275	COQ9	protein_coding	ENSG00000088682	3.2e-71	+	57459566	57461275	0	3	154,54,687,	0,484,1022	-70.5	-69.1	2.2	-43.3	-45.3	-1.06	19.4289	69.9058	3.59803	18.5818	38.3748	2.06519	9.46147	21.6095	2.28395	13.4853	16.8842	1.25205
16	57472998	57473597	DOK4	protein_coding	ENSG00000125170	2.5e-67	-	57472998	57473597	0	1	599,	0	-66.6	-65.2	7.1	-1.37	-1.83	-0.632	0.60771	4.07696	6.70873	1.10296	5.39619	4.89248	0.651946	7.18231	11.0167	2.07544	7.49278	3.61021
16	58159761	58159941	CSNK2A2	protein_coding	ENSG00000070770	4.8e-10	-	58159761	58159941	0	1	180,	0	-9.32	-8.49	2.32	-2.28	-2.88	-1.27	0.777817	6.90846	8.88186	2.911	5.15697	1.77155	0.570929	4.30651	7.54299	2.01443	1.2065	0.598928
16	58518402	58519150	SETD6	protein_coding	ENSG00000103037	3.2e-75	+	58518402	58519150	0	2	141,427,	0,321	-74.5	-73.1	6.44	-5.12	-6	-1.05	2.7114	12.7401	4.69873	4.25153	12.5195	2.94472	1.55598	7.60842	4.88978	3.00948	5.8307	1.93744
16	58707847	58708177	GOT2	protein_coding	ENSG00000125166	1e-151	-	58707847	58708177	0	1	330,	0	-151	-150	2.11	-32.8	-34.7	-0.865	21.298	91.3006	4.28681	24.4386	58.9201	2.41094	15.6954	51.913	3.30754	22.6035	31.6432	1.39993
16	66566392	66571187	CMTM1	protein_coding	ENSG00000089505	1e-195	+	66566392	66571187	0	3	568,159,51,	0,3543,4744	-195	-193	16.1	-3.18	-3.89	-0.994	5.61468	24.9575	4.44505	4.65591	13.3801	2.87379	3.06452	9.41565	3.07247	0.765675	2.23311	2.91652
16	66621607	66621848	CMTM4	protein_coding	ENSG00000183723	1.1e-08	-	66621607	66621848	0	1	241,	0	-7.94	-7.14	1.78	-2.51	-3.14	-0.865	3.60184	7.70868	2.14021	3.97026	7.15312	1.80167	2.89966	9.16697	3.1614	5.69581	4.28032	0.751485
16	66723501	66725870	DYNC1LI2	protein_coding	ENSG00000135720	5e-84	-	66723501	66725870	0	3	321,87,43,	0,1160,2326	-83.3	-81.8	2.55	-10.1	-11.3	-0.678	12.107	50.2618	4.15145	12.8305	30.5792	2.38332	11.0287	32.571	2.9533	8.84383	17.2949	1.95559
16	67149145	67151035	B3GNT9	protein_coding	ENSG00000237172	1e-176	-	67149145	67151035	0	2	1526,171,	0,1719	-176	-174	12.7	-3.85	-4.62	-0.632	2.47508	16.0328	6.47769	2.17481	10.4711	4.81473	0.920484	5.64135	6.12868	0.885202	4.87363	5.50567
16	67163496	67164540	FBXL8	protein_coding	ENSG00000135722	4e-30	+	67163496	67164540	0	1	1044,	0	-29.4	-28.3	5.67	-2.16	-2.75	-0.855	0.750995	4.62095	6.1531	0.938329	2.1752	2.31816	1.8506	8.11183	4.38336	1.43888	5.00974	3.4817
16	67164949	67165607	HSF4	protein_coding	ENSG00000102878	1e-15	+	67164949	67165607	0	1	658,	0	-15	-14.1	4.55	-7.53	-8.58	-1.86	0.382998	1.32062	3.44811	0.796323	0.730553	0.917408	1.49934	6.83282	4.55722	1.18084	2.80538	2.37575
16	67438253	67438404	ATP6V0D1	protein_coding	ENSG00000159720	1.7e-05	-	67438253	67438404	0	1	151,	0	-4.76	-4.04	1.33	-4.71	-5.55	-0.988	11.4973	19.844	1.72597	10.8628	11.7459	1.08129	2.45008	10.7805	4.40008	7.71848	10.1873	1.31986
16	67682950	67683100	GFOD2	protein_coding	ENSG00000141098	0.0002	-	67682950	67683100	0	1	150,	0	-3.7	-3.03	1.82	-1.34	-1.8	-1.21	2.24011	6.3924	2.85361	2.43005	3.75722	1.54615	0.685115	2.06712	3.01719	1.55399	2.05105	1.31986
16	67724650	67725428	RANBP10	protein_coding	ENSG00000141084	0	-	67724650	67725428	0	1	778,	0	-339	#NAME?	11.1	-6.95	-7.96	-0.969	2.48341	25.1693	10.135	2.78183	18.5148	6.65562	1.40017	9.34092	6.67127	1.93083	6.90868	3.57808
16	67893271	67928482	PSKH1	protein_coding	ENSG00000159792	1e-190	+	67893271	67928482	0	4	100,114,1409,1158,	0,9760,15408,34053	-190	-188	6.69	-10.7	-12	-0.612	8.1054	21.4632	2.64801	6.55354	14.0845	2.14915	0.938615	3.23337	3.44483	1.10826	2.86332	2.58361
16	67939838	67940376	LCAT	protein_coding	ENSG00000213398	3.2e-24	-	67939838	67940376	0	1	538,	0	-23.5	-22.4	5.15	-1.92	-2.47	-0.908	0.832755	2.84049	3.41095	0.973941	2.15673	2.21443	1.37532	4.86283	3.53577	1.54051	3.16201	2.05258
16	67963425	67969103	SLC12A4	protein_coding	ENSG00000124067	1.6e-67	-	67963425	67969103	0	5	134,135,126,256,39,	0,505,3327,5013,5639	-66.8	-65.4	5.19	-5.92	-6.86	-0.71	12.2557	29.5084	2.40773	8.05616	15.8553	1.9681	10.1874	25.3897	2.49227	9.15877	18.5434	2.02466
16	68226533	68226713	NFATC3	protein_coding	ENSG00000072736	5.1e-05	+	68226533	68226713	0	1	180,	0	-4.29	-3.6	1.75	-3.65	-4.41	-1.64	1.86676	5.24377	2.80902	2.911	4.42026	1.51847	1.94116	7.96704	4.10427	2.3022	2.51354	1.0918
16	68296751	68297565	SLC7A6	protein_coding	ENSG00000103064	4e-22	+	68296751	68297565	0	2	59,332,	0,482	-21.4	-20.4	2.8	-6.07	-7.02	-1.37	5.22788	13.2196	2.52867	4.42817	7.92765	1.79028	1.99752	6.59193	3.30006	2.45088	2.12911	0.868716
16	68298403	68298944	SLC7A6	protein_coding	ENSG00000103064	3.2e-63	+	68298403	68298944	0	1	541,	0	-62.5	-61.2	3.13	-10.5	-11.7	-1.06	5.53817	19.3578	3.49534	4.67426	10.3868	2.22213	4.36903	10.5314	2.41048	3.4948	4.31529	1.23478
16	68563131	68563551	ZFP90	protein_coding	ENSG00000184939	3.2e-20	+	68563131	68563551	0	1	420,	0	-19.5	-18.5	3.32	-6.45	-7.42	-1.51	1.26673	8.52558	6.73039	2.49514	4.736	1.89808	0.636178	3.32216	5.22207	1.41832	0.991052	0.69875
16	68564420	68565590	ZFP90	protein_coding	ENSG00000184939	2e-18	+	68564420	68565590	0	1	1170,	0	-17.7	-16.7	8.01	-10	-11.2	-1.51	1.02911	4.63552	4.50439	1.59667	4.27859	2.67969	0.47431	1.68948	3.56197	0.84119	0.788864	0.937796
16	68846888	68860419	TANGO6	protein_coding	ENSG00000103047	3.2e-64	+	68846888	68860419	0	2	5,536,	0,12995	-63.5	-62.1	4.11	-21.2	-22.9	-2.02	5.64169	17.17	3.04341	5.2217	10.1723	1.94809	1.32971	7.09261	5.33397	2.34582	4.01423	1.71122
16	68927673	68927914	TANGO6	protein_coding	ENSG00000103047	2.5e-12	+	68927673	68927914	0	1	241,	0	-11.6	-10.8	1.44	-20.1	-21.7	-1.33	12.316	30.8969	2.50869	16.9209	21.5969	1.27635	3.92306	10.534	2.68514	6.23315	7.88479	1.26498
16	69083499	69084280	TANGO6	protein_coding	ENSG00000103047	3.2e-56	+	69083499	69084280	0	1	781,	0	-55.5	-54.2	5.47	-6.4	-7.37	-0.962	2.33046	9.70678	4.16517	3.00451	9.23246	3.07287	0.57897	2.82873	4.8858	1.12752	3.75389	3.32934
16	69120134	69120853	CHTF8	protein_coding	ENSG00000168802	0	-	69120134	69120853	0	1	719,	0	-538	#NAME?	6.21	-15.9	-17.4	-0.841	9.26889	58.491	6.31046	8.33324	42.4889	5.09873	0.571723	3.39609	5.9401	0.288176	1.38437	4.8039
16	69322249	69322459	COG8	protein_coding	ENSG00000213380	2.3e-07	-	69322249	69322459	0	1	210,	0	-6.63	-5.86	1.9	-1.77	-2.3	-0.925	3.06682	8.77529	2.86136	3.57999	4.42026	1.23471	1.27236	4.24499	3.33632	2.34332	2.67153	1.14007
16	69322252	69322463	VPS4A	protein_coding	ENSG00000132612	7.1e-08	+	69322252	69322463	0	1	211,	0	-7.15	-6.37	1.94	-1.66	-2.17	-0.883	4.51207	11.2189	2.48642	3.45505	4.71355	1.36425	1.85078	4.31671	2.33237	2.33221	3.08772	1.32395
16	70252294	70253629	AARS	protein_coding	ENSG00000090861	0	-	70252294	70253629	0	3	612,114,174,	0,973,1161	-994	#NAME?	4	-92	-94.6	-0.827	23.1167	118.343	5.11936	23.5918	76.6363	3.24843	29.0945	108.136	3.71673	43.6555	76.13	1.74388
16	70332975	70333936	DDX19B	protein_coding	ENSG00000157349	1e-297	+	70332975	70333936	0	2	184,416,	0,545	-297	-295	5.76	-11.5	-12.7	-0.818	9.84716	50.1404	5.09187	7.78377	37.7104	4.84475	5.37815	26.2912	4.88853	9.19443	25.246	2.74579
16	70334623	70335014	DDX19B	protein_coding	ENSG00000157349	3.2e-16	+	70334623	70335014	0	1	391,	0	-15.5	-14.6	4.52	-4.6	-5.44	-2.46	0.214845	3.83176	17.8351	1.10704	2.67081	2.41257	0.0525664	1.83385	34.8863	0.19872	0.601706	3.02791
16	70371463	70373113	DDX19A	protein_coding	ENSG00000168872	1e-267	+	70371463	70373113	0	2	100,1189,	0,461	-267	-265	5.81	-18	-19.5	-0.762	7.6249	29.0462	3.80939	7.15796	24.0088	3.35414	2.96582	10.2685	3.46227	3.35552	8.33972	2.48537
16	71848345	71852248	ATXN1L	protein_coding	ENSG00000224470	0	+	71848345	71852248	0	2	73,2625,	0,1278	-401	#NAME?	11.2	-20.2	-21.8	-0.622	4.5562	27.3656	6.00623	5.10014	24.7042	4.84383	3.61856	17.677	4.88508	4.94381	18.3121	3.70405
16	71859709	71860545	ZNF821	protein_coding	ENSG00000102984	2e-52	-	71859709	71860545	0	1	836,	0	-51.7	-50.5	21.2	-7.93	-9	-2.21	0.602901	7.07891	11.7414	0.490516	2.49829	5.09319	0.0737564	2.85126	38.6578	0.960399	2.90079	3.0204
16	72023617	72024519	DHODH	protein_coding	ENSG00000102967	6.3e-34	+	72023617	72024519	0	2	16,375,	0,527	-33.2	-32	3.32	-10.8	-12	-1.48	6.73179	15.6719	2.32804	6.75878	11.5735	1.71237	4.78354	13.4812	2.81826	8.94239	9.44216	1.05589
16	72109720	72112912	DHX38	protein_coding	ENSG00000140829	1.3e-38	+	72109720	72112912	0	3	36,122,500,	0,1235,2692	-37.9	-36.8	2.68	-31.9	-33.8	-1.97	9.27706	20.1508	2.17211	10.3868	15.9714	1.53766	4.3106	12.0163	2.78763	4.84145	9.76383	2.01672
16	74660861	74661311	RFWD3	protein_coding	ENSG00000168411	0	-	74660861	74661311	0	1	450,	0	-406	#NAME?	4.25	-26.6	-28.4	-0.898	20.0366	102.578	5.11955	19.5417	62.8046	3.21388	5.89199	25.5376	4.33429	5.69796	9.12917	1.60218
16	74695517	74700900	MLKL	protein_coding	ENSG00000168404	1.6e-16	-	74695517	74700900	0	2	242,448,	0,4935	-15.8	-14.8	3.13	-2.4	-3.01	-0.751	2.15083	6.16659	2.86707	4.39127	8.67236	1.97491	0.476602	1.88176	3.94828	0.525503	1.44255	2.74509
16	74873669	74874268	WDR59	protein_coding	ENSG00000103091	1e-28	-	74873669	74874268	0	1	599,	0	-28	-26.9	2.42	-27.6	-29.4	-1.87	4.25397	14.4319	3.39258	3.2328	5.50688	1.70344	2.84797	5.79114	2.03343	4.23736	4.16937	0.983954
16	75539705	75540125	TMEM231	protein_coding	ENSG00000205084	7.9e-37	-	75539705	75540125	0	1	420,	0	-36.1	-34.9	5.97	-3.71	-4.47	-1.37	0.33335	5.92154	17.7637	1.62727	3.98613	2.44958	0.734052	4.42955	6.03439	1.60332	4.17965	2.60687
16	75599448	75600256	ADAT1	protein_coding	ENSG00000065457	1e-116	-	75599448	75600256	0	1	808,	0	-116	-114	7.14	-3.41	-4.14	-0.839	2.52983	12.9611	5.1233	2.45299	10.7908	4.39905	0.127187	0.935387	7.35441	0.320542	0.806323	2.5155
16	81377576	81377967	GAN	protein_coding	ENSG00000261609	1.3e-32	+	81377576	81377967	0	1	391,	0	-31.9	-30.8	3.12	-7.54	-8.59	-1.48	1.28907	6.514	5.05327	3.78725	7.46131	1.97011	1.31416	7.93015	6.03439	2.78208	4.90622	1.76351
16	83914763	83915783	MLYCD	protein_coding	ENSG00000103150	5e-25	+	83914763	83915783	0	1	1020,	0	-24.3	-23.2	20.7	-3.77	-4.53	-1.33	0.658856	4.53872	6.88879	0.804062	2.64891	3.29441	0.0403009	0.360987	8.9573	0.101568	0.691962	6.81281
16	84053910	84054569	MBTPS1	protein_coding	ENSG00000140943	1e-188	-	84053910	84054569	0	1	659,	0	-188	-186	4.03	-37.1	-39.1	-1.3	8.45566	40.195	4.75363	6.11892	15.4441	2.52399	5.0214	21.2319	4.22829	6.91709	12.2206	1.76672
16	84178236	84180455	TAF1C	protein_coding	ENSG00000103168	1e-140	-	84178236	84180455	0	3	1615,138,286,	0,1709,1933	-140	-138	6.97	-19.3	-20.8	-0.888	4.40826	19.3909	4.39876	4.08932	12.6901	3.10323	2.42932	8.46834	3.48589	2.05776	5.92007	2.87695
16	84975794	84976513	ZDHHC7	protein_coding	ENSG00000153786	6.3e-99	-	84975794	84976513	0	1	719,	0	-98.2	-96.7	3.35	-19.7	-21.2	-0.96	6.69853	28.8183	4.30219	5.57662	18.2359	3.27006	3.7162	12.1828	3.2783	5.04308	7.34974	1.45739
16	87408907	87409537	ZCCHC14	protein_coding	ENSG00000140948	7.9e-37	-	87408907	87409537	0	1	630,	0	-36.1	-34.9	2.57	-11.4	-12.7	-1.16	4.08909	14.673	3.58834	6.14746	12.8661	2.09292	0.978735	2.82999	2.89148	1.97332	2.98752	1.51396
16	87409655	87413114	ZCCHC14	protein_coding	ENSG00000140948	1e-268	-	87409655	87413114	0	3	680,1565,60,	0,1756,3399	-268	-266	8.04	-19.4	-21	-0.645	7.81124	35.0928	4.4926	7.2447	28.0102	3.8663	1.74771	7.45745	4.26698	3.65182	12.5701	3.44215
16	87698507	87709828	KLHDC4	protein_coding	ENSG00000104731	1e-219	-	87698507	87709828	0	5	4084,407,264,199,564,	0,4518,9304,9842,10757	-219	-217	17.7	-20.1	-21.7	-0.595	4.42501	20.7682	4.69336	3.41437	13.7012	4.01279	2.21998	9.28928	4.1844	2.2295	6.89068	3.09068
16	88076628	88077018	BANP	protein_coding	ENSG00000172530	2e-26	+	88076628	88077018	0	1	390,	0	-25.7	-24.7	2.73	-7.2	-8.23	-1.4	3.08733	8.72041	2.82458	3.79696	6.07786	1.60072	2.26615	6.31069	2.78477	1.66024	2.73782	1.64905
16	88700900	88701551	RNF166	protein_coding	ENSG00000158717	1.3e-25	-	88700900	88701551	0	2	40,290,	0,361	-24.9	-23.8	2.78	-1.49	-1.97	-0.593	0.93338	2.81484	3.01575	0.966499	1.55714	1.61111	0.186849	4.58056	24.5147	1.41272	2.413	1.70805
16	88715342	88715703	PIEZO1	protein_coding	ENSG00000103335	7.9e-50	-	88715342	88715703	0	1	361,	0	-49.1	-47.9	2.31	-12.4	-13.7	-0.796	16.987	49.4288	2.9098	15.6506	24.0604	1.53735	7.68619	19.2719	2.50734	6.24178	11.9313	1.91152
16	88814092	88818112	GALNS	protein_coding	ENSG00000141012	1e-204	-	88814092	88818112	0	2	433,106,	0,3914	-204	-202	5.03	-7.57	-8.62	-0.717	17.5593	83.8892	4.77747	13.1449	42.1319	3.20518	9.57127	38.8305	4.05698	14.944	47.9466	3.20841
16	88835813	88837639	GALNS	protein_coding	ENSG00000141012	0.00076	-	88835813	88837639	0	3	36,67,18,	0,387,1808	-3.12	-2.48	1.34	-3.65	-4.41	-1.29	14.5792	26.9927	1.85145	16.192	15.3431	0.947571	4.92603	18.4183	3.73898	22.0469	33.8019	1.53318
16	88876260	88879599	CBFA2T3	protein_coding	ENSG00000129993	1e-132	-	88876260	88879599	0	2	1015,330,	0,3009	-132	-130	6.95	-10	-11.2	-0.935	2.2068	14.5144	6.5771	2.01564	8.02302	3.9804	1.92545	8.2416	4.28035	4.29417	14.8413	3.45615
16	89114420	89122524	ACSF3	protein_coding	ENSG00000176715	1e-17	+	89114420	89122524	0	3	67,113,151,	0,6380,7953	-17	-16	1.93	-6.59	-7.57	-1.17	18.865	45.6255	2.41853	14.4537	32.2005	2.22784	0.931425	6.4988	6.97726	2.19092	4.64739	2.1212
16	89152818	89153538	ACSF3	protein_coding	ENSG00000176715	3.2e-14	+	89152818	89153538	0	1	720,	0	-13.5	-12.6	5.09	-1.68	-2.2	-1.07	0.505581	2.97563	5.88557	0.632827	2.78569	4.40197	0.0570929	1.07663	18.8575	0.0719439	0.226218	3.14437
16	89154077	89155756	ACSF3	protein_coding	ENSG00000176715	5e-42	+	89154077	89155756	0	1	1679,	0	-41.3	-40.1	9.89	-5.38	-6.28	-0.986	1.20077	5.12197	4.26555	1.05835	3.17896	3.00368	0.306037	1.06188	3.46977	0.509049	1.63837	3.21848
16	89533774	89537616	SPG7	protein_coding	ENSG00000197912	5e-20	+	89533774	89537616	0	2	17,852,	0,2990	-19.3	-18.3	4.4	-5.68	-6.61	-1.55	2.19113	6.49976	2.96639	1.93999	3.22364	1.66168	0.26017	0.847426	3.2572	0.417258	0.791374	1.89661
16	89667995	89670045	SPATA33	protein_coding	ENSG00000167523	5e-46	+	89667995	89670045	0	2	49,760,	0,1290	-45.3	-44.1	4.28	-5.74	-6.67	-1.1	2.14597	8.61152	4.01289	2.30915	5.4502	2.36026	1.2703	3.32969	2.62119	0.672306	1.63302	2.42899
16	89693452	89693842	CDK10	protein_coding	ENSG00000185324	3.2e-10	+	89693452	89693842	0	1	390,	0	-9.49	-8.65	2.38	-3.76	-4.53	-1.27	1.14878	3.80317	3.31063	1.10988	1.6576	1.49349	2.37155	5.7641	2.43052	1.3946	1.62413	1.16458
16	89694703	89696364	CDK10	protein_coding	ENSG00000185324	1.6e-94	+	89694703	89696364	0	4	85,140,53,770,	0,227,589,891	-93.8	-92.3	5.87	-8.9	-10	-0.879	4.11471	12.1945	2.96363	5.69544	11.309	1.98562	4.76573	13.9242	2.92174	4.17659	8.54795	2.04663
16	89723164	89727303	ZNF276	protein_coding	ENSG00000158805	1.6e-19	+	89723164	89727303	0	2	545,25,	0,4114	-18.8	-17.8	2.92	-4.49	-5.32	-0.917	8.79342	14.1411	1.60814	5.03597	7.06661	1.40323	2.88469	5.94978	2.06254	6.04329	7.17549	1.18735
16	89737608	89739825	FANCA	protein_coding	ENSG00000187741	3.2e-99	-	89737608	89739825	0	4	1100,231,274,463,	0,1135,1407,1754	-98.5	-97	5.55	-28.3	-30.1	-1.07	7.17637	20.394	2.84183	5.49715	11.895	2.16384	2.15672	5.98809	2.77648	1.54046	4.20933	2.73251
16	89964496	89966531	DEF8	protein_coding	ENSG00000140995	5e-51	+	89964496	89966531	0	2	79,671,	0,1364	-50.3	-49	5.38	-4.69	-5.54	-1.04	2.87481	11.1068	3.86349	2.55156	6.6304	2.59857	1.91832	6.22721	3.24618	2.72811	5.52576	2.02549
16	89966650	89967371	DEF8	protein_coding	ENSG00000140995	4e-12	+	89966650	89967371	0	1	721,	0	-11.4	-10.5	2.81	-5.78	-6.71	-1.23	1.59231	4.98714	3.13201	1.89585	3.01173	1.58859	0.570137	3.41355	5.98724	1.65241	3.56427	2.15701
16	90040451	90044228	GAS8	protein_coding	ENSG00000141013	1e-121	+	90040451	90044228	0	3	58,223,1033,	0,1861,2744	-121	-120	6.88	-21.2	-22.9	-1.85	2.87686	15.3699	5.34259	3.62358	5.63886	1.55616	1.18878	6.22379	5.23543	0.630741	2.67193	4.23617
17	516283	516763	VPS53	protein_coding	ENSG00000141252	1e-27	-	516283	516763	0	1	480,	0	-27	-25.9	4.04	-3.44	-4.18	-1.11	2.80014	8.98932	3.21031	3.17995	6.25053	1.9656	0.385377	1.00934	2.61909	0.755411	1.39501	1.8467
17	516972	517303	VPS53	protein_coding	ENSG00000141252	6.3e-28	-	516972	517303	0	1	331,	0	-27.2	-26.1	2.92	-1.9	-2.45	-0.744	3.04547	11.9948	3.93858	4.12962	9.26453	2.24343	0.683045	3.86415	5.65724	1.17371	2.89778	2.46892
17	1707296	1708044	TLCD2	protein_coding	ENSG00000185561	4e-29	-	1707296	1708044	0	1	748,	0	-28.4	-27.3	4.05	-5.26	-6.16	-1.01	1.53484	5.38798	3.51046	0.48731	1.61771	3.31967	1.89597	7.22837	3.81249	3.42791	7.11318	2.07507
17	1724617	1730530	WDR81	protein_coding	ENSG00000167716	0	+	1724617	1730530	0	3	169,3667,151,	0,342,5762	-493	#NAME?	7.45	-62.2	-64.6	-1.03	5.49915	27.8337	5.06147	5.90257	22.912	3.8817	0.561908	2.2213	3.95315	1.50059	5.21091	3.47257
17	1736043	1738599	WDR81	protein_coding	ENSG00000167716	7.9e-61	+	1736043	1738599	0	2	175,1235,	0,1321	-60.1	-58.8	4.63	-39.1	-41.1	-1.37	6.1762	17.0861	2.76644	6.94763	13.0845	1.8833	0.42273	1.37442	3.25129	1.8736	2.99058	1.59616
17	1787542	1804436	SMYD4	protein_coding	ENSG00000186532	1e-119	-	1787542	1804436	0	3	62,1168,91,	0,12314,16803	-119	-117	7.77	-22	-23.6	-1.43	3.6883	15.5833	4.22506	4.70812	9.42359	2.00156	1.35363	3.08074	2.2759	1.94101	2.97286	1.5316
17	2042769	2043430	DPH1	protein_coding	ENSG00000108963	0	+	2042769	2043430	0	1	661,	0	-392	#NAME?	8.87	-41	-43.1	-1.42	7.92173	47.7798	6.03149	7.75476	26.4564	3.41163	3.60696	15.3041	4.24293	5.60313	10.4861	1.87148
17	2337497	2343597	SGSM2	protein_coding	ENSG00000141258	8.1e-10	+	2337497	2343597	0	2	248,53,	0,6047	-9.09	-8.26	2.16	-2.03	-2.6	-0.684	7.3492	12.4935	1.69997	5.97927	7.87497	1.31705	4.02875	6.88898	1.70996	5.93716	8.71805	1.46839
17	2380607	2380908	SGSM2	protein_coding	ENSG00000141258	5.8e-09	+	2380607	2380908	0	1	301,	0	-8.24	-7.43	2.14	-3.11	-3.81	-1.27	2.60478	5.37567	2.06377	1.21099	2.368	1.95542	1.43396	4.95749	3.4572	1.46278	2.04423	1.3975
17	3609370	3610900	SHPK	protein_coding	ENSG00000197417	1e-146	-	3609370	3610900	0	1	1530,	0	-146	-144	8.25	-10.2	-11.4	-1.01	3.00146	16.8134	5.60173	1.89103	8.26633	4.37132	0.711982	5.49713	7.72089	1.11725	3.97435	3.55727
17	3673350	3676250	P2RX5	protein_coding	ENSG00000083454	2e-30	-	3673350	3676250	0	2	527,72,	0,2828	-29.7	-28.6	5.47	-4.43	-5.25	-1.16	1.58939	6.253	3.9342	2.51018	4.6767	1.86309	1.50977	6.66466	4.41436	2.33487	4.80384	2.05743
17	3676309	3681953	P2RX5	protein_coding	ENSG00000083454	2.4e-08	-	3676309	3681953	0	3	17,195,58,	0,3280,5586	-7.62	-6.83	2.23	-1.33	-1.78	-0.771	5.60028	27.8003	4.96409	6.9189	18.7247	2.70631	8.14525	28.4947	3.49832	6.90661	17.4942	2.53297
17	3812539	3813250	NCBP3	protein_coding	ENSG00000074356	6.3e-27	-	3812539	3813250	0	2	115,134,	0,577	-26.2	-25.2	3.49	-1.76	-2.28	-0.828	12.0327	32.5517	2.70526	8.96631	21.5022	2.39811	7.59404	18.2119	2.39818	9.98546	13.2279	1.32471
17	3812924	3814417	NCBP3	protein_coding	ENSG00000074356	1.6e-23	-	3812924	3814417	0	2	355,96,	0,1397	-22.8	-21.8	2.03	-3.49	-4.23	-0.584	8.87849	18.2378	2.05415	8.78941	15.7306	1.78973	4.96746	14.2659	2.87187	7.23586	10.5936	1.46405
17	3818280	3821257	NCBP3	protein_coding	ENSG00000074356	2.5e-39	-	3818280	3821257	0	2	292,9,	0,2968	-38.6	-37.5	2.04	-8.61	-9.72	-0.804	23.0709	40.5664	1.75834	24.9767	35.3548	1.41551	11.2668	22.1478	1.96575	16.865	21.2841	1.26203
17	3860793	3865193	CAMKK1	protein_coding	ENSG00000004660	1e-24	-	3860793	3865193	0	2	1490,37,	0,4363	-24	-22.9	5.76	-9.77	-10.9	-1.51	0.22005	2.05061	9.31882	0.745965	1.84539	2.47384	0.807601	5.03836	6.23868	1.83181	4.64585	2.5362
17	4166814	4166965	ANKFY1	protein_coding	ENSG00000185722	0.001	-	4166814	4166965	0	1	151,	0	-2.99	-2.35	1.51	-1.83	-2.37	-1.18	2.96704	6.54851	2.20709	4.22443	5.48874	1.29928	0.272231	2.31011	8.48586	1.02913	0.958807	0.931666
17	4721079	4721289	ARRB2	protein_coding	ENSG00000141480	7.4e-10	+	4721079	4721289	0	1	210,	0	-9.13	-8.31	2.19	-1.32	-1.78	-0.755	2.26678	6.3496	2.80115	1.95272	3.63093	1.85942	3.52345	8.21313	2.33099	3.57664	5.68778	1.59026
17	4966747	4967016	SPAG7	protein_coding	ENSG00000091640	1.3e-05	-	4966747	4967016	0	1	269,	0	-4.9	-4.18	2.26	-1.34	-1.8	-1.04	0.416378	1.89366	4.54794	0.592834	0.677829	1.14337	1.60454	6.62786	4.13068	1.44423	3.36384	2.32917
17	5356509	5361654	RABEP1	protein_coding	ENSG00000029725	0	+	5356509	5361654	0	2	64,447,	0,4698	-457	#NAME?	6.46	-28.6	-30.4	-1.12	9.09635	72.5068	7.97098	11.6361	52.0311	4.47153	6.15397	39.2516	6.37826	6.18351	19.0183	3.07564
17	5361171	5361651	NUP88	protein_coding	ENSG00000108559	0	-	5361171	5361651	0	1	480,	0	-458	#NAME?	6.71	-21.7	-23.4	-1.05	8.92545	72.6949	8.14468	10.2518	52.2834	5.09993	5.78066	38.153	6.60011	5.34183	18.8138	3.52198
17	5383714	5384045	RABEP1	protein_coding	ENSG00000029725	1.6e-54	+	5383714	5384045	0	1	331,	0	-53.8	-52.5	5.36	-2.03	-2.59	-0.922	1.35354	9.09795	6.72159	1.10123	7.06107	6.41197	0.310475	4.33253	13.9545	0.625977	3.00713	4.8039
17	5416656	5419771	NUP88	protein_coding	ENSG00000108559	7.9e-22	-	5416656	5419771	0	3	26,215,418,	0,1358,2697	-21.1	-20.1	3.98	-5.8	-6.74	-0.722	8.66811	18.6425	2.1507	8.64255	18.0349	2.08675	6.51847	16.4386	2.52185	7.27081	13.0719	1.79786
17	5488907	5489623	MIS12	protein_coding	ENSG00000167842	1e-244	+	5488907	5489623	0	1	716,	0	-244	-242	16.1	-7.31	-8.35	-1.39	1.36878	18.1419	13.254	3.18181	19.1457	6.01724	0.401883	2.869	7.1389	0.325556	1.26379	3.88194
17	6450309	6450637	FAM64A	protein_coding	ENSG00000129195	7.9e-69	+	6450309	6450637	0	1	328,	0	-68.1	-66.7	2.37	-11	-12.2	-0.859	5.37832	29.9644	5.57133	7.64022	15.262	1.99759	8.52216	17.6068	2.066	10.8179	20.0286	1.85143
17	6579197	6579378	KIAA0753	protein_coding	ENSG00000198920	9.1e-07	-	6579197	6579378	0	1	181,	0	-6.04	-5.29	2.8	-3.75	-4.51	-2.99	0.309408	5.2148	16.8541	1.38453	5.0369	3.638	0.567775	2.56963	4.52579	0.429278	1.19983	2.795
17	6624785	6628730	KIAA0753	protein_coding	ENSG00000198920	7.9e-37	-	6624785	6628730	0	2	76,614,	0,3331	-36.1	-34.9	3.57	-6.94	-7.95	-1.06	5.03214	13.4188	2.66663	4.88652	9.08076	1.85833	2.80003	5.44867	1.94593	3.26563	3.35721	1.02805
17	6644439	6649906	MED31	protein_coding	ENSG00000108590	8.5e-08	-	6644439	6649906	0	2	220,18,	0,5449	-7.07	-6.29	1.7	-4.36	-5.18	-1.3	7.05918	11.8347	1.6765	9.57217	9.19341	0.960431	1.72718	2.76847	1.60288	5.11467	1.901	0.371675
17	7243620	7244244	CTDNEP1	protein_coding	ENSG00000175826	1e-236	-	7243620	7244244	0	1	624,	0	-236	-234	2.78	-14.5	-15.9	-0.629	8.66069	45.1627	5.21468	8.21458	25.9265	3.15616	9.51914	32.392	3.40283	12.2028	27.4362	2.24836
17	7259612	7259821	ELP5	protein_coding	ENSG00000170291	1.4e-06	+	7259612	7259821	0	1	209,	0	-5.86	-5.11	1.67	-3	-3.69	-1.1	3.34945	9.31907	2.78227	4.57815	7.45523	1.62844	2.3602	5.8416	2.47504	1.61099	3.11727	1.935
17	7459753	7460113	ZBTB4	protein_coding	ENSG00000174282	7.9e-19	-	7459753	7460113	0	1	360,	0	-18.1	-17.1	2.36	-2.79	-3.46	-0.845	3.34461	9.69681	2.89923	3.35398	6.07786	1.81213	1.54151	4.468	2.89846	2.51804	5.17789	2.05632
17	7949138	7949319	CNTROB	protein_coding	ENSG00000170037	0.00035	+	7949138	7949319	0	1	181,	0	-3.45	-2.79	1.49	-1.83	-2.37	-1.02	1.54704	5.95977	3.85237	2.76905	3.57162	1.28983	1.93043	5.24633	2.71769	1.28784	0.99986	0.776388
17	8174668	8175265	TMEM107	protein_coding	ENSG00000179029	6.3e-18	-	8174668	8175265	0	1	597,	0	-17.2	-16.3	13.7	-1.69	-2.2	-1.24	0.469035	3.73928	7.97227	0.457925	2.08241	4.54749	0.0688558	0.681684	9.90017	0.13015	0.363768	2.795
17	8210145	8210600	AURKB	protein_coding	ENSG00000178999	0.00013	-	8210145	8210600	0	2	109,71,	0,384	-3.89	-3.21	2.27	-2.1	-2.67	-2.17	2.17789	7.90727	3.63071	2.53131	8.74844	3.4561	1.37023	11.7352	8.56443	3.16553	9.14928	2.89028
17	8288451	8288962	SLC25A35	protein_coding	ENSG00000125434	2.5e-30	-	8288451	8288962	0	1	511,	0	-29.6	-28.5	4.87	-4.12	-4.92	-1.14	1.64392	6.42094	3.90588	1.87247	3.01676	1.61111	1.6491	10.505	6.37014	2.38217	6.97691	2.9288
17	8288555	8288962	RANGRF	protein_coding	ENSG00000108961	1e-30	+	8288555	8288962	0	2	310,78,	0,329	-30	-28.9	12.2	-4.75	-5.6	-1.26	2.16506	7.99308	3.69186	2.70093	3.7595	1.39193	3.33729	13.9351	4.17558	3.27085	9.18867	2.80926
17	8466921	8467729	NDEL1	protein_coding	ENSG00000166579	6.3e-41	+	8466921	8467729	0	1	808,	0	-40.2	-39	2.78	-7.29	-8.32	-0.814	2.28724	7.50964	3.28327	2.53757	4.55429	1.79474	4.01911	10.0014	2.48847	4.77608	8.15282	1.70701
17	8623039	8630761	MYH10	protein_coding	ENSG00000133026	1.3e-53	-	8623039	8630761	0	3	238,74,108,	0,384,7614	-52.9	-51.6	2.37	-18.1	-19.6	-0.834	19.801	55.7195	2.81398	18.2796	32.0864	1.75531	27.4046	54.7696	1.99855	17.1432	32.1876	1.87758
17	10680722	10686736	SCO1	protein_coding	ENSG00000133028	1e-148	-	10680722	10686736	0	2	531,10,	0,6004	-148	-146	7.18	-4.27	-5.09	-0.658	10.714	34.9215	3.25942	9.13797	29.6897	3.24905	2.01355	7.16425	3.55801	2.48944	3.84697	1.54531
17	14076806	14077046	COX10	protein_coding	ENSG00000006695	6.3e-12	+	14076806	14077046	0	1	240,	0	-11.2	-10.3	1.76	-5.97	-6.92	-1.13	2.68347	10.55	3.93147	3.13249	5.5944	1.78593	3.51121	6.8635	1.95474	4.85621	5.20302	1.07142
17	16098444	16101707	NCOR1	protein_coding	ENSG00000141027	1e-269	-	16098444	16101707	0	2	52,458,	0,2805	-269	-267	3.47	-47.9	-50.1	-1.18	17.1852	72.9427	4.24452	12.5523	27.9192	2.22423	14.6695	49.8542	3.39849	13.864	21.1847	1.52803
17	17166254	17167005	MPRIP	protein_coding	ENSG00000133030	1e-73	+	17166254	17167005	0	1	751,	0	-73	-71.6	6.39	-6.7	-7.69	-1.3	1.60328	9.89503	6.17176	2.1538	6.86436	3.18709	0.136841	2.94173	21.4975	0.724229	2.72306	3.75994
17	17185340	17185521	MPRIP	protein_coding	ENSG00000133030	2.3e-05	+	17185340	17185521	0	1	181,	0	-4.63	-3.92	1.32	-4.26	-5.07	-1	6.65227	13.9061	2.09043	8.18129	11.997	1.46639	1.58977	6.74528	4.24293	5.29443	6.59908	1.24642
17	17187078	17187948	MPRIP	protein_coding	ENSG00000133030	7.9e-20	+	17187078	17187948	0	1	870,	0	-19.1	-18.1	4.46	-5.79	-6.72	-1.14	1.93113	6.92281	3.58485	1.64971	4.53458	2.74871	0.212622	1.00238	4.71437	0.535858	1.35211	2.52326
17	17213139	17215046	FLCN	protein_coding	ENSG00000154803	1e-128	-	17213139	17215046	0	2	717,62,	0,1845	-128	-126	7.42	-15.9	-17.3	-1.43	4.63695	18.4633	3.98178	4.8254	15.3418	3.17939	1.63583	8.75675	5.35309	3.59073	5.22713	1.45573
17	17845363	17848825	TOM1L2	protein_coding	ENSG00000175662	1e-211	-	17845363	17848825	0	2	2420,3,	0,3459	-211	-209	7.08	-11.3	-12.6	-0.738	4.11411	19.5269	4.74633	2.55742	8.58558	3.35712	1.43357	5.10276	3.55949	1.34683	4.6084	3.42165
17	18263717	18265180	MIEF2	protein_coding	ENSG00000177427	1e-106	+	18263717	18265180	0	1	1463,	0	-106	-104	10.5	-2.7	-3.35	-0.762	1.1101	8.70463	7.84128	0.949889	5.77837	6.08321	0.210733	1.41735	6.72583	0.300955	1.76893	5.87772
17	18273294	18274958	TOP3A	protein_coding	ENSG00000177302	2.5e-26	-	18273294	18274958	0	2	42,164,	0,1500	-25.6	-24.5	3.28	-2.53	-3.16	-1.25	25.9625	65.5289	2.52399	26.2101	49.0038	1.86965	4.29028	12.3237	2.87247	7.66936	9.6637	1.26004
17	18274129	18278346	TOP3A	protein_coding	ENSG00000177302	1e-128	-	18274129	18278346	0	2	851,672,	0,3545	-128	-126	5.42	-27.6	-29.3	-1.17	6.10405	22.9012	3.75181	5.48976	14.9761	2.728	1.20109	4.05909	3.37951	1.7686	2.73304	1.54531
17	19282914	19285719	EPN2	protein_coding	ENSG00000072134	1e-101	+	19282914	19285719	0	2	800,100,	0,2705	-101	-99	6.68	-8.62	-9.73	-1.08	3.04904	13.8669	4.54794	2.25286	5.72792	2.54251	2.12386	6.69662	3.15305	2.24465	4.68523	2.08729
17	19676760	19677239	ALDH3A2	protein_coding	ENSG00000072210	2e-31	+	19676760	19677239	0	1	479,	0	-30.7	-29.6	2.68	-2.87	-3.54	-0.747	4.32589	10.4156	2.40773	2.28293	4.84476	2.12216	2.18836	6.27096	2.8656	2.64946	4.08043	1.5401
17	28342465	28345843	TNFAIP1	protein_coding	ENSG00000109079	1e-181	+	28342465	28345843	0	2	47,1480,	0,1898	-181	-179	6.95	-15.4	-16.8	-0.985	5.02448	18.4751	3.67702	4.28184	13.4171	3.13349	1.58828	5.90136	3.71556	2.10319	4.72881	2.2484
17	28346081	28346261	TNFAIP1	protein_coding	ENSG00000109079	0.00013	+	28346081	28346261	0	1	180,	0	-3.87	-3.19	1.62	-3.58	-4.32	-1.58	1.55563	3.82878	2.46124	3.79696	4.51235	1.18841	1.02767	3.98352	3.87626	0.575551	1.00542	1.74687
17	28347206	28348132	POLDIP2	protein_coding	ENSG00000004142	1e-133	-	28347206	28348132	0	1	926,	0	-133	-131	3	-15.6	-17	-0.589	13.1238	37.7144	2.87375	13.6543	31.1113	2.2785	5.65997	16.0727	2.83971	8.83838	15.4395	1.74687
17	28554011	28554341	PIGS	protein_coding	ENSG00000087111	2.5e-48	-	28554011	28554341	0	1	330,	0	-47.6	-46.4	3.34	-6.33	-7.3	-1.07	4.24264	17.7516	4.1841	3.58985	7.68523	2.14082	3.36329	8.39769	2.49687	4.63057	8.50033	1.8357
17	28614739	28615100	KIAA0100	protein_coding	ENSG00000007202	5e-79	-	28614739	28615100	0	1	361,	0	-78.3	-76.9	2.35	-21.5	-23.2	-1.19	12.1779	40.6304	3.33641	10.7283	20.2034	1.8832	2.50513	14.87	5.93582	3.22851	8.62262	2.67078
17	28634562	28636967	KIAA0100	protein_coding	ENSG00000007202	1e-118	-	28634562	28636967	0	2	1047,3,	0,2402	-118	-117	3.58	-78.1	-80.7	-1.42	13.2807	49.5269	3.72925	11.1522	20.7437	1.86005	5.59837	17.8659	3.19126	5.94462	9.25557	1.55696
17	28724357	28724850	TLCD1	protein_coding	ENSG00000160606	2e-59	-	28724357	28724850	0	2	296,112,	0,381	-58.7	-57.4	9.89	-1.83	-2.37	-0.979	1.30399	10.1717	7.80049	2.56853	11.4976	4.47632	0.352633	2.56491	7.27359	0.25392	1.55248	6.11406
17	28860472	28861067	ERAL1	protein_coding	ENSG00000132591	3.2e-32	+	28860472	28861067	0	1	595,	0	-31.5	-30.4	2.74	-10.8	-12	-1.04	3.43547	11.8599	3.45218	3.40769	5.65534	1.65958	3.7998	7.62144	2.00575	4.70114	5.17071	1.09988
17	28950120	28950300	PHF12	protein_coding	ENSG00000109118	2.5e-06	-	28950120	28950300	0	1	180,	0	-5.61	-4.87	1.6	-2.42	-3.05	-0.914	1.08894	5.24377	4.81547	2.02505	2.67058	1.31877	1.14186	2.47624	2.16861	1.43888	1.50812	1.04812
17	29073461	29074031	MYO18A	protein_coding	ENSG00000196535	1.3e-49	-	29073461	29074031	0	1	570,	0	-48.9	-47.6	3.48	-11.5	-12.7	-1	5.35465	18.846	3.51956	4.79616	7.8227	1.63103	3.06499	9.38366	3.06156	4.99821	9.55674	1.91203
17	29073520	29074031	TIAF1	protein_coding	ENSG00000221995	1.6e-49	-	29073520	29074031	0	1	511,	0	-48.8	-47.6	3.45	-10.4	-11.6	-0.969	5.9729	21.022	3.51956	5.34992	8.72591	1.63103	3.41887	10.4671	3.06156	5.5753	10.6602	1.91203
17	29074269	29074870	TIAF1	protein_coding	ENSG00000221995	7.9e-46	-	29074269	29074870	0	1	601,	0	-45.1	-43.8	3.94	-9.03	-10.2	-0.901	6.24324	15.2066	2.43568	3.86645	5.7092	1.4766	2.05192	10.2862	5.01294	4.30945	7.01616	1.62809
17	29074270	29074900	MYO18A	protein_coding	ENSG00000196535	1.3e-44	-	29074270	29074900	0	1	630,	0	-43.9	-42.7	3.95	-9.05	-10.2	-0.861	6.0003	14.5541	2.42557	3.79696	5.39377	1.42055	1.95747	9.90497	5.06009	4.1933	6.69319	1.59616
17	30248824	30249154	BLMH	protein_coding	ENSG00000108578	1.3e-52	-	30248824	30249154	0	1	330,	0	-51.9	-50.6	3.96	-4.01	-4.8	-1.01	1.78191	9.53413	5.35052	2.76143	8.08707	2.92859	3.11416	10.688	3.43206	2.11907	4.38727	2.07037
17	30899251	30899641	TEFM	protein_coding	ENSG00000172171	2.5e-32	-	30899251	30899641	0	1	390,	0	-31.6	-30.5	4.55	-2.54	-3.17	-1.13	1.14878	8.60516	7.49072	2.62866	6.29037	2.39299	0.632414	1.5901	2.51433	0.664097	1.53132	2.30587
17	30988053	30999132	RNF135	protein_coding	ENSG00000181481	1e-120	+	30988053	30999132	0	5	53,65,90,72,471,	0,5786,9188,9403,10608	-120	-118	7.42	-2.21	-2.8	-0.588	2.72184	14.9622	5.49711	4.79297	13.2873	2.77224	2.40839	7.50915	3.11791	3.10384	7.63901	2.46115
17	31327647	31327738	NF1	protein_coding	ENSG00000196712	0.0011	+	31327647	31327738	0	1	91,	0	-2.95	-2.31	1.36	-1.59	-2.09	-0.989	6.15415	12.348	2.00644	4.25593	6.73969	1.5836	7.22758	17.6756	2.44558	3.13074	4.17634	1.33398
17	32007871	32017023	LRRC37B	protein_coding	ENSG00000185158	2.5e-12	+	32007871	32017023	0	2	261,99,	0,9053	-11.6	-10.7	2.53	-2.39	-3.01	-1.19	2.02232	5.24377	2.59294	2.08833	4.23609	2.02846	3.02592	11.7352	3.87823	4.53246	6.38439	1.40859
17	32369770	32370041	ZNF207	protein_coding	ENSG00000010244	5e-55	+	32369770	32370041	0	1	271,	0	-54.3	-53	2.39	-4.83	-5.69	-0.723	8.16277	23.3855	2.8649	7.81809	17.31	2.21409	5.83991	15.5177	2.65719	6.11656	5.67633	0.928027
17	32481067	32481398	PSMD11	protein_coding	ENSG00000108671	1e-106	+	32481067	32481398	0	1	331,	0	-106	-105	2.66	-13.3	-14.6	-0.83	12.0973	40.9181	3.38243	13.6278	32.6011	2.39226	7.3893	26.1708	3.54172	8.05945	19.4644	2.4151
17	32487706	32488304	CDK5R1	protein_coding	ENSG00000176749	3.4e-08	+	32487706	32488304	0	1	598,	0	-7.47	-6.68	5.18	-1.42	-1.89	-0.805	0.796026	3.33216	4.18599	0.952415	2.60559	2.73577	0.137481	1.49071	10.843	0.736282	1.57369	2.13735
17	35005156	35005577	LIG3	protein_coding	ENSG00000005156	7.9e-11	+	35005156	35005577	0	1	421,	0	-10.1	-9.27	3.24	-3.47	-4.21	-1.62	0.997675	4.27046	4.28041	0.703475	2.36237	3.35815	0.195282	1.7492	8.9573	0.861276	1.9774	2.29589
17	35005906	35006326	LIG3	protein_coding	ENSG00000005156	6.3e-19	+	35005906	35006326	0	1	420,	0	-18.2	-17.2	3.2	-3.26	-3.98	-1.14	1.13339	6.13557	5.41346	1.62727	4.45973	2.74062	0.538305	1.75336	3.2572	2.28165	3.14551	1.37861
17	35005989	35006350	RFFL	protein_coding	ENSG00000092871	1.6e-18	-	35005989	35006350	0	1	361,	0	-17.8	-16.9	3.66	-2.76	-3.43	-1.18	1.39619	6.80632	4.87492	1.89322	5.18861	2.74062	0.626282	2.14729	3.42863	2.79804	3.40894	1.21833
17	35740505	35742145	RASL10B	protein_coding	ENSG00000270885	5e-66	+	35740505	35742145	0	2	28,1111,	0,529	-65.3	-64	8.25	-6.22	-7.18	-0.65	2.97469	9.76013	3.28106	3.72029	8.48446	2.28059	3.10377	9.37488	3.02048	4.29768	9.21557	2.14431
17	36598895	36599493	DHRS11	protein_coding	ENSG00000278535	2.5e-27	+	36598895	36599493	0	1	598,	0	-26.6	-25.6	6.53	-2.3	-2.9	-1.03	1.21745	5.76238	4.73315	0.571449	2.3284	4.07456	0.653036	2.72217	4.16849	0.60635	1.72501	2.84491
17	37085646	37086037	ACACA	protein_coding	ENSG00000278540	3.2e-36	-	37085646	37086037	0	1	391,	0	-35.5	-34.3	1.95	-9.21	-10.3	-0.866	9.668	27.7803	2.87343	7.69103	13.4812	1.75285	6.72849	17.942	2.66656	6.55775	10.2753	1.56689
17	37517915	37520193	SYNRG	protein_coding	ENSG00000275066	2e-85	-	37517915	37520193	0	2	1156,15,	0,2263	-84.7	-83.3	11.6	-7.41	-8.45	-1.36	0.813021	10.2355	12.5895	1.36185	7.31835	5.37384	0.368593	2.681	7.27359	0.442354	1.96275	4.43706
17	38725514	38726534	MLLT6	protein_coding	ENSG00000275023	1e-149	+	38725514	38726534	0	1	1020,	0	-149	-148	5.99	-6.26	-7.23	-0.737	3.32173	13.9099	4.18755	2.50153	7.60545	3.04033	2.29715	9.76564	4.2512	2.56459	6.77768	2.6428
17	38767633	38769310	PIP4K2B	protein_coding	ENSG00000276293	1e-262	-	38767633	38769310	0	1	1677,	0	-262	-260	11.4	-16	-17.5	-0.993	3.57323	22.2365	6.2231	2.71697	12.4839	4.59479	1.55652	7.52291	4.83315	2.03862	7.02532	3.44611
17	39261341	39263980	FBXL20	protein_coding	ENSG00000108306	2.5e-18	-	39261341	39263980	0	2	226,105,	0,2534	-17.6	-16.7	3.15	-2.32	-2.92	-1.04	1.35354	5.47688	4.04633	2.27129	3.55557	1.56544	1.11771	4.50817	4.0334	2.73865	5.30349	1.93653
17	39653165	39656898	STARD3	protein_coding	ENSG00000131748	1.9e-09	+	39653165	39656898	0	3	30,270,1,	0,315,3732	-8.71	-7.89	2.03	-1.93	-2.48	-0.747	4.0002	6.32139	1.58027	4.76828	5.72725	1.20112	2.1168	5.79447	2.73737	5.2488	6.67382	1.2715
17	39662853	39663364	STARD3	protein_coding	ENSG00000131748	1e-109	+	39662853	39663364	0	1	511,	0	-109	-108	7.54	-12.4	-13.7	-1.56	2.90425	15.3047	5.26975	2.71954	6.13084	2.25436	1.6491	9.82238	5.9562	3.34518	7.75606	2.31858
17	39727369	39728587	ERBB2	protein_coding	ENSG00000141736	1e-158	+	39727369	39728587	0	2	178,899,	0,319	-158	-157	6.19	-10.2	-11.4	-0.717	5.77188	26.1528	4.53107	4.73827	15.3909	3.24821	3.9313	13.0455	3.31836	4.76152	13.2412	2.78088
17	40126221	40126552	MSL1	protein_coding	ENSG00000188895	2e-36	+	40126221	40126552	0	1	331,	0	-35.7	-34.5	2.49	-18	-19.5	-1.68	1.60733	2.98739	1.8586	2.47777	2.60408	1.05098	2.73218	5.62058	2.05718	4.46009	4.53804	1.01748
17	40163523	40166813	CASC3	protein_coding	ENSG00000108349	1e-139	+	40163523	40166813	0	2	643,17,	0,3273	-139	-137	2.96	-19.9	-21.5	-0.77	14.5098	42.6312	2.93809	13.7036	26.8983	1.96287	11.3978	26.8374	2.35461	9.30038	15.2183	1.63631
17	40169270	40170745	CASC3	protein_coding	ENSG00000108349	2.5e-20	+	40169270	40170745	0	3	176,65,299,	0,327,1176	-19.6	-18.6	2.34	-8.35	-9.44	-1.03	7.83002	13.5117	1.72563	9.36583	14.3659	1.53386	3.73007	10.0485	2.69392	8.77715	10.0877	1.14931
17	42113107	42113766	KAT2A	protein_coding	ENSG00000108773	2e-56	-	42113107	42113766	0	1	659,	0	-55.7	-54.4	4.08	-9.67	-10.8	-0.881	5.01391	18.6425	3.71816	5.18553	10.4889	2.02273	2.96294	8.41044	2.83854	2.24019	4.72347	2.10851
17	42192436	42192707	GHDC	protein_coding	ENSG00000167925	7.1e-06	-	42192436	42192707	0	1	271,	0	-5.15	-4.42	1.68	-4.75	-5.6	-1.5	4.02972	7.40817	1.83838	1.84944	2.32431	1.25676	0.606744	3.86156	6.36439	3.63171	3.47258	0.956184
17	42543051	42544449	NAGLU	protein_coding	ENSG00000108784	1.3e-76	+	42543051	42544449	0	1	1398,	0	-75.9	-74.5	5.14	-6.89	-7.9	-0.84	2.14317	7.86619	3.67035	1.75996	4.69534	2.66786	1.33789	5.18445	3.87511	2.48253	6.77037	2.72721
17	42571739	42571920	MLX	protein_coding	ENSG00000108788	2.5e-13	+	42571739	42571920	0	1	181,	0	-12.6	-11.7	1.68	-4.85	-5.71	-0.969	3.71289	12.0851	3.2549	2.76905	7.60114	2.74503	5.22353	17.8803	3.42304	10.5889	13.7981	1.30307
17	42614630	42615234	TUBG1	protein_coding	ENSG00000131462	1e-180	+	42614630	42615234	0	2	27,391,	0,213	-180	-178	2.9	-19.9	-21.5	-0.631	30.145	93.8717	3.114	30.521	64.0436	2.09834	26.6998	78.5371	2.94149	25.59	51.9978	2.03196
17	42842978	42843279	PSME3	protein_coding	ENSG00000131467	5e-32	+	42842978	42843279	0	1	301,	0	-31.3	-30.2	1.87	-8.01	-9.09	-0.797	10.7912	28.5209	2.64297	17.4837	35.52	2.03161	2.86792	8.24103	2.87352	4.21625	7.69594	1.82531
17	43045491	43049139	BRCA1	protein_coding	ENSG00000012048	1e-19	-	43045491	43049139	0	3	311,61,19,	0,2151,3629	-19	-18	2.81	-1.59	-2.09	-0.781	7.7344	16.9364	2.18975	5.41868	8.35158	1.54126	0.473097	1.78428	3.77149	0.662399	0.277711	0.41925
17	43766180	43766718	DUSP3	protein_coding	ENSG00000108861	1.6e-81	-	43766180	43766718	0	1	538,	0	-80.8	-79.4	3.8	-3.77	-4.54	-0.644	4.11173	14.9543	3.637	3.34528	8.78096	2.62488	3.74394	10.5902	2.82862	6.83601	14.2291	2.08149
17	43883291	43898273	MPP2	protein_coding	ENSG00000108852	2.3e-05	-	43883291	43898273	0	4	91,1,72,47,	0,94,792,14935	-4.64	-3.93	1.96	-1.61	-2.11	-1.23	4.24666	9.30174	2.19037	4.7507	6.91321	1.4552	0.779278	4.86778	6.24654	1.96397	2.40156	1.22281
17	44148520	44149027	C17orf53	protein_coding	ENSG00000125319	1.6e-16	+	44148520	44149027	0	1	507,	0	-15.8	-14.9	3.52	-1.85	-2.4	-0.78	2.04349	5.67373	2.77648	1.97712	4.70797	2.38123	0.405393	2.21696	5.46866	0.817351	1.35642	1.65953
17	44190300	44191404	TMUB2	protein_coding	ENSG00000168591	6.3e-28	+	44190300	44191404	0	2	49,904,	0,200	-27.2	-26.1	3.02	-9.28	-10.4	-1.14	2.37997	8.06492	3.38866	2.43834	3.89614	1.59786	1.20776	3.5993	2.98015	2.06546	3.68406	1.78365
17	44193571	44194665	ATXN7L3	protein_coding	ENSG00000087152	1e-227	-	44193571	44194665	0	2	840,149,	0,945	-227	-225	9.22	-11.2	-12.5	-0.851	6.45533	21.2538	3.29245	5.71272	14.6653	2.56713	3.44982	14.9705	4.33949	4.00674	12.004	2.99595
17	45263120	45263509	MAP3K14	protein_coding	ENSG00000006062	3.2e-31	-	45263120	45263509	0	1	389,	0	-30.5	-29.4	6.21	-1.42	-1.89	-0.864	1.15173	6.62452	5.75181	1.75695	7.41445	4.22008	0.15851	0.946546	5.97153	0.199741	0.6048	3.02791
17	45284890	45287226	MAP3K14	protein_coding	ENSG00000006062	6.3e-100	-	45284890	45287226	0	3	59,615,73,	0,1540,2263	-99.2	-97.7	4.03	-13.4	-14.7	-1.06	7.38457	18.3316	2.48242	10.7657	22.7448	2.11272	2.33875	11.5705	4.94731	2.73907	6.10517	2.22892
17	46031383	46031773	KANSL1	protein_coding	ENSG00000120071	7.9e-16	-	46031383	46031773	0	1	390,	0	-15.1	-14.1	2.55	-3.62	-4.37	-1.03	0.861582	4.49466	5.21675	2.10293	3.65522	1.73815	1.10672	3.62741	3.27761	1.85947	2.4594	1.32263
17	47927877	47928387	SP2	protein_coding	ENSG00000167182	4e-29	+	47927877	47928387	0	1	510,	0	-28.4	-27.3	4.23	-1.61	-2.11	-0.696	2.19619	6.22789	2.83577	1.38477	3.80273	2.7461	0.92692	4.21785	4.55039	1.52352	4.22274	2.77171
17	48575989	48576705	HOXB4	protein_coding	ENSG00000182742	2.5e-13	-	48575989	48576705	0	1	716,	0	-12.6	-11.7	9.73	-1.81	-2.34	-1.91	0.0782162	1.63214	20.867	0.636362	3.70413	5.82079	0.0287059	0.297727	10.3716	0.325556	0.606619	1.86333
17	48908817	48910495	UBE2Z	protein_coding	ENSG00000159202	0.00029	+	48908817	48910495	0	2	3,148,	0,1530	-3.54	-2.87	1.51	-1.53	-2.02	-0.601	7.23215	15.4783	2.14021	12.8242	15.0391	1.17272	12.7949	27.4647	2.14654	15.6085	22.532	1.44357
17	48922972	48927259	UBE2Z	protein_coding	ENSG00000159202	6.3e-63	+	48922972	48927259	0	2	125,296,	0,3991	-62.2	-60.9	3.03	-9.67	-10.8	-0.833	12.8367	26.548	2.06813	10.6062	20.1589	1.90067	5.85846	19.4714	3.32363	9.28948	13.7128	1.47617
17	49298007	49298907	ZNF652	protein_coding	ENSG00000198740	4e-59	-	49298007	49298907	0	1	900,	0	-58.4	-57	7.6	-2.84	-3.51	-0.743	1.58675	9.05591	5.70722	1.46816	7.29343	4.96775	0.548092	4.41417	8.05371	0.892104	3.3983	3.80931
17	50087686	50090481	ITGA3	protein_coding	ENSG00000005884	0	+	50087686	50090481	0	3	183,154,1372,	0,526,1423	-3720	#NAME?	6.14	-107	-110	-0.637	31.9501	215.204	6.73562	24.2881	117.438	4.83522	21.72	106.694	4.91223	27.8245	105.027	3.77462
17	50367856	50368276	MRPL27	protein_coding	ENSG00000108826	1e-190	-	50367856	50368276	0	1	420,	0	-190	-189	5.84	-6.08	-7.03	-0.795	7.20036	39.2391	5.4496	6.2921	29.9157	4.75448	1.95747	11.0739	5.65724	3.45331	7.41135	2.14616
17	50375455	50376107	EME1	protein_coding	ENSG00000154920	2.5e-17	+	50375455	50376107	0	2	528,42,	0,610	-16.6	-15.7	3.1	-6.54	-7.52	-1.44	2.25976	6.54485	2.89626	2.75779	3.95497	1.43411	0.685115	3.67187	5.35949	0.908765	1.143	1.25775
17	50375790	50381325	LRRC59	protein_coding	ENSG00000108829	2e-13	-	50375790	50381325	0	2	93,88,	0,5447	-12.7	-11.8	2.22	-3.25	-3.97	-1.16	32.1784	64.3158	1.99873	37.2564	47.4385	1.2733	9.31151	30.7285	3.30006	16.1695	10.9985	0.680199
17	50380973	50381363	EME1	protein_coding	ENSG00000154920	4e-30	+	50380973	50381363	0	1	390,	0	-29.4	-28.3	4.5	-6.47	-7.45	-1.38	1.86676	9.25823	4.95952	2.39501	5.86535	2.44899	0.527011	1.49071	2.82862	1.66024	1.11369	0.6708
17	50484614	50485885	RSAD1	protein_coding	ENSG00000136444	1e-279	+	50484614	50485885	0	2	28,1142,	0,129	-279	-277	9.78	-9.1	-10.2	-0.788	3.1352	16.8006	5.35869	2.06399	8.11798	3.93315	2.86343	16.5304	5.77293	4.58227	17.8964	3.90557
17	50752407	50752647	LUC7L3	protein_coding	ENSG00000108848	1.6e-12	+	50752407	50752647	0	1	240,	0	-11.8	-11	3.97	-6.03	-6.97	-3.24	0.116673	4.43223	37.9887	1.04416	1.6576	1.58749	0.171279	3.63362	21.2146	0.431663	0.678655	1.57219
17	56888028	56888298	TRIM25	protein_coding	ENSG00000121060	4.7e-10	-	56888028	56888298	0	1	270,	0	-9.33	-8.5	1.76	-4.57	-5.41	-1.21	3.21498	8.5454	2.658	6.15951	9.82281	1.59474	0.837363	5.02426	6.0001	1.63073	2.27894	1.3975
17	57120268	57120419	AKAP1	protein_coding	ENSG00000121057	2.2e-06	+	57120268	57120419	0	1	151,	0	-5.66	-4.92	1.48	-2.31	-2.92	-0.877	1.29808	5.35787	4.12754	2.86658	4.93986	1.72326	1.36116	2.69513	1.98003	2.74435	3.35582	1.22281
17	57862051	57866577	CUEDC1	protein_coding	ENSG00000180891	1e-160	-	57862051	57866577	0	2	1306,104,	0,4422	-160	-158	6.25	-10.9	-12.2	-0.888	3.55479	16.5335	4.65106	3.97469	14.1895	3.56997	1.03496	4.97539	4.80733	1.56134	6.27636	4.01987
17	61946140	61946561	MED13	protein_coding	ENSG00000108510	1.3e-19	-	61946140	61946561	0	1	421,	0	-18.9	-17.9	3.82	-2.89	-3.57	-1.14	1.06419	6.69039	6.28686	1.08227	4.68537	4.32921	0.488205	2.30158	4.71437	1.10735	1.9774	1.78569
17	62010654	62029328	MED13	protein_coding	ENSG00000108510	0	-	62010654	62029328	0	2	579,52,	0,18622	-420	#NAME?	9.19	-29.3	-31.1	-1.3	10.4284	54.9426	5.26855	10.2536	27.4515	2.67726	7.98034	21.867	2.74011	9.11213	10.3824	1.1394
17	63425600	63426860	TANC2	protein_coding	ENSG00000170921	1.3e-88	+	63425600	63426860	0	1	1260,	0	-87.9	-86.4	6.7	-9.47	-10.6	-0.965	2.289	10.8561	4.74274	2.16969	7.49866	3.4561	0.946111	4.24499	4.48678	3.0422	7.92842	2.60615
17	64545669	64545909	SMURF2	protein_coding	ENSG00000108854	6.3e-13	-	64545669	64545909	0	1	240,	0	-12.2	-11.3	2.15	-1.69	-2.2	-0.642	1.98343	7.4911	3.77684	5.1259	7.66639	1.49562	0.770754	2.09942	2.72386	1.40291	1.2065	0.86
17	66804147	66804538	PRKCA	protein_coding	ENSG00000154229	5.6e-08	+	66804147	66804538	0	1	391,	0	-7.25	-6.46	2.53	-2.58	-3.22	-1.34	1.50391	4.94298	3.28675	0.990511	3.00996	3.0388	0.262832	1.28865	4.90294	0.596159	1.52741	2.56208
17	67107278	67108685	HELZ	protein_coding	ENSG00000198265	1e-170	-	67107278	67108685	0	2	407,194,	0,1213	-170	-168	6.02	-10.2	-11.4	-1.05	7.22166	39.1382	5.41956	7.50547	24.4089	3.25215	1.12856	6.12657	5.42866	2.15473	3.01123	1.3975
17	67910898	67911468	BPTF	protein_coding	ENSG00000171634	1e-105	+	67910898	67911468	0	1	570,	0	-105	-104	4.64	-12.4	-13.7	-1.12	5.15815	24.5761	4.76451	4.79616	16.576	3.4561	0.82935	6.08578	7.33801	2.22647	2.12725	0.955433
17	67948302	67959866	BPTF	protein_coding	ENSG00000171634	2e-24	+	67948302	67959866	0	2	4,326,	0,11238	-23.7	-22.7	2.08	-10.5	-11.8	-1.13	8.82468	19.4769	2.20709	13.6691	23.3068	1.70508	5.04494	9.74837	1.93231	6.90661	9.10358	1.3181
17	75064628	75065199	KCTD2	protein_coding	ENSG00000180901	2.5e-29	+	75064628	75065199	0	1	571,	0	-28.6	-27.6	3.02	-2.65	-3.3	-0.757	2.2558	6.27101	2.77994	2.99235	5.89304	1.96937	1.43982	3.97089	2.7579	1.49684	2.75741	1.84216
17	75100070	75105922	SLC16A5	protein_coding	ENSG00000170190	2.5e-54	+	75100070	75105922	0	3	746,441,43,	0,3899,5809	-53.6	-52.4	5.42	-8.05	-9.13	-1.08	4.32542	15.0796	3.48628	3.98218	8.49014	2.13203	2.12218	7.23178	3.40771	2.40047	4.87013	2.02883
17	75109951	75110190	ARMC7	protein_coding	ENSG00000125449	5.5e-09	+	75109951	75110190	0	1	239,	0	-8.26	-7.45	2.59	-4.76	-5.61	-2.28	1.40593	7.52244	5.35052	2.38303	4.92425	2.06638	0.343991	1.0541	3.06434	0.433469	1.21155	2.795
17	75128808	75130265	ARMC7	protein_coding	ENSG00000125449	1e-120	+	75128808	75130265	0	1	1457,	0	-120	-119	12.3	-3.35	-4.07	-0.75	1.8642	12.0104	6.44268	1.07889	6.58716	6.10551	0.0987468	0.611838	6.19602	0.284418	0.819789	2.88234
17	75205748	75208168	NUP85	protein_coding	ENSG00000125450	0.0012	+	75205748	75208168	0	2	46,14,	0,2406	-2.91	-2.28	1.34	-1.97	-2.53	-1.23	20.0677	45.6957	2.27708	27.3381	38.1248	1.39457	16.1002	27.131	1.68514	16.4032	17.1926	1.04812
17	75236688	75238393	GGA3	protein_coding	ENSG00000125447	1.3e-79	-	75236688	75238393	0	1	1705,	0	-78.9	-77.4	5.17	-26.2	-27.9	-1.37	2.57843	13.5235	5.24487	2.93958	8.14703	2.77149	1.00055	4.501	4.49853	1.24562	2.10164	1.68722
17	75524379	75524739	TSEN54	protein_coding	ENSG00000182173	1.6e-72	+	75524379	75524739	0	1	360,	0	-71.8	-70.4	7.37	-4.64	-5.48	-1.46	1.86676	12.7765	6.8442	1.51878	6.35413	4.1837	1.25604	6.83658	5.44295	1.29499	6.93736	5.35708
17	75705964	75708062	SAP30BP	protein_coding	ENSG00000161526	1e-177	+	75705964	75708062	0	1	2098,	0	-177	-175	5.28	-28.3	-30.1	-1.09	3.83051	15.3678	4.01196	5.02762	14.2057	2.82554	1.44991	4.61852	3.18538	2.53072	6.40054	2.52913
17	76081016	76083014	EXOC7	protein_coding	ENSG00000182473	1e-285	-	76081016	76083014	0	2	230,123,	0,1875	-285	-283	12.6	-7.14	-8.17	-1.49	61.1589	174.099	2.84667	51.8237	119.084	2.29787	15.1385	39.637	2.61829	11.9594	28.6586	2.39633
17	76082632	76084085	EXOC7	protein_coding	ENSG00000182473	1e-166	-	76082632	76084085	0	2	1118,80,	0,1373	-166	-164	5.49	-12.9	-14.2	-0.618	11.6166	34.1914	2.94332	9.58431	24.4627	2.55237	2.33328	8.07201	3.45951	2.55107	6.72235	2.63512
17	76470920	76472000	RHBDF2	protein_coding	ENSG00000129667	2.5e-59	-	76470920	76472000	0	1	1080,	0	-58.6	-57.3	6.52	-2.66	-3.31	-0.618	1.68527	7.0888	4.20633	2.29927	5.97043	2.59666	1.38926	4.97043	3.57775	1.58277	4.70869	2.97498
17	78206951	78207221	AFMID	protein_coding	ENSG00000183077	4.1e-10	+	78206951	78207221	0	1	270,	0	-9.39	-8.55	1.93	-2.28	-2.89	-0.914	2.3853	6.71424	2.81484	3.37508	4.78862	1.41882	2.74046	5.23959	1.91194	3.06961	4.22274	1.37566
17	78797194	78797914	USP36	protein_coding	ENSG00000055483	4e-48	-	78797194	78797914	0	1	720,	0	-47.4	-46.1	3.03	-4.47	-5.3	-0.592	2.91681	7.7408	2.65386	4.05009	7.13688	1.76215	5.05272	10.9816	2.1734	5.57565	10.2301	1.83478
17	79952733	80035848	TBC1D16	protein_coding	ENSG00000167291	2e-66	-	79952733	80035848	0	5	85,39,598,243,54,	0,40862,57426,60633,83061	-65.7	-64.3	4.5	-12.5	-13.8	-0.931	13.7946	30.626	2.22014	15.6052	27.7188	1.77626	3.46928	10.3838	2.99307	5.05796	9.76802	1.93122
17	80209614	80212731	SGSH	protein_coding	ENSG00000181523	1e-121	-	80209614	80212731	0	1	3117,	0	-121	-119	9.68	-6.69	-7.68	-0.665	1.6799	7.83958	4.66668	1.08171	4.2703	3.94772	0.949534	4.74379	4.99592	1.25469	5.50414	4.38685
17	80328465	80332594	RNF213	protein_coding	ENSG00000173821	1e-30	+	80328465	80332594	0	2	12,589,	0,3540	-30	-28.9	1.99	-68.3	-70.7	-1.64	10.2501	36.1966	3.53134	8.52894	11.5011	1.34848	10.328	18.1217	1.75462	14.609	15.9595	1.09244
17	80337994	80340277	RNF213	protein_coding	ENSG00000173821	1.6e-74	+	80337994	80340277	0	2	3,1077,	0,1206	-73.8	-72.4	2.34	-24.2	-25.9	-0.785	8.60784	23.7218	2.75584	7.55173	10.1144	1.33935	8.43072	18.0335	2.13902	9.56854	17.7623	1.85633
17	80344814	80344905	RNF213	protein_coding	ENSG00000173821	0.0019	+	80344814	80344905	0	1	91,	0	-2.73	-2.1	1.23	-4.45	-5.28	-1.23	3.69249	10.7016	2.8982	6.50907	6.55753	1.00744	3.83965	10.435	2.71769	7.96917	6.96057	0.873437
17	80347991	80348172	RNF213	protein_coding	ENSG00000173821	1.9e-08	+	80347991	80348172	0	1	181,	0	-7.71	-6.91	1.33	-17.9	-19.4	-1.39	19.8021	38.0763	1.92284	14.3487	13.0044	0.906308	15.2164	29.3366	1.92796	10.5889	14.598	1.37861
17	80393959	80395069	RNF213	protein_coding	ENSG00000173821	5e-53	+	80393959	80395069	0	1	1110,	0	-52.3	-51	4.28	-23	-24.7	-1.56	3.22899	11.2434	3.48202	2.27818	5.5104	2.41878	1.01841	4.08536	4.0115	2.86998	3.52167	1.22707
17	81244999	81247484	SLC38A10	protein_coding	ENSG00000157637	0	-	81244999	81247484	0	2	1674,600,	0,1885	-599	#NAME?	10.5	-44.4	-46.5	-0.942	5.45498	41.0396	7.52333	5.8908	33.5383	5.69334	0.967115	7.15006	7.39318	2.69932	10.4335	3.86524
17	81549268	81550692	FAAP100	protein_coding	ENSG00000185504	2.1e-10	-	81549268	81550692	0	2	94,445,	0,979	-9.68	-8.84	3.45	-2.61	-3.26	-1.24	1.29877	4.61418	3.55274	1.5216	2.76779	1.819	0.495723	2.91229	5.87483	1.72986	5.20428	3.00851
17	81556886	81560785	NPLOC4	protein_coding	ENSG00000182446	1e-232	-	81556886	81560785	0	3	2530,68,65,	0,3675,3834	-232	-230	4.39	-37.6	-39.6	-0.685	8.74847	30.4932	3.48555	9.13666	24.1824	2.64674	3.8282	12.8734	3.36279	3.16088	8.83467	2.795
17	81911253	81911464	PCYT2	protein_coding	ENSG00000185813	4.9e-05	-	81911253	81911464	0	1	211,	0	-4.31	-3.61	2.45	-1.73	-2.26	-1.84	0.66354	3.40827	5.1365	2.05144	2.27822	1.11055	0.487048	6.06177	12.4459	0.736487	1.62963	2.21271
17	81911998	81912715	SIRT7	protein_coding	ENSG00000187531	1e-102	-	81911998	81912715	0	1	717,	0	-102	-100	4.21	-25.7	-27.5	-1.37	2.187	15.8598	7.25186	3.52688	9.29365	2.63509	3.64057	15.5413	4.26891	5.9602	13.5289	2.26988
17	82029027	82031032	LRRC45	protein_coding	ENSG00000169683	5e-68	+	82029027	82031032	0	5	205,93,174,148,424,	0,515,1037,1291,1581	-67.3	-65.9	4.85	-3.65	-4.41	-0.629	6.19571	22.2724	3.59481	6.37191	21.9267	3.44115	0.964673	4.97476	5.15694	1.31484	4.62838	3.52012
17	82056991	82057470	GPS1	protein_coding	ENSG00000169727	2e-37	+	82056991	82057470	0	1	479,	0	-36.7	-35.6	2.34	-18.3	-19.8	-1.06	8.94408	21.6131	2.41648	8.27563	13.5653	1.63919	4.97745	18.6511	3.74711	10.1653	15.7172	1.54617
17	82057805	82059032	DUS1L	protein_coding	ENSG00000169718	5e-93	-	82057805	82059032	0	2	449,692,	0,535	-92.3	-90.8	3.68	-25.5	-27.2	-1.04	4.24561	16.8336	3.96495	6.54901	12.392	1.8922	2.55792	7.57508	2.96142	3.94966	6.07479	1.53805
17	82065646	82065857	DUS1L	protein_coding	ENSG00000169718	1.9e-09	-	82065646	82065857	0	1	211,	0	-8.73	-7.91	1.74	-5.6	-6.52	-1.42	5.70645	12.284	2.15265	9.93328	12.4124	1.24957	4.28603	10.8377	2.52861	5.03266	10.3782	2.06216
17	82152297	82155883	CCDC57	protein_coding	ENSG00000176155	3.2e-63	-	82152297	82155883	0	2	2,2274,	0,1312	-62.5	-61.2	17.9	-6.86	-7.86	-1.08	1.34102	9.66339	7.20602	0.940899	5.13448	5.45699	0.559892	4.28286	7.64944	0.671392	1.81293	2.70025
17	82156601	82157290	CCDC57	protein_coding	ENSG00000176155	2.5e-66	-	82156601	82157290	0	1	689,	0	-65.6	-64.3	6.79	-4.04	-4.83	-1.25	1.34114	8.91539	6.64761	1.05808	4.30639	4.07001	0.984418	5.70972	5.8001	0.676628	1.47091	2.17389
17	82239022	82246259	CSNK1D	protein_coding	ENSG00000141551	0	-	82239022	82246259	0	5	146,336,2165,185,284,	0,704,3644,5906,6953	-416	#NAME?	7.45	-59.3	-61.7	-0.716	13.138	63.8619	4.86085	13.0286	48.7864	3.74456	6.17395	28.702	4.64889	8.91033	26.8152	3.00945
17	82391760	82392537	OGFOD3	protein_coding	ENSG00000181396	1.6e-56	-	82391760	82392537	0	1	777,	0	-55.8	-54.5	11.1	-2.13	-2.71	-1	0.900946	5.8232	6.46343	0.879605	3.69066	4.19582	0.0264523	0.748235	28.2862	0.266665	1.0947	4.10515
17	82727014	82727342	FN3KRP	protein_coding	ENSG00000141560	3.2e-28	+	82727014	82727342	0	1	328,	0	-27.5	-26.4	3.29	-3.9	-4.68	-1.07	3.07332	9.95768	3.24004	3.61174	7.68156	2.12683	1.1906	4.25399	3.57299	1.50029	1.54491	1.02974
18	8782665	8786315	MTCL1	protein_coding	ENSG00000168502	0	+	8782665	8786315	0	4	52,1314,171,380,	0,864,3024,3270	-556	#NAME?	5.66	-20.8	-22.4	-0.595	8.32592	36.5919	4.39493	9.60233	41.2281	4.29356	2.93774	14.2944	4.86578	7.43082	30.3041	4.07816
18	8812918	8830143	MTCL1	protein_coding	ENSG00000168502	0	+	8812918	8830143	0	6	315,297,32,1534,57,221,	0,6044,8548,11780,15989,17004	-481	#NAME?	11.3	-17.2	-18.6	-0.632	6.08825	32.0141	5.25834	8.70085	39.9079	4.58667	1.07119	5.25513	4.90589	2.93165	14.1405	4.82338
18	12449327	12452285	SPIRE1	protein_coding	ENSG00000134278	1.3e-22	-	12449327	12452285	0	2	569,31,	0,2927	-21.9	-20.9	2.24	-6.95	-7.96	-0.777	4.24688	13.1843	3.10448	6.34092	12.653	1.99545	5.44666	11.1108	2.03993	6.73395	8.65662	1.28552
18	13055864	13056493	CEP192	protein_coding	ENSG00000101639	1e-27	+	13055864	13056493	0	1	629,	0	-27	-25.9	2.93	-15	-16.4	-1.47	2.49297	10.2898	4.12754	4.02031	8.24846	2.0517	2.18932	5.45331	2.49087	1.52352	1.61122	1.05757
18	13762130	13762371	RNMT	protein_coding	ENSG00000101654	2.6e-08	+	13762130	13762371	0	1	241,	0	-7.59	-6.79	2.08	-5.62	-6.54	-2.13	0.69713	3.23267	4.63712	3.02496	5.22728	1.72805	0.170568	5.14637	30.1719	2.04189	2.1777	1.06651
18	21110922	21111851	ROCK1	protein_coding	ENSG00000067900	2.5e-85	-	21110922	21111851	0	1	929,	0	-84.6	-83.1	5.88	-10.1	-11.3	-0.765	4.52122	11.7406	2.59678	4.36507	10.7057	2.45258	5.44257	23.906	4.39241	4.26552	8.27925	1.94097
18	23531921	23533259	NPC1	protein_coding	ENSG00000141458	2e-34	-	23531921	23533259	0	2	363,58,	0,1280	-33.7	-32.6	2.2	-7.46	-8.5	-0.927	4.12372	14.6975	3.56414	7.14297	14.6467	2.05051	4.0521	9.06822	2.2379	7.62844	12.0793	1.58346
18	24152767	24156272	CABYR	protein_coding	ENSG00000154040	3.2e-60	+	24152767	24156272	0	2	55,572,	0,2933	-59.5	-58.2	6.59	-2.15	-2.74	-0.816	1.4291	6.04545	4.23025	2.07107	5.76326	2.78275	0.295026	2.19447	7.43822	0.413075	1.09682	2.65525
18	26501096	26549096	KCTD1	protein_coding	ENSG00000134504	3.2e-72	-	26501096	26549096	0	3	154,391,206,	0,45631,47794	-71.5	-70.2	12.1	-2.49	-3.12	-1.01	5.96568	31.9594	5.35721	8.31185	27.7002	3.33262	1.72419	6.6834	3.87626	1.96576	7.20525	3.66537
18	31943005	31943095	TRAPPC8	protein_coding	ENSG00000153339	0.00055	-	31943005	31943095	0	1	90,	0	-3.26	-2.61	1.43	-2	-2.56	-1.24	3.11127	12.8181	4.1199	8.85957	11.419	1.28889	5.93766	12.4889	2.10333	5.75551	8.44549	1.46737
18	35253247	35254328	ZSCAN30	protein_coding	ENSG00000186814	2e-26	-	35253247	35254328	0	1	1081,	0	-25.7	-24.6	7.94	-5.04	-5.92	-1.29	0.751194	5.51611	7.34312	1.07481	3.66481	3.40973	0.418294	3.26275	7.80013	0.431264	1.13842	2.63972
18	35254597	35261668	ZSCAN30	protein_coding	ENSG00000186814	7.9e-26	-	35254597	35261668	0	2	24,1026,	0,6045	-25.1	-24.1	8.54	-6.48	-7.46	-1.76	1.38674	6.07849	4.38331	2.03951	5.30432	2.60078	1.82045	5.66614	3.1125	1.47999	1.80975	1.22281
18	35993087	35993297	RPRD1A	protein_coding	ENSG00000141425	1.4e-07	-	35993087	35993297	0	1	210,	0	-6.86	-6.08	1.79	-1.4	-1.87	-0.736	1.20006	2.14031	1.78351	3.90544	6.23573	1.59668	1.17448	7.56715	6.44297	2.83664	3.1886	1.12408
18	36794209	36794659	TPGS2	protein_coding	ENSG00000134779	7.9e-15	-	36794209	36794659	0	1	450,	0	-14.1	-13.2	2.5	-2.2	-2.79	-0.79	0.808929	5.65994	6.99683	2.83506	5.89368	2.07885	1.73562	4.34957	2.50606	1.1511	1.72931	1.50231
18	46253786	46263161	C18orf25	protein_coding	ENSG00000152242	5e-16	+	46253786	46263161	0	2	37,233,	0,9142	-15.3	-14.3	2.25	-1.61	-2.11	-0.728	4.77061	8.5454	1.79126	8.60644	13.138	1.52653	2.28372	6.24444	2.73433	2.87776	4.96005	1.72358
18	50269046	50269914	MBD1	protein_coding	ENSG00000141644	1e-125	-	50269046	50269914	0	1	868,	0	-125	-123	5.67	-24.3	-26	-1.6	2.90337	17.2606	5.94502	5.06553	16.0413	3.16675	0.544619	3.77316	6.92807	0.98467	3.18999	3.23966
18	50271230	50272604	MBD1	protein_coding	ENSG00000141644	3.2e-49	-	50271230	50272604	0	2	310,140,	0,1234	-48.5	-47.3	3.14	-10.5	-11.7	-1.5	3.85797	13.8502	3.59002	5.36637	10.5718	1.97001	1.87265	4.6941	2.50666	2.12954	4.10209	1.92628
18	51046948	51047128	SMAD4	protein_coding	ENSG00000141646	1e-10	+	51046948	51047128	0	1	180,	0	-9.99	-9.15	1.82	-4.05	-4.84	-1.02	5.75584	15.3151	2.6608	9.4924	19.8912	2.09549	2.51209	6.67509	2.65719	5.03607	3.11679	0.618893
18	54294119	54294569	POLI	protein_coding	ENSG00000101751	5e-18	+	54294119	54294569	0	1	450,	0	-17.3	-16.4	7.03	-2.36	-2.97	-1.87	0.497803	3.36267	6.75503	0.810018	3.3152	4.09275	0.0913486	1.03356	11.3145	0.0575551	0.321733	5.59
18	54378195	54378524	C18orf54	protein_coding	ENSG00000166845	4e-13	+	54378195	54378524	0	1	329,	0	-12.4	-11.6	4.64	-2.63	-3.28	-1.87	0.340443	3.00555	8.82835	0.830946	3.72834	4.48686	0.0624725	0.942458	15.086	0.314891	0.165023	0.524062
18	54891080	54891351	RAB27B	protein_coding	ENSG00000041353	1.3e-56	+	54891080	54891351	0	1	271,	0	-55.9	-54.6	1.97	-9.2	-10.3	-0.929	4.85633	17.6359	3.63152	20.512	55.0494	2.68377	4.24721	13.4439	3.16536	11.0863	17.4297	1.57219
18	56756590	56757220	WDR7	protein_coding	ENSG00000091157	2e-20	+	56756590	56757220	0	1	630,	0	-19.7	-18.7	2.88	-6.99	-8	-1.39	1.64453	5.92154	3.60075	1.69959	4.60444	2.70915	0.521992	2.06097	3.94828	1.23332	2.09701	1.70029
18	62574411	62576569	ZCCHC2	protein_coding	ENSG00000141664	6.3e-44	+	62574411	62576569	0	2	1139,58,	0,2100	-43.2	-42	11.7	-4.33	-5.15	-0.997	0.795361	4.60606	5.79115	1.65582	7.32556	4.42414	0.291904	2.59038	8.8741	1.08186	2.44928	2.26395
18	74632364	74632785	ZNF407	protein_coding	ENSG00000215421	6.3e-90	+	74632364	74632785	0	1	421,	0	-89.2	-87.7	6.89	-7.43	-8.47	-1.7	2.2614	14.2349	6.29473	2.59745	10.1976	3.926	0.195282	7.04283	36.0649	1.41495	2.57921	1.82283
18	74633444	74634135	ZNF407	protein_coding	ENSG00000215421	2e-23	+	74633444	74634135	0	1	691,	0	-22.7	-21.7	4.51	-3.41	-4.14	-1.01	1.5804	6.3528	4.01975	2.20894	5.9971	2.71492	0.654379	2.21558	3.38577	0.712151	1.93808	2.72145
18	75208897	75209348	ZADH2	protein_coding	ENSG00000180011	2e-18	-	75208897	75209348	0	1	451,	0	-17.7	-16.7	16	-4	-4.79	-1.45	1.67636	6.07925	3.62646	2.32364	6.65245	2.86294	0.911461	3.48054	3.81864	1.20598	2.28726	1.89661
18	79736296	79754530	CTDP1	protein_coding	ENSG00000060069	1e-203	+	79736296	79754530	0	3	225,212,879,	0,13489,17355	-203	-201	5.21	-17.7	-19.2	-1.04	4.14914	19.0807	4.5987	9.76361	33.4921	3.43029	2.42081	11.4273	4.72045	4.40848	14.9345	3.38769
18	79902777	79915474	PQLC1	protein_coding	ENSG00000122490	1e-166	-	79902777	79915474	0	2	1406,88,	0,12609	-166	-164	7.24	-24.9	-26.6	-1.23	3.54235	13.5181	3.81614	6.03854	15.0893	2.49883	2.22869	6.18736	2.77624	3.41517	8.27348	2.42257
18	80159537	80201972	PARD6G	protein_coding	ENSG00000178184	7.9e-61	-	80159537	80201972	0	3	1069,301,9,	0,23312,42426	-60.1	-58.8	7.7	-2.82	-3.49	-0.661	5.4622	16.2533	2.9756	7.99592	23.4756	2.93595	1.84817	5.73368	3.10236	1.40862	4.09457	2.9068
19	507496	508034	TPGS1	protein_coding	ENSG00000141933	3.2e-49	+	507496	508034	0	1	538,	0	-48.5	-47.3	5.4	-2.8	-3.46	-0.864	1.35323	8.49363	6.27657	1.56678	7.7026	4.91621	0.458441	3.06178	6.67869	1.39609	4.44027	3.18052
19	1065053	1065572	ABCA7	protein_coding	ENSG00000064687	5e-30	+	1065053	1065572	0	2	118,303,	0,216	-29.3	-28.3	5.79	-2.76	-3.42	-1.22	1.1307	8.36298	7.3963	1.08227	1.37805	1.2733	2.83159	6.67458	2.35718	2.52231	5.33037	2.11329
19	1370740	1371189	MUM1	protein_coding	ENSG00000160953	2.5e-13	+	1370740	1371189	0	1	449,	0	-12.6	-11.7	2.43	-3.1	-3.8	-1.02	1.18491	4.23773	3.5764	2.33399	3.50717	1.50265	1.69371	2.89179	1.70737	1.0383	0.806124	0.776388
19	1505676	1506639	ADAMTSL5	protein_coding	ENSG00000185761	1e-19	-	1505676	1506639	0	2	640,50,	0,913	-19	-18	4.08	-6.04	-6.99	-1.26	2.51607	7.46939	2.96867	1.65085	3.6275	2.19735	1.07235	3.96012	3.69292	2.8152	5.14073	1.82607
19	1573894	1575362	MBD3	protein_coding	ENSG00000071655	1e-114	-	1573894	1575362	0	1	1468,	0	-114	-113	10.6	-10.1	-11.3	-1.29	1.64041	11.2673	6.86857	1.92434	7.45242	3.87271	0.252018	1.04289	4.13817	0.564573	2.293	4.06148
19	1908612	1913447	ADAT3	protein_coding	ENSG00000213638	6.3e-55	+	1908612	1913447	0	2	23,1558,	0,3277	-54.2	-52.9	18.5	-1.75	-2.28	-0.618	1.38147	8.02652	5.81011	1.25365	5.6826	4.53286	0.260006	1.88767	7.26012	0.819095	2.75869	3.36797
19	1989523	1989942	BTBD2	protein_coding	ENSG00000133243	7.9e-13	-	1989523	1989942	0	1	419,	0	-12.1	-11.2	4.37	-1.92	-2.47	-1.37	0.267316	3.14662	11.7711	0.434974	2.45277	5.63889	0.196214	1.52629	7.7787	1.05083	1.94364	1.84963
19	2101077	2101617	AP3D1	protein_coding	ENSG00000065000	5e-97	-	2101077	2101617	0	1	540,	0	-96.3	-94.8	3.46	-13.9	-15.3	-0.814	11.6673	29.1875	2.50166	11.3065	18.6633	1.65067	5.32867	14.7498	2.76801	7.24235	14.7461	2.03609
19	2229789	2230719	DOT1L	protein_coding	ENSG00000104885	1e-150	+	2229789	2230719	0	1	930,	0	-150	-148	8.17	-7.51	-8.56	-0.882	3.16145	12.7107	4.02053	2.8416	8.92965	3.14248	1.67964	7.48082	4.45384	3.89889	10.4304	2.67521
19	2250319	2252073	AMH	protein_coding	ENSG00000104899	1e-200	+	2250319	2252073	0	3	441,160,975,	0,529,779	-200	-198	6.24	-5.79	-6.72	-0.696	2.78948	10.2575	3.6772	3.93188	11.9166	3.03077	1.21286	7.11968	5.87015	2.9581	9.4851	3.20648
19	2328351	2328620	LSM7	protein_coding	ENSG00000130332	1.3e-43	-	2328351	2328620	0	1	269,	0	-42.9	-41.7	3.14	-3.17	-3.88	-0.886	3.53921	15.3164	4.32762	5.16612	16.3911	3.17281	4.27878	19.6675	4.59651	10.3984	19.443	1.8698
19	2340106	2343207	SPPL2B	protein_coding	ENSG00000005206	1.6e-75	+	2340106	2343207	0	3	66,1606,486,	0,791,2615	-74.8	-73.4	9.96	-7.18	-8.2	-0.892	1.6479	8.44918	5.12723	1.31961	5.26929	3.99306	0.533361	5.3073	9.95068	1.32019	5.55168	4.2052
19	2351480	2354536	SPPL2B	protein_coding	ENSG00000005206	1e-100	+	2351480	2354536	0	2	177,1591,	0,1465	-100	-98.6	5.45	-10.8	-12	-0.973	2.62909	10.4994	3.99355	2.57712	6.291	2.4411	1.32528	4.83386	3.64743	2.18273	6.15191	2.81845
19	2754713	2757698	SGTA	protein_coding	ENSG00000104969	2e-79	-	2754713	2757698	0	3	1220,121,6,	0,2623,2979	-78.7	-77.3	2.91	-32.7	-34.6	-0.592	21.7442	42.9112	1.97345	22.9001	36.6838	1.6019	13.8091	34.054	2.46606	20.9198	37.1757	1.77706
19	3208590	3209575	NCLN	protein_coding	ENSG00000125912	1e-199	+	3208590	3209575	0	1	985,	0	-199	-197	3.19	-19.3	-20.8	-0.671	14.0433	41.144	2.92979	13.5765	33.9093	2.49764	2.60831	10.8603	4.16373	4.36484	12.0344	2.75711
19	3534379	3536057	FZR1	protein_coding	ENSG00000105325	0	+	3534379	3536057	0	2	143,1263,	0,415	-342	#NAME?	7.54	-21.8	-23.4	-0.935	5.37722	37.4129	6.95765	5.39568	21.1739	3.92423	2.09043	10.3099	4.93195	3.81313	13.1676	3.45324
19	3537043	3538330	FZR1	protein_coding	ENSG00000105325	2.5e-71	+	3537043	3538330	0	1	1287,	0	-70.6	-69.2	5.63	-5.77	-6.7	-0.87	2.21923	10.0114	4.51122	2.4251	7.74061	3.19188	0.223581	1.08416	4.84906	0.623849	1.96865	3.15564
19	3539369	3539880	MFSD12	protein_coding	ENSG00000161091	1.6e-16	-	3539369	3539880	0	1	511,	0	-15.8	-14.8	3.43	-6.23	-7.2	-1.78	1.75351	6.83141	3.89585	1.47123	2.23824	1.52134	0.120666	0.986031	8.17157	0.810953	1.27497	1.57219
19	3651875	3653373	PIP5K1C	protein_coding	ENSG00000186111	8.9e-06	-	3651875	3653373	0	2	156,84,	0,1414	-5.05	-4.33	1.57	-3.99	-4.77	-1.04	8.40042	16.9174	2.01388	10.6315	12.2248	1.14987	2.91174	6.62126	2.27399	4.96413	7.23899	1.45826
19	3756220	3761699	APBA3	protein_coding	ENSG00000011132	1e-149	-	3756220	3761699	0	3	52,741,164,	0,3340,5315	-149	-147	7.2	-8.6	-9.71	-1.03	3.74522	18.5986	4.96595	3.90408	11.9513	3.06124	4.29539	16.6455	3.87521	4.0054	13.5589	3.38516
19	4007645	4018455	PIAS4	protein_coding	ENSG00000105229	1e-281	+	4007645	4018455	0	4	142,427,98,21,	0,5277,10057,10789	-281	-279	9.89	-34	-35.9	-1.07	11.4366	46.0136	4.02336	10.5299	34.7421	3.29936	12.2484	46.9835	3.83588	14.9451	34.1432	2.28458
19	4654610	4655538	TNFAIP8L1	protein_coding	ENSG00000185361	2.5e-75	+	4654610	4655538	0	1	928,	0	-74.6	-73.2	3.55	-14.8	-16.2	-0.875	4.37522	15.1759	3.46861	2.47948	7.39489	2.98244	4.29673	13.4277	3.12509	8.48442	16.8299	1.98362
19	5150432	5151827	KDM4B	protein_coding	ENSG00000127663	5e-28	+	5150432	5151827	0	2	18,493,	0,902	-27.3	-26.3	3.76	-2.22	-2.81	-0.803	2.79466	7.15393	2.55986	2.98704	5.77402	1.93302	1.56866	6.2575	3.98908	2.6356	5.48945	2.08281
19	5587177	5588955	SAFB2	protein_coding	ENSG00000130254	1e-46	-	5587177	5588955	0	4	222,67,113,48,	0,523,690,1730	-46	-44.8	2.65	-4.93	-5.79	-0.638	7.52927	21.9406	2.91404	12.1503	22.0276	1.81293	2.87748	13.4363	4.66947	4.02886	9.73242	2.41568
19	5611144	5611833	SAFB2	protein_coding	ENSG00000130254	5e-60	-	5611144	5611833	0	1	689,	0	-59.3	-58	11.3	-2.56	-3.2	-0.797	1.17858	11.6335	9.87078	0.661299	3.68088	5.56613	0.0298308	0.33752	11.3145	0.112771	0.604125	5.35708
19	5687834	5688344	HSD11B1L	protein_coding	ENSG00000167733	5e-11	+	5687834	5688344	0	1	510,	0	-10.3	-9.48	3.6	-4.19	-4.99	-2.04	0.219619	1.55697	7.08944	0.714722	1.30008	1.819	0.0806017	3.15388	39.1292	1.47273	4.15177	2.81909
19	5916138	5916767	RANBP3	protein_coding	ENSG00000031823	3.2e-31	-	5916138	5916767	0	1	629,	0	-30.5	-29.4	2.64	-14.3	-15.7	-1.33	4.3627	12.0286	2.75715	6.4832	10.0405	1.54869	1.20903	3.72797	3.08345	2.01763	4.74735	2.35293
19	6413347	6413737	KHSRP	protein_coding	ENSG00000088247	1.3e-23	-	6413347	6413737	0	1	390,	0	-22.9	-21.9	1.91	-6.49	-7.47	-0.591	9.262	20.4373	2.20657	11.4493	18.5736	1.62225	6.06063	14.7084	2.42687	11.6881	20.4641	1.75084
19	7115218	7115728	INSR	protein_coding	ENSG00000171105	3.2e-85	-	7115218	7115728	0	1	510,	0	-84.5	-83.1	6.43	-3.19	-3.9	-1.03	0.93338	10.4288	11.1731	2.05483	10.9207	5.31464	1.12842	6.00378	5.3205	1.98057	6.17443	3.1175
19	7117015	7119473	INSR	protein_coding	ENSG00000171105	1e-128	-	7117015	7119473	0	2	395,25,	0,2433	-128	-126	8.2	-2.55	-3.18	-0.931	1.80009	15.4103	8.56083	2.54939	14.9579	5.86724	1.27236	8.25927	6.49132	3.20664	12.9699	4.04469
19	7267449	7267780	INSR	protein_coding	ENSG00000171105	5.1e-05	-	7267449	7267780	0	1	331,	0	-4.29	-3.6	1.7	-4.55	-5.38	-1.33	2.11491	5.70319	2.69666	1.92716	3.5055	1.819	1.61447	4.44963	2.75609	2.42566	3.49921	1.44258
19	7470558	7471428	ARHGEF18	protein_coding	ENSG00000104880	1.3e-55	+	7470558	7471428	0	1	870,	0	-54.9	-53.6	4.23	-4.75	-5.6	-0.827	3.02544	8.54157	2.82325	2.48766	5.22048	2.09855	0.826863	3.94268	4.76824	2.85791	3.82751	1.33927
19	7561554	7561764	PNPLA6	protein_coding	ENSG00000032444	6.3e-42	+	7561554	7561764	0	1	210,	0	-41.2	-40	3.31	-8.09	-9.18	-1.31	3.3335	19.1915	5.75716	3.79696	11.0507	2.9104	2.54471	10.2433	4.02534	4.80996	9.13492	1.89917
19	8302126	8302426	CD320	protein_coding	ENSG00000167775	6.3e-14	-	8302126	8302426	0	1	300,	0	-13.2	-12.3	2.23	-8.3	-9.4	-1.08	4.76024	12.585	2.64379	7.13828	8.06698	1.1301	1.09618	7.04114	6.42332	3.7123	5.42924	1.4625
19	8430773	8438957	MARCH2	protein_coding	ENSG00000099785	6.3e-33	+	8430773	8438957	0	2	119,570,	0,7614	-32.2	-31.1	3.95	-2.72	-3.38	-0.69	3.08869	9.71995	3.14695	3.50489	7.09712	2.02492	1.70036	4.24713	2.49779	3.34555	5.20073	1.55452
19	9529091	9532845	ZNF426	protein_coding	ENSG00000130818	1.3e-37	-	9529091	9532845	0	3	545,83,1,	0,1893,3753	-36.9	-35.8	6.08	-1.86	-2.4	-0.833	1.95876	7.26482	3.70888	2.39045	7.74776	3.24112	1.37241	5.23765	3.81639	1.7294	2.90595	1.68033
19	9854223	9856851	OLFM2	protein_coding	ENSG00000105088	7.9e-31	-	9854223	9856851	0	2	640,45,	0,2583	-30.1	-29	4.51	-4.21	-5.02	-1.14	0.940193	4.39624	4.67589	0.864709	2.12947	2.46264	0.990166	8.03463	8.11442	3.02479	7.15973	2.36701
19	10350528	10350949	TYK2	protein_coding	ENSG00000105397	1.6e-29	-	10350528	10350949	0	1	421,	0	-28.8	-27.7	3.32	-12.3	-13.6	-1.4	3.25907	11.8505	3.63617	4.65376	5.39409	1.15908	2.83159	8.00949	2.82862	3.26054	5.45933	1.67436
19	10643299	10644139	SLC44A2	protein_coding	ENSG00000129353	4e-58	+	10643299	10644139	0	1	840,	0	-57.4	-56.1	3.49	-5.08	-5.95	-0.664	2.50013	9.38171	3.7525	2.63075	5.5056	2.09279	3.86601	11.766	3.04345	4.13163	9.04874	2.19011
19	10832409	10833458	DNM2	protein_coding	ENSG00000079805	4e-95	+	10832409	10833458	0	1	1049,	0	-94.4	-92.9	4.07	-15	-16.4	-0.895	4.27095	16.1391	3.7788	4.77787	12.1831	2.5499	2.21405	6.87235	3.10397	3.82695	8.81583	2.30362
19	10832615	10836318	TMED1	protein_coding	ENSG00000099203	6.3e-100	-	10832615	10836318	0	5	598,299,98,30,310,	0,2203,2640,2987,3393	-99.2	-97.6	4.28	-11.9	-13.2	-0.735	6.4183	18.9662	2.95502	6.04101	14.2914	2.36572	3.3255	9.42109	2.83298	5.64557	12.1734	2.15628
19	11145839	11146497	SPC24	protein_coding	ENSG00000161888	0	-	11145839	11146497	0	1	658,	0	-569	#NAME?	7.88	-14.1	-15.5	-0.896	10.7665	78.0987	7.25386	7.89398	40.3315	5.10915	0.187417	4.0938	21.8432	0.314891	1.4577	4.62922
19	11165075	11166034	KANK2	protein_coding	ENSG00000197256	1e-69	-	11165075	11166034	0	1	959,	0	-69	-67.7	6.67	-6.98	-7.99	-0.955	2.97825	12.4513	4.18075	2.09051	7.08671	3.38995	1.11447	4.16281	3.73523	2.43064	5.17071	2.1273
19	11166153	11166573	KANK2	protein_coding	ENSG00000197256	4e-49	-	11166153	11166573	0	1	420,	0	-48.4	-47.1	3.75	-2.87	-3.54	-0.821	2.6668	11.7361	4.4008	2.33242	6.59093	2.82579	1.95747	5.81379	2.97005	2.95998	5.73087	1.93612
19	11394199	11394498	RGL3	protein_coding	ENSG00000205517	4e-13	-	11394199	11394498	0	1	299,	0	-12.4	-11.5	3.05	-1.36	-1.82	-0.971	0.749201	2.95635	3.94601	0.380966	0.554381	1.4552	0.618666	5.24991	8.48586	1.73243	6.71846	3.87806
19	11948381	11949278	ZNF700	protein_coding	ENSG00000196757	1.6e-27	+	11948381	11949278	0	1	897,	0	-26.8	-25.7	5.22	-4.3	-5.12	-1.21	0.905285	5.06088	5.59037	0.711136	3.97306	5.58692	0.137481	1.05862	7.70013	0.60635	1.21053	1.99643
19	11949367	11950713	ZNF700	protein_coding	ENSG00000196757	2e-49	+	11949367	11950713	0	1	1346,	0	-48.7	-47.5	6.98	-13.3	-14.6	-1.39	1.56026	8.64871	5.54314	2.01414	5.81268	2.88594	0.442831	1.72772	3.90154	0.769682	1.21008	1.57219
19	12898356	12899860	GCDH	protein_coding	ENSG00000105607	1e-23	+	12898356	12899860	0	2	27,393,	0,1111	-23	-21.9	3.63	-5.3	-6.19	-1.68	2.60013	7.99051	3.07312	2.22393	4.42026	1.98759	0.831925	3.96814	4.76983	2.21998	3.27478	1.47514
19	13024981	13073096	NFIX	protein_coding	ENSG00000008441	1e-167	+	13024981	13073096	0	3	571,67,50,	0,45021,48065	-167	-165	3.86	-16.5	-18	-0.769	17.8672	36.9329	2.06708	8.84118	13.4921	1.52605	11.1431	33.8293	3.0359	16.752	31.1708	1.86072
19	13140603	13141141	NACC1	protein_coding	ENSG00000160877	1e-287	+	13140603	13141141	0	1	538,	0	-287	-285	3.13	-27.3	-29.1	-0.853	14.4691	60.2073	4.16109	14.228	42.734	3.00351	6.57099	32.671	4.97201	14.5385	45.8492	3.15363
19	13762610	13763296	CCDC130	protein_coding	ENSG00000104957	6.3e-81	+	13762610	13763296	0	1	686,	0	-80.2	-78.8	7.02	-3.78	-4.55	-0.744	2.73483	9.65325	3.52974	1.85974	6.3791	3.43011	1.97745	11.2999	5.71438	3.39793	7.91435	2.32917
19	13960312	13961449	DCAF15	protein_coding	ENSG00000132017	2.5e-34	+	13960312	13961449	0	2	268,510,	0,627	-33.6	-32.4	3.38	-11.9	-13.1	-1.06	4.75088	9.28203	1.95375	5.38797	6.90311	1.28121	7.58205	14.248	1.87918	7.35714	12.3519	1.6789
19	14092796	14093036	PRKACA	protein_coding	ENSG00000072062	3.2e-11	-	14092796	14093036	0	1	240,	0	-10.5	-9.63	1.54	-2.62	-3.27	-0.582	6.06697	15.6689	2.58265	7.87869	11.8104	1.49903	6.08039	14.2115	2.33726	5.71954	13.3469	2.33356
19	14412635	14416384	DDX39A	protein_coding	ENSG00000123136	2.5e-25	-	14412635	14416384	0	4	589,35,41,116,	0,1344,3312,3633	-24.6	-23.6	3.08	-22.4	-24.1	-0.869	27.6429	46.136	1.669	24.3861	29.5863	1.21325	13.5532	23.8457	1.75942	10.9767	16.3827	1.4925
19	15111688	15114958	SYDE1	protein_coding	ENSG00000105137	1e-136	+	15111688	15114958	0	3	104,226,1399,	0,657,1871	-136	-134	8.13	-12.6	-13.9	-0.67	5.97601	15.2508	2.55201	7.19424	16.691	2.32006	1.89011	5.11102	2.70409	1.55788	3.82046	2.45234
19	15354219	15354548	AKAP8	protein_coding	ENSG00000105127	3.2e-34	-	15354219	15354548	0	1	329,	0	-33.5	-32.4	4.12	-1.75	-2.28	-0.915	1.02133	7.05848	6.91109	2.21585	7.91012	3.56978	0.874615	3.41641	3.90619	1.33829	3.90553	2.91831
19	15354845	15360854	AKAP8	protein_coding	ENSG00000105127	1e-145	-	15354845	15360854	0	3	525,96,7,	0,4121,6002	-145	-143	3.78	-12.5	-13.8	-0.841	9.54188	32.9465	3.45283	15.1274	30.4597	2.01355	6.51295	18.1758	2.79072	8.04213	14.4953	1.80242
19	16189483	16192016	FAM32A	protein_coding	ENSG00000105058	1e-156	+	16189483	16192016	0	3	28,54,1130,	0,1036,1403	-156	-154	4.59	-23.4	-25.1	-0.859	8.73311	29.2845	3.35327	9.09767	24.2075	2.66085	1.8315	7.96278	4.34769	3.05583	7.43609	2.43341
19	16234769	16235309	AP1M1	protein_coding	ENSG00000072958	6.3e-27	+	16234769	16235309	0	1	540,	0	-26.2	-25.1	1.94	-9.25	-10.4	-0.79	6.17068	15.9533	2.58533	6.66577	13.0152	1.95254	3.88232	8.64891	2.22777	6.81069	7.54061	1.10717
19	16552978	16555571	SLC35E1	protein_coding	ENSG00000127526	0	-	16552978	16555571	0	2	931,420,	0,2173	-540	#NAME?	11.9	-18.2	-19.7	-0.716	7.48224	53.6742	7.17355	8.70125	44.8693	5.15665	3.80338	19.7522	5.19335	5.90462	23.0539	3.90438
19	17050027	17051863	HAUS8	protein_coding	ENSG00000131351	4e-17	-	17050027	17051863	0	2	149,181,	0,1655	-16.4	-15.5	3.3	-4.66	-5.51	-1.21	3.64867	9.08012	2.48861	4.41828	8.94099	2.02364	0.622832	1.76175	2.82862	1.33423	1.59038	1.19198
19	18433536	18434562	SSBP4	protein_coding	ENSG00000130511	1e-273	+	18433536	18434562	0	3	116,223,346,	0,173,680	-273	-271	2.5	-47.6	-49.7	-0.853	16.3103	49.5834	3.04001	11.8399	29.5706	2.49755	24.064	103.941	4.31935	49.5688	123.565	2.49279
19	18444245	18446213	ELL	protein_coding	ENSG00000105656	3.2e-47	-	18444245	18446213	0	3	623,176,68,	0,978,1900	-46.5	-45.3	4.79	-3.66	-4.41	-0.658	2.0993	9.41788	4.4862	3.15318	8.29755	2.63148	3.53225	10.5055	2.97416	3.97309	9.41403	2.36944
19	18993071	18993371	SUGP2	protein_coding	ENSG00000064607	1.6e-17	-	18993071	18993371	0	1	300,	0	-16.8	-15.9	2.33	-3.61	-4.36	-0.97	2.33345	9.3389	4.00219	2.58193	2.15488	0.834599	3.35706	8.2685	2.46302	5.95695	6.99769	1.17471
19	19007413	19010307	SUGP2	protein_coding	ENSG00000064607	1e-279	-	19007413	19010307	0	3	34,112,453,	0,903,2441	-279	-276	2.92	-21.2	-22.8	-0.616	19.4935	64.456	3.30654	17.0768	37.0815	2.17145	19.4554	52.9938	2.72386	26.8943	53.235	1.97942
19	19024761	19025061	SUGP2	protein_coding	ENSG00000064607	2e-50	-	19024761	19025061	0	1	300,	0	-49.7	-48.4	2.23	-32.1	-34	-1.52	9.98717	34.0595	3.41033	5.46762	14.4211	2.63755	7.05668	22.7384	3.22225	16.8349	18.942	1.12517
19	19025269	19025360	SUGP2	protein_coding	ENSG00000064607	7.4e-07	-	19025269	19025360	0	1	91,	0	-6.13	-5.37	1.44	-3	-3.69	-1.06	3.38478	19.4275	5.73965	6.00838	21.312	3.54705	1.35517	9.79613	7.22869	6.83072	5.76733	0.844322
19	19025598	19026018	SUGP2	protein_coding	ENSG00000064607	1e-49	-	19025598	19026018	0	1	420,	0	-49	-47.8	1.88	-21.8	-23.4	-0.825	15.2674	42.842	2.8061	13.6691	27.7845	2.03266	12.381	30.9607	2.50066	20.4732	26.9308	1.31542
19	19042766	19052173	ARMC6	protein_coding	ENSG00000105676	2.5e-23	+	19042766	19052173	0	3	111,83,552,	0,1225,8855	-22.6	-21.6	1.87	-8.82	-9.94	-0.632	14.6013	23.5377	1.61203	14.8112	20.9311	1.41319	4.10518	8.72847	2.12621	5.24245	8.15114	1.55483
19	19119466	19120883	TMEM161A	protein_coding	ENSG00000064545	1.3e-37	-	19119466	19120883	0	2	717,119,	0,1298	-36.9	-35.7	4.95	-12.2	-13.5	-1.35	2.88053	8.36924	2.90546	2.80684	3.96555	1.41281	2.13894	7.6729	3.58725	3.09806	6.84067	2.20805
19	19623727	19626564	LPAR2	protein_coding	ENSG00000064547	2e-21	-	19623727	19626564	0	2	842,22,	0,2815	-20.7	-19.7	5.83	-5.37	-6.28	-1.78	0.32409	3.98832	12.3062	0.500988	1.28541	2.56574	0.713661	3.56633	4.99723	0.839345	1.42434	1.69696
19	32976632	32977292	FAAP24	protein_coding	ENSG00000131944	1.6e-23	+	32976632	32977292	0	1	660,	0	-22.8	-21.8	4.32	-1.57	-2.06	-0.722	1.69705	6.42418	3.78549	1.20812	4.3198	3.57563	0.0622832	0.264263	4.24293	0.863327	0.438727	0.508182
19	33812703	33814294	KCTD15	protein_coding	ENSG00000153885	1e-174	+	33812703	33814294	0	1	1591,	0	-174	-173	8.72	-11.2	-12.4	-1	2.32318	15.7826	6.79354	2.50585	10.0019	3.9914	0.917218	4.31192	4.70109	0.911621	3.82197	4.1925
19	34300370	34327482	KIAA0355	protein_coding	ENSG00000166398	1.2e-09	+	34300370	34327482	0	3	598,210,62,	0,19536,27050	-8.91	-8.08	2.17	-5.73	-6.66	-0.867	2.73577	8.09383	2.95852	3.1685	3.92489	1.23872	4.39418	7.86309	1.78943	3.81054	6.36532	1.67045
19	34341629	34347919	KIAA0355	protein_coding	ENSG00000166398	5e-83	+	34341629	34347919	0	2	826,43,	0,6247	-82.3	-80.9	6.02	-4.11	-4.91	-0.746	2.93225	9.4824	3.23383	2.35945	7.45824	3.16101	2.90918	9.9461	3.41887	3.01022	8.72594	2.89877
19	35622699	35623678	HAUS5	protein_coding	ENSG00000249115	1e-118	+	35622699	35623678	0	2	34,803,	0,176	-118	-117	3.65	-12.5	-13.8	-0.849	7.1258	21.8558	3.06713	3.94666	10.1397	2.56918	4.96033	13.4752	2.7166	5.69362	12.9299	2.27094
19	35767892	35769032	PROSER3	protein_coding	ENSG00000167595	7.9e-51	+	35767892	35769032	0	2	173,878,	0,262	-50.1	-48.9	6.49	-8.21	-9.3	-1.19	3.51683	11.1761	3.17788	1.77745	5.31504	2.99026	0.743131	3.50339	4.71437	1.15822	2.60011	2.24492
19	37536933	37537892	ZNF793	protein_coding	ENSG00000188227	7.9e-23	+	37536933	37537892	0	1	959,	0	-22.1	-21.1	5.76	-1.98	-2.54	-0.954	0.525574	3.87444	7.37182	0.831451	2.78283	3.34696	0.192889	1.07101	5.55248	0.108028	0.547265	5.06593
19	37739002	37740167	ZNF573	protein_coding	ENSG00000189144	3.2e-16	-	37739002	37740167	0	1	1165,	0	-15.5	-14.6	7.8	-3.28	-4	-1.42	0.576853	3.92238	6.79962	0.430213	2.07733	4.82861	0.0529273	0.715287	13.5145	0.111158	0.636907	5.72975
19	38291806	38292166	SPINT2	protein_coding	ENSG00000167642	2e-50	+	38291806	38292166	0	1	360,	0	-49.7	-48.5	1.68	-10.2	-11.4	-0.6	11.4339	30.4222	2.6607	7.02438	15.517	2.20902	12.903	29.6073	2.2946	26.8351	46.1988	1.72158
19	38325481	38328423	KCNK6	protein_coding	ENSG00000099337	2e-68	+	38325481	38328423	0	3	8,396,1244,	0,1111,1698	-67.7	-66.3	7.51	-5.28	-6.18	-0.952	1.12142	6.09106	5.43159	0.483836	1.40815	2.9104	0.972797	6.35001	6.52758	1.69732	5.35896	3.15731
19	39412584	39413987	PLEKHG2	protein_coding	ENSG00000090924	1e-143	+	39412584	39413987	0	3	828,79,323,	0,943,1080	-143	-142	9.93	-5.8	-6.73	-0.944	1.66187	10.0369	6.03949	0.926088	4.62241	4.99133	1.37023	7.56265	5.51926	1.81088	8.85746	4.89125
19	39538882	39540185	EID2	protein_coding	ENSG00000176396	5e-68	-	39538882	39540185	0	1	1303,	0	-67.3	-65.9	9.3	-16.4	-17.8	-1.01	4.44842	14.0853	3.16637	5.54245	12.7341	2.29756	0.504766	1.62114	3.21166	0.576434	1.48613	2.57815
19	40034393	40035531	ZNF780B	protein_coding	ENSG00000128000	2.5e-26	-	40034393	40035531	0	1	1138,	0	-25.6	-24.6	8.34	-2.31	-2.91	-1.18	0.270664	3.46249	12.7926	0.520497	3.72887	7.16405	0.036122	0.323556	8.9573	0.0455181	0.0477086	1.04812
19	40369984	40370275	PLD3	protein_coding	ENSG00000105223	5e-05	+	40369984	40370275	0	2	44,166,	0,125	-4.3	-3.6	1.29	-4.69	-5.53	-0.729	4.53356	9.91679	2.18742	4.2309	4.57813	1.08207	1.27236	9.4128	7.39793	8.63327	14.1333	1.63707
19	40740855	40741155	C19orf54	protein_coding	ENSG00000188493	3.2e-17	-	40740855	40741155	0	1	300,	0	-16.5	-15.6	2.79	-3.58	-4.33	-1.26	1.02672	6.69205	6.5179	1.97442	4.86229	2.46264	1.37023	5.3616	3.91292	3.88497	5.24827	1.35092
19	43586048	43586409	IRGQ	protein_coding	ENSG00000167378	6.3e-63	-	43586048	43586409	0	1	361,	0	-62.2	-60.8	4.46	-3.12	-3.82	-0.895	3.80074	15.4387	4.06203	2.46119	9.64254	3.91784	1.25256	5.20718	4.15721	3.01327	3.20842	1.06476
19	44106858	44107099	ZNF224	protein_coding	ENSG00000267680	6.5e-06	+	44106858	44107099	0	1	241,	0	-5.19	-4.47	2.13	-2.72	-3.37	-1.59	1.9752	4.91118	2.48642	1.41795	3.16388	2.2313	0.170568	0.80412	4.71437	0.214936	0	0
19	45069985	45070657	CLASRP	protein_coding	ENSG00000104859	4.6e-09	+	45069985	45070657	0	2	119,121,	0,551	-8.34	-7.53	2.2	-1.35	-1.81	-0.941	0.700035	1.99763	2.85361	1.51878	2.4864	1.6371	3.76813	9.12442	2.42147	3.34539	5.58005	1.66798
19	45090147	45090986	GEMIN7	protein_coding	ENSG00000142252	1e-217	+	45090147	45090986	0	1	839,	0	-217	-215	9.12	-8.07	-9.15	-0.959	3.27072	18.8572	5.76546	3.88295	19.3815	4.99143	0.759424	5.10468	6.72177	1.91393	5.22001	2.72738
19	45783066	45784503	DMWD	protein_coding	ENSG00000185800	1e-257	-	45783066	45784503	0	1	1437,	0	-257	-255	7.57	-22.7	-24.4	-1.1	2.55267	13.8562	5.42812	2.67927	8.20148	3.06108	1.95951	8.631	4.40466	3.26226	11.5738	3.5478
19	45890079	45890470	MYPOP	protein_coding	ENSG00000176182	3.2e-58	-	45890079	45890470	0	1	391,	0	-57.5	-56.2	4.59	-7.02	-8.03	-1.62	1.21745	10.7289	8.81262	2.38888	6.27429	2.62646	1.52442	5.50154	3.60893	1.25856	3.47138	2.75822
19	46390437	46390498	PPP5C	protein_coding	ENSG00000011485	0.00087	+	46390437	46390498	0	1	61,	0	-3.06	-2.42	1.36	-1.34	-1.79	-0.938	1.37712	5.40342	3.92371	1.49389	1.90216	1.2733	1.68471	2.54155	1.5086	1.69835	1.18672	0.69875
19	46920084	46988181	ARHGAP35	protein_coding	ENSG00000160007	1e-208	+	46920084	46988181	0	3	2272,145,193,	0,17179,67904	-208	-206	4.76	-39	-41	-0.833	10.7178	29.31	2.73471	6.29335	13.21	2.09904	4.18944	10.2465	2.4458	6.35091	8.41082	1.32435
19	47003217	47003608	ARHGAP35	protein_coding	ENSG00000160007	5e-29	+	47003217	47003608	0	1	391,	0	-28.3	-27.2	2.39	-3.32	-4.04	-0.741	5.37111	16.5149	3.07476	3.84551	6.95259	1.80797	2.31292	6.29455	2.72147	2.45088	5.83192	2.37953
19	47352801	47353611	DHX34	protein_coding	ENSG00000134815	7.9e-88	+	47352801	47353611	0	1	810,	0	-87.1	-85.6	5.04	-26.9	-28.7	-1.46	4.59776	16.4249	3.57238	6.15951	14.5091	2.35556	1.26873	4.68931	3.69606	2.23825	3.23967	1.44741
19	48128011	48133265	LIG1	protein_coding	ENSG00000105486	3.2e-27	-	48128011	48133265	0	3	9,96,284,	0,3064,4970	-26.5	-25.4	3.27	-3.72	-4.48	-0.684	9.64573	16.0221	1.66106	9.42895	15.1272	1.60433	3.80424	10.0633	2.64528	4.59405	5.11754	1.11395
19	48321538	48326009	EMP3	protein_coding	ENSG00000142227	3.2e-80	+	48321538	48326009	0	3	439,286,19,	0,3786,4452	-79.5	-78	6.66	-5.71	-6.64	-0.664	2.07	11.3977	5.50617	1.40855	4.9015	3.47982	3.23219	12.3465	3.81985	4.87362	14.2055	2.91478
19	49114703	49115289	LIN7B	protein_coding	ENSG00000104863	3.4e-06	+	49114703	49115289	0	2	264,64,	0,522	-5.47	-4.73	4.04	-1.8	-2.34	-1.85	0.25611	1.78142	6.95567	1.87533	2.02146	1.07792	0.563966	3.36774	5.97153	1.10548	4.13814	3.7433
19	49335422	49335931	CD37	protein_coding	ENSG00000104894	4e-31	+	49335422	49335931	0	1	509,	0	-30.4	-29.3	4.06	-3.35	-4.08	-1.08	1.04524	6.26956	5.99821	1.02943	3.48454	3.38492	1.4133	4.91145	3.47516	2.23888	5.08436	2.27094
19	49470268	49470689	ALDH16A1	protein_coding	ENSG00000161618	1.6e-91	+	49470268	49470689	0	1	421,	0	-90.8	-89.3	4.14	-8.82	-9.95	-1.36	4.45628	21.9573	4.92727	2.86801	9.09514	3.17123	0.781129	3.77459	4.83223	1.90711	3.6109	1.89339
19	49806635	49806994	AP2A1	protein_coding	ENSG00000196961	2e-29	+	49806635	49806994	0	1	359,	0	-28.7	-27.6	2.19	-10.2	-11.4	-1.28	6.62986	14.1058	2.12762	4.82288	6.418	1.33074	2.69084	9.01488	3.35021	5.19439	6.80546	1.31016
19	49806692	49806992	AP2A1	protein_coding	ENSG00000196961	4e-25	+	49806692	49806992	0	1	300,	0	-24.4	-23.4	1.94	-10.1	-11.3	-1.04	7.00035	16.8799	2.4113	5.69544	7.68021	1.34848	3.22004	10.7232	3.33015	6.21595	8.02321	1.29075
19	49838605	49838816	MED25	protein_coding	ENSG00000104973	1e-39	+	49838605	49838816	0	1	211,	0	-39	-37.9	5.42	-2.55	-3.18	-1.43	1.85791	13.065	7.03211	1.51159	5.49914	3.638	0.681868	4.95963	7.27359	1.10473	1.80117	1.63042
19	50977282	50977461	KLK7	protein_coding	ENSG00000169035	0.00049	-	50977282	50977461	0	1	179,	0	-3.31	-2.66	1.68	-2.68	-3.34	-2.34	0.156432	2.42728	15.5165	0.254545	0.83343	3.2742	0.229647	1.73223	7.54299	5.35359	9.4026	1.75632
19	52067269	52067568	ZNF841	protein_coding	ENSG00000197608	4e-27	-	52067269	52067568	0	1	299,	0	-26.4	-25.3	7.17	-1.73	-2.25	-1.79	0.280951	5.41163	19.2619	0.609545	5.15574	8.45834	0.137481	1.36109	9.90017	0.60635	1.27106	2.09625
19	52067282	52076076	ZNF841	protein_coding	ENSG00000197608	6.3e-30	-	52067282	52076076	0	2	328,33,	0,8761	-29.2	-28.1	7.41	-2.49	-3.12	-1.55	1.31863	6.80632	5.16168	2.83983	6.93345	2.4415	0.626282	2.4157	3.85721	1.2914	2.35618	1.82451
19	52555101	52556296	ZNF808	protein_coding	ENSG00000198482	7.9e-16	+	52555101	52556296	0	1	1195,	0	-15.1	-14.2	8.18	-2.19	-2.78	-0.811	0.538939	3.24719	6.02515	1.0676	3.91166	3.66398	0.292392	1.28114	4.38159	0.130041	0.484619	3.72666
19	52612570	52613140	ZNF83	protein_coding	ENSG00000167766	2e-17	-	52612570	52613140	0	1	570,	0	-16.7	-15.8	4.84	-1.34	-1.79	-0.702	1.17901	4.33695	3.67848	1.35891	4.53659	3.3384	0.396645	1.80193	4.54293	0.727012	0.1905	0.262031
19	53521040	53521310	ZNF331	protein_coding	ENSG00000130844	2.8e-05	+	53521040	53521310	0	1	270,	0	-4.56	-3.85	3.53	-2.17	-2.76	-1.66	0.103709	2.10861	20.332	1.77191	2.94684	1.66308	0.608991	4.37828	7.18941	1.82258	3.61949	1.98592
19	53578112	53578442	ZNF331	protein_coding	ENSG00000130844	6.8e-05	+	53578112	53578442	0	1	330,	0	-4.17	-3.48	2.43	-3.83	-4.61	-2.62	0.678822	2.90564	4.28041	1.38071	2.81289	2.03728	0.0622832	1.4094	22.629	0.156968	0.164522	1.04812
19	54011951	54012370	CACNG6	protein_coding	ENSG00000130433	7.9e-39	+	54011951	54012370	0	1	419,	0	-38.1	-36.9	2.34	-15.2	-16.6	-1.37	2.67316	9.86894	3.69186	6.14401	10.7605	1.75139	3.28659	15.3092	4.65808	8.59206	20.689	2.40792
19	54173441	54173771	MBOAT7	protein_coding	ENSG00000125505	1e-07	-	54173441	54173771	0	1	330,	0	-6.98	-6.2	1.56	-8.12	-9.2	-0.78	10.946	16.7982	1.53464	11.667	12.2562	1.0505	6.2906	16.2081	2.57656	12.8714	19.2491	1.49549
19	55041251	55042030	RDH13	protein_coding	ENSG00000160439	1e-43	-	55041251	55042030	0	1	779,	0	-43	-41.8	6.97	-2	-2.56	-0.855	1.07836	6.23136	5.77856	0.965081	3.80886	3.94667	0.290228	1.99017	6.85726	0.39897	1.60299	4.01781
19	55044683	55047197	RDH13	protein_coding	ENSG00000160439	6.3e-22	-	55044683	55047197	0	2	626,93,	0,2421	-21.2	-20.2	4.32	-1.97	-2.53	-0.704	1.83041	6.58467	3.59737	1.80606	4.03449	2.23386	0.714654	2.91094	4.07321	1.11668	3.04561	2.72738
19	55048423	55050804	RDH13	protein_coding	ENSG00000160439	1e-11	-	55048423	55050804	0	3	118,107,105,	0,233,2276	-11	-10.2	2.66	-5.86	-6.8	-1.89	3.13955	7.12789	2.27035	3.38275	2.46128	0.727599	1.05881	6.04869	5.7127	1.64817	3.07109	1.86333
19	55391451	55391930	RPL28	protein_coding	ENSG00000108107	4e-19	+	55391451	55391930	0	1	479,	0	-18.4	-17.4	2.48	-1.83	-2.37	-0.606	1.40299	4.41021	3.14343	1.23659	2.97606	2.40667	1.33018	4.8954	3.68025	5.5152	9.10541	1.65097
19	56160055	56160893	ZNF444	protein_coding	ENSG00000167685	2e-70	+	56160055	56160893	0	1	838,	0	-69.7	-68.3	4.64	-5.52	-6.43	-0.935	1.8378	10.2086	5.55481	2.3108	7.27919	3.15008	1.03012	5.66578	5.50009	2.16347	5.65816	2.61532
19	57194925	57211904	ZNF264	protein_coding	ENSG00000083844	0	+	57194925	57211904	0	3	44,96,551,	0,10471,16428	-356	#NAME?	10.8	-2.78	-3.44	-0.582	7.49676	40.1115	5.35052	8.30825	39.5569	4.76115	2.76624	13.4337	4.8563	6.14699	12.7547	2.07495
19	57398446	57399224	ZNF548	protein_coding	ENSG00000188785	1.3e-82	+	57398446	57399224	0	1	778,	0	-81.9	-80.4	12.7	-1.4	-1.86	-0.635	1.33169	8.81985	6.62307	1.02489	6.60483	6.44445	0.237765	1.644	6.9144	0.399483	1.76788	4.42541
19	57420923	57421581	ZNF17	protein_coding	ENSG00000186272	2.5e-12	+	57420923	57421581	0	1	658,	0	-11.6	-10.7	3.83	-2.4	-3.02	-1.34	0.510664	3.1877	6.24227	0.623209	2.89702	4.64855	0.0937087	0.765747	8.17157	0.0787228	0.110015	1.3975
19	57472807	57473704	ZNF772	protein_coding	ENSG00000197128	7.9e-38	-	57472807	57473704	0	1	897,	0	-37.1	-35.9	10.2	-1.33	-1.78	-0.76	0.624334	4.92726	7.89201	0.965114	5.54381	5.7442	0.0229135	0.669741	29.2291	0.23099	0.9079	3.93047
19	57473823	57474392	ZNF772	protein_coding	ENSG00000197128	2e-26	-	57473823	57474392	0	1	569,	0	-25.7	-24.6	5.27	-2.03	-2.6	-0.988	0.885809	5.97708	6.7476	1.12107	4.10758	3.66398	0.108366	1.29422	11.9431	0.409663	1.1132	2.71736
19	57908505	57910026	ZNF417	protein_coding	ENSG00000173480	2.5e-39	-	57908505	57910026	0	1	1521,	0	-38.6	-37.4	63.1	-4.05	-4.85	-1.05	0.994133	4.72811	4.75602	1.12336	4.42462	3.93874	0.0945918	0.598834	6.33072	0.204338	0.642514	3.14437
19	58368388	58381060	ZNF837	protein_coding	ENSG00000152475	1.3e-36	-	58368388	58381060	0	3	973,212,120,	0,1328,12552	-35.9	-34.8	68.8	-5.22	-6.11	-1.78	1.39471	6.57839	4.71669	1.36167	3.70896	2.72383	0.0629991	0.341551	5.42152	0.277852	0.554712	1.99643
19	58408644	58409945	ZNF584	protein_coding	ENSG00000171574	5e-38	+	58408644	58409945	0	2	562,5,	0,1296	-37.3	-36.2	5.58	-2.28	-2.88	-0.762	3.06188	10.9394	3.57276	3.09382	6.5193	2.1072	1.59498	4.13562	2.5929	2.23825	3.22371	1.44028
19	58561930	58564320	MZF1	protein_coding	ENSG00000099326	6.3e-92	-	58561930	58564320	0	1	2390,	0	-91.2	-89.7	6.09	-9.48	-10.6	-0.835	1.95658	6.90184	3.5275	2.24958	6.72749	2.99056	1.10077	3.81099	3.46211	1.62551	4.15712	2.55742
19	58570230	58570679	MZF1	protein_coding	ENSG00000099326	1.5e-07	-	58570230	58570679	0	1	449,	0	-6.83	-6.05	3.51	-4.73	-5.58	-2.47	0.124728	1.30135	10.4335	0.608867	0.959857	1.57646	0.045776	2.07173	45.2579	0.576833	1.89439	3.28412
19	58571186	58573575	MZF1	protein_coding	ENSG00000099326	2e-40	-	58571186	58573575	0	3	359,226,521,	0,1363,1868	-39.7	-38.5	4.73	-3.09	-3.79	-0.83	2.37987	7.81621	3.28431	2.34821	7.40374	3.15293	1.87694	7.0964	3.78083	2.78669	7.54334	2.70692
2	3379674	3388795	TRAPPC12	protein_coding	ENSG00000171853	1e-135	+	3379674	3388795	0	2	202,1176,	0,7945	-135	-133	4.48	-33.7	-35.6	-0.966	8.47357	28.7793	3.39636	10.8288	33.4407	3.08813	3.32614	11.6726	3.50935	3.77784	12.5028	3.3095
2	3478822	3479437	TRAPPC12	protein_coding	ENSG00000171853	3.1e-08	+	3478822	3479437	0	2	111,219,	0,396	-7.51	-6.72	1.81	-7.56	-8.61	-1.73	3.81837	10.1243	2.65148	7.80103	11.7539	1.50671	0.311416	1.8792	6.03439	1.4912	3.07109	2.05947
2	8858614	8860622	MBOAT2	protein_coding	ENSG00000143797	4e-17	-	8858614	8860622	0	2	290,10,	0,1998	-16.4	-15.4	2.9	-4.62	-5.46	-1.59	1.58675	6.49229	4.09157	3.34132	6.13312	1.83553	0.822138	7.75172	9.42873	1.89932	1.87007	0.984602
2	10046406	10052707	KLF11	protein_coding	ENSG00000172059	1e-148	+	10046406	10052707	0	3	13,946,481,	0,1243,5820	-148	-146	6.61	-5.03	-5.91	-0.664	0.991716	4.51547	4.55319	2.48384	6.16995	2.48403	2.9831	11.5468	3.87074	5.16197	18.0095	3.48888
2	10058157	10058817	CYS1	protein_coding	ENSG00000205795	6.5e-06	-	10058157	10058817	0	1	660,	0	-5.19	-4.46	4.99	-1.7	-2.22	-1.51	0.0848527	1.36202	16.0516	0.276143	1.13018	4.09275	0.155708	1.32132	8.48586	0.627874	0.767772	1.22281
2	20200796	20201306	SDC1	protein_coding	ENSG00000115884	1.6e-42	-	20200796	20201306	0	1	510,	0	-41.8	-40.6	4.53	-3.12	-3.82	-1.01	2.69033	11.3395	4.2149	1.69746	6.37038	3.75288	0.403009	4.52183	11.2202	0.609407	2.05814	3.37729
2	23999701	24000121	UBXN2A	protein_coding	ENSG00000173960	4e-52	+	23999701	24000121	0	1	420,	0	-51.4	-50.1	6.08	-8.73	-9.84	-2.05	0.86671	8.27588	9.54862	1.51878	5.64373	3.71595	0.342557	5.39852	15.7595	0.863327	1.42194	1.64705
2	24083079	24084205	TP53I3	protein_coding	ENSG00000115129	0.00019	-	24083079	24084205	0	2	73,17,	0,1109	-3.73	-3.05	1.51	-1.78	-2.31	-1.17	17.4231	27.4674	1.57649	21.263	27.6266	1.29928	9.81998	15.7188	1.60069	8.34549	7.64116	0.915603
2	24819348	24822607	ADCY3	protein_coding	ENSG00000138031	1e-214	-	24819348	24822607	0	4	766,603,124,97,	0,897,2168,3162	-214	-212	5.35	-33.5	-35.4	-1.15	8.84069	32.4614	3.67182	8.52525	22.9249	2.68906	2.86973	9.23868	3.21936	2.57369	5.00811	1.94589
2	25234058	25235794	DNMT3A	protein_coding	ENSG00000119772	6.3e-88	-	25234058	25235794	0	2	362,89,	0,1647	-87.2	-85.7	8.25	-3.82	-4.59	-1.48	1.80053	12.1253	6.73427	1.11131	6.57894	5.92001	0.820315	7.04702	8.59062	1.78025	5.17644	2.9077
2	27040372	27041665	TMEM214	protein_coding	ENSG00000119777	1e-49	+	27040372	27041665	0	2	124,955,	0,338	-49	-47.8	3.57	-5.87	-6.81	-0.68	3.94459	10.6639	2.70342	3.526	6.12958	1.7384	3.31446	9.50106	2.86655	3.81656	7.84951	2.0567
2	27199856	27201024	SLC5A6	protein_coding	ENSG00000138074	7.9e-80	-	27199856	27201024	0	2	723,27,	0,1141	-79.1	-77.7	6.04	-7.3	-8.34	-1.09	2.53879	11.9658	4.71318	2.70344	8.3543	3.09025	1.42504	6.17553	4.33359	2.00292	4.87425	2.43358
2	27326327	27327270	GTF3C2	protein_coding	ENSG00000115207	6.3e-63	-	27326327	27327270	0	2	566,94,	0,849	-62.2	-60.9	6.88	-6.69	-7.68	-1.01	4.24264	12.6668	2.98559	3.27919	8.23776	2.51213	1.68165	7.28192	4.33023	3.21785	6.93736	2.1559
2	27653420	27653721	SUPT7L	protein_coding	ENSG00000119760	2e-39	-	27653420	27653721	0	1	301,	0	-38.7	-37.5	2.5	-19.9	-21.5	-1.9	4.83745	21.5027	4.44505	6.43339	9.91255	1.5408	2.93621	5.21503	1.77611	4.1302	5.71183	1.38294
2	28414706	28415276	FOSL2	protein_coding	ENSG00000075426	3.2e-30	+	28414706	28415276	0	1	570,	0	-29.5	-28.4	2.32	-9.43	-10.6	-0.981	6.97579	16.8484	2.41527	5.75539	10.3236	1.79373	1.18994	2.88989	2.42861	2.18104	2.413	1.10635
2	28869585	28870182	TRMT61B	protein_coding	ENSG00000171103	1e-44	-	28869585	28870182	0	1	597,	0	-44	-42.8	5.53	-6.64	-7.63	-1.33	2.39208	9.93794	4.15452	2.67123	6.9136	2.58817	0.860697	3.40842	3.96007	0.737515	2.09167	2.8361
2	30158807	30159046	YPEL5	protein_coding	ENSG00000119801	2.5e-18	+	30158807	30159046	0	1	239,	0	-17.6	-16.6	1.81	-6.01	-6.95	-0.848	3.51482	11.7225	3.33516	2.76431	7.90654	2.86022	8.42777	27.0824	3.21347	12.1371	12.8727	1.0606
2	32414922	32416123	BIRC6	protein_coding	ENSG00000115760	9.99999983659714e-317	+	32414922	32416123	0	1	1201,	0	-316	-314	5.82	-139	-142	-2.08	4.73296	37.7112	7.96779	6.07008	15.0716	2.48293	4.96295	18.75	3.778	6.3186	6.46446	1.02308
2	37316599	37317169	PRKD3	protein_coding	ENSG00000115825	7.9e-53	-	37316599	37317169	0	1	570,	0	-52.1	-50.8	5.49	-5.42	-6.33	-1.32	1.17901	8.77904	7.44614	0.959232	5.06004	5.27509	1.44235	7.61572	5.28009	1.04508	1.49225	1.42788
2	38070685	38073611	CYP1B1	protein_coding	ENSG00000138061	2.5e-57	-	38070685	38073611	0	2	625,96,	0,2830	-56.6	-55.3	12.4	-3.01	-3.7	-2.09	0.427206	7.8963	18.4836	0.12639	0.988582	7.82169	0.285069	2.2309	7.82585	0.107766	0.426709	3.95958
2	38298211	38298362	ATL2	protein_coding	ENSG00000119787	7.1e-07	-	38298211	38298362	0	1	151,	0	-6.15	-5.39	1.8	-2.78	-3.45	-1.39	4.26511	8.92979	2.09368	3.01745	4.93986	1.6371	2.85843	10.9089	3.81639	3.945	2.63672	0.668369
2	45599542	45602058	SRBD1	protein_coding	ENSG00000068784	7.9e-70	-	45599542	45602058	0	2	293,156,	0,2360	-69.1	-67.8	3.53	-8.39	-9.48	-1.17	6.67294	29.1302	4.36542	7.10344	18.3849	2.58817	2.51768	7.6395	3.03434	1.96123	2.25715	1.15088
2	46580936	46581207	PIGF	protein_coding	ENSG00000151665	1.6e-45	-	46580936	46581207	0	1	271,	0	-44.8	-43.6	6.73	-1.3	-1.75	-0.811	1.85987	11.4993	6.18282	1.76538	9.11374	5.16249	0.379215	6.00687	15.8403	1.24243	7.34584	5.9125
2	55290898	55291109	CCDC88A	protein_coding	ENSG00000115355	4.3e-07	-	55290898	55291109	0	1	211,	0	-6.37	-5.6	3.05	-3.79	-4.56	-2.56	0.796248	4.75738	5.97474	0.431882	2.04254	4.72939	0.584458	5.05147	8.643	0.613739	0.42885	0.69875
2	55598560	55598741	PPP4R3B	protein_coding	ENSG00000275052	6.3e-12	-	55598560	55598741	0	1	181,	0	-11.2	-10.4	2.22	-13.7	-15.1	-3.01	1.54704	11.4229	7.38371	4.65704	4.85374	1.04224	0.567775	5.88874	10.3716	1.57402	0.899874	0.571704
2	61346311	61348254	USP34	protein_coding	ENSG00000115464	1e-130	-	61346311	61348254	0	2	36,385,	0,1558	-130	-128	5.2	-27	-28.7	-1.4	5.78651	38.363	6.62972	6.4395	13.7018	2.12777	7.27426	25.4094	3.49306	4.61398	5.11544	1.10868
2	62706693	62707196	EHBP1	protein_coding	ENSG00000115504	5e-31	+	62706693	62707196	0	2	61,300,	0,203	-30.3	-29.2	2.71	-33.8	-35.7	-2.74	2.40455	12.9486	5.38504	4.2913	6.47428	1.5087	2.04965	9.17966	4.47865	3.65897	3.75986	1.02757
2	62948274	62948935	EHBP1	protein_coding	ENSG00000115504	1e-82	+	62948274	62948935	0	1	661,	0	-82	-80.6	4.58	-10.6	-11.8	-1.19	2.58409	12.2396	4.73652	3.61889	11.8113	3.2638	1.43035	7.30022	5.10381	3.4089	5.11986	1.50191
2	65071749	65072977	CEP68	protein_coding	ENSG00000011523	1e-222	+	65071749	65072977	0	1	1228,	0	-222	-220	10.3	-6.59	-7.57	-0.893	1.96101	11.5661	5.89801	2.54161	12.5805	4.9498	0.803392	5.09732	6.34475	0.822551	3.96435	4.81958
2	67403378	67404093	ETAA1	protein_coding	ENSG00000143971	6.3e-51	+	67403378	67404093	0	1	715,	0	-50.2	-48.9	9.38	-1.94	-2.49	-1.04	0.587442	5.5738	9.48825	0.764702	6.00445	7.85201	0.0862382	1.27388	14.7717	0.289788	0.379667	1.31016
2	68173316	68175020	PNO1	protein_coding	ENSG00000115946	2e-46	+	68173316	68175020	0	2	101,286,	0,1418	-45.7	-44.5	3.01	-10.9	-12.1	-1.42	4.26895	18.8149	4.40738	7.71165	15.6337	2.02728	2.60237	6.96052	2.67468	2.81083	4.16195	1.48068
2	69181855	69246389	ANTXR1	protein_coding	ENSG00000169604	1e-187	+	69181855	69246389	0	4	26,168,81,1165,	0,637,11479,63369	-187	-185	16.4	-4.68	-5.52	-0.654	3.71407	12.1938	3.28314	6.10678	16.1961	2.65216	1.91261	5.4908	2.87084	1.76263	4.56207	2.58823
2	70301879	70302090	FAM136A	protein_coding	ENSG00000035141	1.6e-26	-	70301879	70302090	0	1	211,	0	-25.8	-24.8	1.99	-2.12	-2.7	-0.614	6.76811	18.6035	2.7487	6.5862	16.8117	2.55256	6.62386	17.7261	2.6761	11.1701	14.1521	1.26696
2	71068518	71068908	NAGK	protein_coding	ENSG00000124357	3.2e-15	+	71068518	71068908	0	1	390,	0	-14.5	-13.6	2.54	-3.68	-4.43	-1.05	0.789783	2.38179	3.01575	1.10988	1.87011	1.68497	0.158103	1.29195	8.17157	0.332049	0.603249	1.81675
2	71078397	71078607	NAGK	protein_coding	ENSG00000124357	1.9e-09	+	71078397	71078607	0	1	210,	0	-8.72	-7.9	2.54	-3.52	-4.26	-1.94	0.40002	5.77885	14.4464	1.95272	4.10453	2.10195	0.195747	1.10739	5.65724	0.986659	1.29268	1.31016
2	71349681	71350072	ZNF638	protein_coding	ENSG00000075292	1.6e-95	+	71349681	71350072	0	1	391,	0	-94.8	-93.3	4.23	-11.4	-12.7	-1.3	4.94142	20.9214	4.23389	6.17613	19.162	3.10259	1.52442	9.81355	6.43755	1.12608	4.53594	4.02809
2	73225587	73226250	SMYD5	protein_coding	ENSG00000135632	3.2e-76	+	73225587	73226250	0	2	114,455,	0,208	-75.5	-74.1	4.29	-15.5	-16.9	-1.49	3.8385	16.4041	4.27355	5.40516	15.7894	2.92118	2.31181	10.6263	4.59651	3.73248	6.96546	1.86617
2	73385787	73408696	ALMS1	protein_coding	ENSG00000116127	2.5e-49	+	73385787	73408696	0	2	405,75,	0,22834	-48.6	-47.4	5.2	-3.11	-3.81	-0.839	3.44184	7.52231	2.18555	6.50229	10.5672	1.62515	4.32479	11.6679	2.69792	4.31663	7.4275	1.72067
2	73424573	73424754	ALMS1	protein_coding	ENSG00000116127	2e-08	+	73424573	73424754	0	1	181,	0	-7.7	-6.9	2.19	-6.11	-7.07	-2.36	1.08293	9.68463	8.94301	1.38453	3.48004	2.51352	0.794885	4.28272	5.38785	1.71711	0.599916	0.349375
2	73448004	73449683	ALMS1	protein_coding	ENSG00000116127	5e-49	+	73448004	73449683	0	1	1679,	0	-48.3	-47.1	4.63	-17.1	-18.6	-0.96	2.93523	10.3242	3.51736	3.98918	10.07	2.52432	2.13002	5.39019	2.53059	2.11332	3.17972	1.50461
2	73451090	73451631	ALMS1	protein_coding	ENSG00000116127	2e-41	+	73451090	73451631	0	1	541,	0	-40.7	-39.5	4.46	-8.48	-9.58	-1.48	1.91507	9.30502	4.85885	2.56874	6.21983	2.42135	1.3677	5.08662	3.71911	1.57984	1.97366	1.24928
2	73489758	73490359	ALMS1	protein_coding	ENSG00000116127	4e-13	+	73489758	73490359	0	1	601,	0	-12.4	-11.5	3.01	-4.18	-4.99	-1.2	0.792053	4.88604	6.16883	2.23648	4.82662	2.15813	0.649776	1.6445	2.53087	0.646418	0.391459	0.605583
2	73490597	73519833	ALMS1	protein_coding	ENSG00000116127	2.5e-27	+	73490597	73519833	0	2	901,59,	0,29177	-26.6	-25.5	3.93	-9.45	-10.6	-1.41	1.60425	8.00611	4.99057	3.27488	5.3872	1.64501	0.663705	1.45345	2.1899	0.674474	0.697507	1.03415
2	73559134	73573423	ALMS1	protein_coding	ENSG00000116127	1e-168	+	73559134	73573423	0	2	8,1162,	0,13127	-168	-166	8.01	-16.2	-17.6	-1.3	3.0634	15.1103	4.93251	4.38111	17.0435	3.89023	0.825651	3.61084	4.37333	1.23965	2.0263	1.63457
2	74532961	74533259	HTRA2	protein_coding	ENSG00000115317	2.3e-09	+	74532961	74533259	0	1	298,	0	-8.63	-7.81	2.29	-2.27	-2.87	-0.973	1.5974	4.374	2.73821	2.67571	4.11618	1.53835	0.965598	4.162	4.31028	0.869121	2.247	2.58537
2	84836257	84837007	TRABD2A	protein_coding	ENSG00000186854	4e-37	-	84836257	84837007	0	1	750,	0	-36.4	-35.3	7.6	-1.81	-2.34	-0.934	0.410687	4.15506	10.1173	1.15428	5.50323	4.76769	0.328855	2.79062	8.48586	0.276265	1.2065	4.36719
2	85342236	85342626	RETSAT	protein_coding	ENSG00000042445	2e-18	-	85342236	85342626	0	1	390,	0	-17.7	-16.7	2.38	-2.46	-3.08	-0.763	2.58474	6.0313	2.33342	2.80391	5.27031	1.87963	2.47695	6.261	2.5277	3.71895	6.68214	1.79678
2	85606713	85607071	C2orf68	protein_coding	ENSG00000168887	4e-31	-	85606713	85607071	0	1	358,	0	-30.4	-29.3	4.37	-2.1	-2.68	-1.14	0.860378	7.7422	8.9986	2.03636	5.92661	2.9104	0.344471	1.19091	3.4572	0.289383	0.909929	3.14437
2	86026390	86028010	POLR1A	protein_coding	ENSG00000068654	0	-	86026390	86028010	0	2	1133,126,	0,1494	-383	#NAME?	10.5	-13.7	-15	-0.708	8.22916	40.9125	4.97164	6.42377	25.858	4.02537	1.63252	7.58856	4.64836	1.44002	5.5773	3.87307
2	86464163	86466858	KDM3A	protein_coding	ENSG00000115548	5e-90	+	86464163	86466858	0	2	53,487,	0,2208	-89.3	-87.8	3.38	-24.3	-26	-1.42	5.44472	17.2295	3.16445	4.80948	12.4934	2.59766	7.84076	22.0709	2.81489	9.16085	12.2661	1.33897
2	86542299	86561741	CHMP3	protein_coding	ENSG00000115561	4.4e-05	-	86542299	86561741	0	3	14,60,107,	0,488,19335	-4.36	-3.66	1.47	-2.25	-2.85	-0.745	34.8084	72.345	2.07838	30.8372	53.7575	1.74327	11.3555	24.8398	2.18747	18.0297	21.697	1.2034
2	95855526	95856067	ANKRD36C	protein_coding	ENSG00000174501	4.8e-10	-	95855526	95856067	0	1	541,	0	-9.32	-8.49	4.63	-4.75	-5.61	-1.96	0.72462	4.84637	6.68815	0.715878	1.4707	2.0544	0.531882	3.08063	5.79194	0.335118	0.267615	0.798571
2	96186498	96187278	STARD7	protein_coding	ENSG00000084090	9.99988867182683e-320	-	96186498	96187278	0	2	416,62,	0,718	-319	-317	3.31	-25.7	-27.4	-0.868	20.6203	90.9902	4.41266	24.1163	75.9791	3.15053	4.17089	14.3926	3.45072	6.44786	10.0331	1.55604
2	96269324	96271707	CIAO1	protein_coding	ENSG00000144021	0	+	96269324	96271707	0	2	31,597,	0,1786	-710	#NAME?	6.02	-68	-70.4	-1.49	12.128	88.6288	7.30778	14.3656	49.2265	3.4267	8.37847	35.7961	4.27239	8.41331	24.6679	2.93201
2	96272900	96273080	CIAO1	protein_coding	ENSG00000144021	3.9e-07	+	96272900	96273080	0	1	180,	0	-6.41	-5.65	2.17	-1.85	-2.4	-1.35	1.08894	5.0773	4.66259	0.885957	3.40729	3.84588	0.114186	2.26092	19.8003	2.01443	2.61408	1.29768
2	96594427	96595476	KANSL3	protein_coding	ENSG00000114982	1e-121	-	96594427	96595476	0	1	1049,	0	-121	-120	5.59	-23.4	-25.1	-1.18	5.09844	23.6373	4.63618	5.38596	15.2328	2.82825	2.78226	9.86515	3.54573	3.35784	5.79671	1.72632
2	96705928	96706286	LMAN2L	protein_coding	ENSG00000114988	1.2e-07	-	96705928	96706286	0	1	358,	0	-6.91	-6.14	3.61	-2.1	-2.68	-1.01	2.34649	8.41179	3.58485	1.27272	4.25975	3.34696	0.516707	1.89462	3.66673	1.15753	1.61765	1.3975
2	96828117	96828953	CNNM3	protein_coding	ENSG00000168763	7.9e-24	+	96828117	96828953	0	1	836,	0	-23.1	-22.1	4.8	-1.94	-2.49	-0.622	3.0145	5.78858	1.92024	2.67059	4.65952	1.74475	0.983418	3.43078	3.48863	3.28395	5.41192	1.64799
2	96842139	96848331	ANKRD39	protein_coding	ENSG00000213337	7.9e-15	-	96842139	96848331	0	3	46,147,347,	0,225,5845	-14.1	-13.2	2.77	-3.38	-4.1	-0.821	5.2373	9.93264	1.89652	5.52669	8.28799	1.49963	1.63666	5.02426	3.06982	2.25424	2.54705	1.12989
2	97113495	97113676	ANKRD36	protein_coding	ENSG00000135976	0.00042	+	97113495	97113676	0	1	181,	0	-3.38	-2.72	2.44	-3.26	-3.97	-1.41	4.48641	9.35353	2.08486	3.52425	4.67058	1.32527	2.38465	5.24633	2.20004	1.43093	2.69962	1.88662
2	97511664	97511935	ANKRD36B	protein_coding	ENSG00000196912	1.9e-06	-	97511664	97511935	0	1	271,	0	-5.72	-4.97	4.4	-2.46	-3.09	-2.53	0.206652	3.09595	14.9814	0.588459	0.856324	1.4552	0.151686	2.43135	16.0288	0.0955712	0.934925	9.78249
2	98609707	98610006	UNC50	protein_coding	ENSG00000115446	2e-16	+	98609707	98610006	0	1	299,	0	-15.7	-14.8	2.55	-22.5	-24.2	-2.51	2.90316	13.2785	4.57383	4.64778	6.20907	1.33592	1.44355	4.40733	3.05311	3.98458	3.81318	0.956983
2	99438624	99439255	REV1	protein_coding	ENSG00000135945	1e-141	-	99438624	99439255	0	1	631,	0	-141	-140	11	-5.54	-6.46	-1.21	1.46442	16.4068	11.2037	1.58859	10.2451	6.44917	1.17262	9.30575	7.93585	1.23137	4.07265	3.30741
2	100996139	100996529	NPAS2	protein_coding	ENSG00000170485	3.2e-93	+	100996139	100996529	0	1	390,	0	-92.5	-91	3.96	-10.4	-11.6	-1.26	5.52848	23.1264	4.18313	4.7316	13.5158	2.8565	1.21213	5.2175	4.30442	2.98844	2.22738	0.745333
2	105266481	105272926	TGFBRAP1	protein_coding	ENSG00000135966	1e-108	-	105266481	105272926	0	3	1078,434,72,	0,2790,6373	-108	-107	9.85	-9.08	-10.2	-0.948	3.97747	15.1146	3.80006	3.94078	12.9134	3.27685	0.324391	3.73149	11.5031	1.32442	3.2219	2.43268
2	108763443	108763804	RANBP2	protein_coding	ENSG00000153201	1.3e-52	+	108763443	108763804	0	1	361,	0	-51.9	-50.6	2.61	-16.3	-17.8	-1.26	5.5072	21.664	3.93376	8.14085	18.7341	2.30124	1.99272	8.37443	4.20252	3.22851	4.21105	1.30433
2	108782563	108782684	RANBP2	protein_coding	ENSG00000153201	1.6e-06	+	108782563	108782684	0	1	121,	0	-5.79	-5.04	1.37	-4.79	-5.65	-1.12	10.8766	19.3159	1.77592	10.9202	16.028	1.46774	3.39726	6.40638	1.88575	5.56525	0.448698	0.080625
2	112055252	112055731	TMEM87B	protein_coding	ENSG00000153214	1.3e-12	+	112055252	112055731	0	1	479,	0	-11.9	-11	2.56	-2.73	-3.39	-0.905	2.22141	6.44328	2.90054	1.80732	4.4641	2.47001	0.944	4.00532	4.24293	1.89247	2.83363	1.49732
2	112531371	112531701	TTL	protein_coding	ENSG00000114999	1e-109	+	112531371	112531701	0	1	330,	0	-109	-107	2.37	-19.2	-20.7	-0.936	10.8611	45.9908	4.23443	14.4975	40.8372	2.81685	8.47051	25.2518	2.98114	11.3017	16.178	1.43147
2	113157354	113185552	PSD4	protein_coding	ENSG00000125637	5e-78	+	113157354	113185552	0	5	181,84,1167,117,188,	0,16616,24991,27602,28010	-77.3	-75.9	5.58	-9.04	-10.2	-0.812	6.86736	21.0803	3.06964	4.07894	10.4685	2.56648	1.55009	4.19494	2.70626	1.69981	3.78203	2.22497
2	113185851	113192574	PSD4	protein_coding	ENSG00000125637	4e-49	+	113185851	113192574	0	2	404,195,	0,6528	-48.4	-47.1	4.03	-11.2	-12.4	-1.71	3.31903	13.0062	3.91869	2.96657	5.78361	1.94959	0.549007	2.58822	4.71437	1.29715	2.87022	2.21271
2	113208647	113209097	PSD4	protein_coding	ENSG00000125637	1.2e-08	+	113208647	113209097	0	1	450,	0	-7.93	-7.13	2.3	-2.15	-2.74	-0.882	2.17789	5.8597	2.69055	1.21503	2.7995	2.30406	1.09618	3.27295	2.98577	1.49643	1.97061	1.31687
2	117919524	117920244	CCDC93	protein_coding	ENSG00000125633	3.2e-36	-	117919524	117920244	0	1	720,	0	-35.5	-34.3	6	-2.92	-3.6	-0.922	1.20562	7.34544	6.09269	1.36058	4.85769	3.57031	0.39965	2.18017	5.4552	0.647495	1.40758	2.17389
2	119263773	119264012	STEAP3	protein_coding	ENSG00000115107	4e-17	+	119263773	119264012	0	1	239,	0	-16.4	-15.5	2.12	-1.99	-2.56	-0.705	2.22605	7.39707	3.32295	4.86138	10.5421	2.16853	2.57993	6.08137	2.35718	3.68449	8.02649	2.17845
2	119264190	119265473	STEAP3	protein_coding	ENSG00000115107	3.2e-38	+	119264190	119265473	0	1	1283,	0	-37.5	-36.3	3.57	-14.2	-15.5	-0.917	2.72812	8.74643	3.20603	5.34475	11.6148	2.17313	1.63402	5.60383	3.42947	3.04822	7.5747	2.48496
2	121605736	121606156	CLASP1	protein_coding	ENSG00000074054	6.3e-11	-	121605736	121606156	0	1	420,	0	-10.2	-9.31	2.38	-13.1	-14.4	-2.49	2.73347	7.84782	2.87101	1.95272	2.56533	1.31372	0.636178	3.78358	5.94735	1.10999	1.37886	1.24222
2	127307539	127308620	MAP3K2	protein_coding	ENSG00000169967	2e-14	-	127307539	127308620	0	2	265,36,	0,1045	-13.7	-12.8	2.52	-7.75	-8.81	-1.68	2.79084	12.2944	4.40526	3.63297	9.52706	2.62239	2.1168	9.72184	4.59271	3.26974	3.84797	1.17684
2	127701441	127702912	WDR33	protein_coding	ENSG00000136709	1e-229	-	127701441	127702912	0	1	1471,	0	-229	-227	12.5	-5.94	-6.88	-0.775	2.34138	12.6193	5.38967	2.10627	9.70219	4.60634	0.656704	3.3726	5.13565	2.27129	4.55205	2.00417
2	128187307	128190228	UGGT1	protein_coding	ENSG00000136731	1e-216	+	128187307	128190228	0	3	12,166,512,	0,141,2409	-216	-214	9.75	-9.44	-10.6	-0.817	3.89585	31.7883	8.15954	5.97608	21.4046	3.58172	2.80003	12.1893	4.35327	3.60345	10.7798	2.99152
2	130374630	130375200	PTPN18	protein_coding	ENSG00000072135	4e-17	+	130374630	130375200	0	1	570,	0	-16.4	-15.4	2.86	-3.87	-4.65	-1.07	2.06326	5.88774	2.85361	1.95843	3.22796	1.64823	0.865408	2.8559	3.30006	1.04508	2.54	2.43043
2	130914171	130917019	ARHGEF4	protein_coding	ENSG00000136002	5e-60	+	130914171	130917019	0	1	2848,	0	-59.3	-58	7.19	-7.13	-8.15	-0.767	0.707901	3.76659	5.32079	1.90381	6.64669	3.49125	0.656729	3.55196	5.40857	1.9825	5.61733	2.83346
2	131046003	131047263	ARHGEF4	protein_coding	ENSG00000136002	2.5e-34	+	131046003	131047263	0	1	1260,	0	-33.6	-32.5	5.77	-4.9	-5.77	-1.07	0.644477	4.00714	6.21767	0.922119	3.56515	3.86626	0.570929	3.32216	5.81887	0.883882	3.13115	3.5425
2	131052294	131052912	FAM168B	protein_coding	ENSG00000152102	2.9e-07	-	131052294	131052912	0	2	158,22,	0,596	-6.54	-5.77	1.49	-4.93	-5.8	-1.07	13.0673	20.8918	1.59879	9.4924	13.8133	1.4552	6.96533	13.1349	1.88575	9.64048	14.6791	1.52265
2	134448652	134449943	MGAT5	protein_coding	ENSG00000152127	1e-197	+	134448652	134449943	0	1	1291,	0	-197	-195	9.47	-3.92	-4.7	-0.641	2.12559	15.0518	7.08125	1.60584	10.1562	6.32452	0.827869	5.8243	7.03528	1.1034	5.87362	5.3232
2	135168596	135169107	RAB3GAP1	protein_coding	ENSG00000115839	1e-134	+	135168596	135169107	0	1	511,	0	-134	-132	5.2	-6.17	-7.13	-0.871	4.055	20.0251	4.93838	3.96786	15.1487	3.81785	2.77532	16.497	5.9442	2.53423	8.2873	3.27015
2	135724013	135724343	R3HDM1	protein_coding	ENSG00000048991	3.2e-86	+	135724013	135724343	0	1	330,	0	-85.5	-84.1	2.97	-10.9	-12.2	-0.956	6.2791	25.0611	3.9912	5.45381	16.9778	3.11302	4.92037	15.7383	3.19861	6.20025	12.6682	2.04318
2	151251312	151251581	RBM43	protein_coding	ENSG00000184898	2.8e-08	-	151251312	151251581	0	1	269,	0	-7.56	-6.77	3.56	-2.59	-3.23	-2.3	0.104094	3.11897	29.9629	0.338762	1.54052	4.54749	0.0764069	1.51288	19.8003	0.481409	1.00915	2.09625
2	152647800	152648130	FMNL2	protein_coding	ENSG00000157827	1e-156	+	152647800	152648130	0	1	330,	0	-156	-154	2.89	-49.9	-52.1	-1.74	12.0491	65.4223	5.42964	11.3909	21.2976	1.86971	7.53626	22.1394	2.93771	6.12177	4.71631	0.770416
2	152717306	152717577	PRPF40A	protein_coding	ENSG00000196504	2.5e-31	-	152717306	152717577	0	1	271,	0	-30.6	-29.5	2.67	-4.03	-4.82	-0.872	2.06652	6.35776	3.07655	3.78295	5.62727	1.48754	2.04776	17.9491	8.76523	3.15385	6.8116	2.15977
2	158624917	158631813	PKP4	protein_coding	ENSG00000144283	1e-201	+	158624917	158631813	0	2	510,61,	0,6835	-201	-199	4.2	-61.9	-64.3	-1.68	11.1809	45.5238	4.07156	11.73	28.2459	2.40801	4.71541	22.0605	4.67838	7.25739	13.2482	1.82548
2	158680512	158680663	PKP4	protein_coding	ENSG00000144283	1.3e-08	+	158680512	158680663	0	1	151,	0	-7.9	-7.1	1.66	-5.59	-6.51	-1.63	3.52335	16.0736	4.56202	3.77181	7.68423	2.03728	1.36116	3.46517	2.54576	2.22978	2.63672	1.1825
2	158681171	158681411	PKP4	protein_coding	ENSG00000144283	6e-06	+	158681171	158681411	0	1	240,	0	-5.22	-4.49	1.88	-4.57	-5.41	-1.96	1.05005	4.24496	4.04261	3.79696	4.00586	1.05502	0.428197	1.04971	2.45147	1.07916	1.35731	1.25775
2	161230976	161231546	TANK	protein_coding	ENSG00000136560	1e-109	+	161230976	161231546	0	1	570,	0	-109	-108	6.55	-2.84	-3.52	-0.706	2.21064	13.9571	6.31361	2.43805	11.3124	4.63994	1.11782	6.32377	5.65724	0.999641	3.20675	3.2079
2	169546374	169546644	FASTKD1	protein_coding	ENSG00000138399	4e-14	-	169546374	169546644	0	1	270,	0	-13.4	-12.5	4.26	-5.75	-6.68	-2.79	0.103709	6.49229	62.6011	1.26565	4.54305	3.58949	0.152248	1.57905	10.3716	0.287776	0.0670277	0.232917
2	169735568	169736168	KLHL23	protein_coding	ENSG00000213160	7.9e-89	+	169735568	169736168	0	1	600,	0	-88.1	-86.7	5.22	-10	-11.2	-1.57	1.3534	11.7361	8.67153	2.96163	13.2884	4.48686	0.342557	3.13299	9.14587	1.12232	2.38283	2.12312
2	169741385	169749659	KLHL23	protein_coding	ENSG00000213160	3.2e-37	+	169741385	169749659	0	2	152,238,	0,8036	-36.5	-35.3	4.44	-1.39	-1.86	-0.749	4.30791	13.2535	3.07655	5.37416	14.7059	2.73641	1.05402	3.18019	3.01719	2.52357	1.2065	0.478092
2	172081711	172082191	METAP1D	protein_coding	ENSG00000172878	2.5e-17	+	172081711	172082191	0	1	480,	0	-16.6	-15.6	11.1	-4.72	-5.57	-2.93	0.0583363	3.37099	57.7856	0.47462	2.03747	4.29283	0.0428197	0.888218	20.7432	0.161874	0.301625	1.86333
2	172504214	172504604	ITGA6	protein_coding	ENSG00000091409	3.2e-29	+	172504214	172504604	0	1	390,	0	-28.5	-27.4	6.43	-4.33	-5.15	-1.77	0.502589	4.26416	8.48439	0.525733	2.76266	5.25488	0.632414	3.97524	6.28582	1.26179	1.99536	1.58138
2	173954942	173955333	SP3	protein_coding	ENSG00000172845	1e-201	-	173954942	173955333	0	1	391,	0	-201	-199	6.72	-4.86	-5.72	-0.603	6.01565	34.3709	5.71359	5.71001	26.7505	4.68485	3.83734	20.8662	5.43767	4.50431	11.2473	2.497
2	177221508	177221898	HNRNPA3	protein_coding	ENSG00000170144	1e-109	+	177221508	177221898	0	1	390,	0	-109	-108	4.01	-5.73	-6.66	-0.899	4.5951	20.7062	4.50614	7.88599	24.9065	3.15832	1.73914	7.10574	4.08578	1.99229	4.59397	2.30587
2	182717980	182718190	DNAJC10	protein_coding	ENSG00000077232	1.3e-24	+	182717980	182718190	0	1	210,	0	-23.9	-22.8	2.74	-7.6	-8.66	-1.58	1.60008	14.6255	9.14047	4.44787	7.89333	1.77463	0.978735	6.09063	6.22296	1.23332	1.80975	1.46737
2	189033931	189034201	COL5A2	protein_coding	ENSG00000204262	2.5e-27	-	189033931	189034201	0	1	270,	0	-26.6	-25.5	1.63	-47	-49.1	-1.44	12.5488	55.4896	4.42192	11.2221	17.9266	1.59744	9.59161	15.3599	1.60139	19.4728	14.1428	0.726287
2	189475294	189475565	WDR75	protein_coding	ENSG00000115368	1e-43	+	189475294	189475565	0	1	271,	0	-43	-41.8	5.3	-9.75	-10.9	-1.59	2.06652	13.6001	6.58114	2.10164	9.29723	4.4238	0.606744	10.226	16.8539	1.24243	1.26883	1.02125
2	190371066	190371486	INPP1	protein_coding	ENSG00000151689	4e-20	+	190371066	190371486	0	1	420,	0	-19.4	-18.4	2.9	-6.16	-7.12	-1.58	1.66675	8.09752	4.85827	1.51878	4.30186	2.83244	0.734052	2.99918	4.08578	1.54165	2.413	1.5652
2	190931563	190932883	GLS	protein_coding	ENSG00000115419	7.9e-46	+	190931563	190932883	0	2	74,227,	0,1093	-45.1	-43.9	1.71	-52.4	-54.7	-1.58	12.2797	51.6164	4.2034	35.9513	60.026	1.66965	26.7673	84.4062	3.15333	15.8324	14.1894	0.896222
2	196926622	196927646	PGAP1	protein_coding	ENSG00000197121	7.9e-05	-	196926622	196927646	0	2	123,57,	0,967	-4.1	-3.41	1.53	-2.26	-2.87	-0.995	4.6669	9.82166	2.10454	2.78444	4.9728	1.78593	0.913486	5.70613	6.24654	6.90661	8.2444	1.1937
2	199932943	199933303	TYW5	protein_coding	ENSG00000162971	1.3e-34	-	199932943	199933303	0	1	360,	0	-33.9	-32.8	5.53	-1.4	-1.87	-0.873	1.01116	8.36506	8.27272	0.759392	5.8016	7.63979	0.342557	3.98352	11.6288	1.00721	2.413	2.39571
2	200981306	200987430	FAM126B	protein_coding	ENSG00000155744	1.6e-35	-	200981306	200987430	0	2	565,66,	0,6058	-34.8	-33.7	3.69	-8.16	-9.25	-1.12	4.74826	10.8746	2.29022	3.53821	7.27662	2.05658	4.33218	12.2234	2.82153	4.26875	3.95793	0.927187
2	201160560	201163153	CFLAR	protein_coding	ENSG00000003402	3.2e-28	+	201160560	201163153	0	2	383,158,	0,2435	-27.5	-26.4	5.04	-2.45	-3.07	-1.1	1.55276	6.64645	4.28041	1.72653	4.74913	2.75068	0.341924	1.75524	5.13342	0.670235	0.635586	0.948303
2	201262279	201266682	CASP8	protein_coding	ENSG00000064012	1.3e-09	+	201262279	201266682	0	2	18,222,	0,4181	-8.87	-8.05	2.78	-2.58	-3.22	-0.903	10.2672	17.9786	1.75108	7.21422	10.0147	1.38818	0.428197	1.45345	3.39434	0.647495	0.904874	1.3975
2	201281903	201285283	CASP8	protein_coding	ENSG00000064012	4e-47	+	201281903	201285283	0	2	12,468,	0,2912	-46.4	-45.2	5.93	-4.13	-4.93	-0.788	6.18364	16.418	2.65507	4.08173	10.2564	2.51276	0.513836	2.34166	4.55722	1.13312	0.603249	0.532381
2	201760860	201765532	ALS2	protein_coding	ENSG00000003393	5e-80	-	201760860	201765532	0	2	958,150,	0,4522	-79.3	-77.8	4.03	-25.3	-27	-1.38	2.88101	13.3731	4.64181	3.70101	9.42498	2.5466	2.81961	11.5786	4.10646	3.90367	6.19038	1.58579
2	202206594	202207069	SUMO1	protein_coding	ENSG00000116030	0	-	202206594	202207069	0	1	475,	0	-808	#NAME?	6.11	-18.3	-19.8	-0.81	10.0805	92.038	9.1303	12.3261	66.1993	5.37064	9.30314	60.1778	6.46855	9.70561	31.8135	3.27784
2	203107741	203107922	NBEAL1	protein_coding	ENSG00000144426	0.00035	+	203107741	203107922	0	1	181,	0	-3.45	-2.79	2.42	-1.64	-2.15	-2.11	0.154704	3.06266	19.7969	0.251732	0.64106	2.5466	0.22711	1.49895	6.60011	0.858557	0.699902	0.815208
[truncated: 859 more rows]
