# Supplementary material for: RNA m6A Demethylase ALKBH5 Protects Against Pancreatic Ductal Adenocarcinoma via Targeting Regulators of Iron Metabolism
Source: Front Cell Dev Biol. 2021 Oct 18;9:724282. doi: 10.3389/fcell.2021.724282 (PMC8558440; doi:10.3389/fcell.2021.724282)
Supplement: Supplementary file 6 [file Table_5.XLSX]

## Sheet: total_OE_up
Table S7 Up-regulated mRNAs in ALKBH5-overexpressing cells compared with control cells with criteria of logFC >0.58 & Pvalue <0.05 in total RNA m6A-seq data.
chr	start	end	gene_name	gene_type	description	gene_id	baseMean	log2FoldChange	lfcSE	stat	pvalue	padj	OE1_rpkm	EV1_rpkm	OE2_rpkm	EV2_rpkm
16	981808	986979	SOX8	protein_coding	SRY-box 8	ENSG00000005513	366.81	1.03462	0.429599	2.40834	0.0160252	0.697209	13.6408	9.56394	3.19086	1.11629
3	27372721	27484420	SLC4A7	protein_coding	solute carrier family 4 member 7	ENSG00000033867	813.161	0.926505	0.345501	2.68163	0.00732651	0.433479	11.3901	7.22491	7.50765	3.50697
18	54717860	54895516	RAB27B	protein_coding	RAB27B, member RAS oncogene family	ENSG00000041353	2026.4	1.12822	0.357198	3.15854	0.00158561	0.142408	25.0508	17.7508	44.0355	13.9523
18	79679801	79756623	CTDP1	protein_coding	CTD phosphatase subunit 1	ENSG00000060069	986.041	0.753663	0.339837	2.21772	0.0265741	0.916262	10.7871	7.96932	20.579	10.5256
X	46599252	46759172	SLC9A7	protein_coding	solute carrier family 9 member A7	ENSG00000065923	1253.68	0.768187	0.321786	2.38726	0.0169746	0.728215	16.6784	10.6048	10.4845	6.09848
15	73051710	73305206	NEO1	protein_coding	neogenin 1	ENSG00000067141	229.727	0.921656	0.44796	2.05745	0.0396428	0.999755	1.74111	0.884767	5.2913	3.0973
X	48476021	48486364	FTSJ1	protein_coding	FtsJ RNA 2'-O-methyltransferase 1	ENSG00000068438	668.696	0.871455	0.433245	2.01146	0.044277	0.999755	21.4261	21.9616	31.1857	9.70297
3	126437601	126475919	ZXDC	protein_coding	ZXD family zinc finger C	ENSG00000070476	620.35	0.695643	0.353752	1.96647	0.0492447	0.999755	5.77626	3.6394	13.9184	9.03036
2	70607618	70768225	ADD2	protein_coding	adducin 2	ENSG00000075340	598.095	1.01448	0.37362	2.71527	0.0066221	0.411813	3.49266	2.31603	8.6724	3.44976
14	103385392	103503831	MARK3	protein_coding	microtubule affinity regulating kinase 3	ENSG00000075413	1369.29	0.862262	0.322014	2.67772	0.00741258	0.436503	23.2801	14.636	9.77917	5.04211
18	62715450	62980433	PHLPP1	protein_coding	PH domain and leucine rich repeat protein phosphatase 1	ENSG00000081913	295.641	0.998037	0.414217	2.40945	0.0159765	0.697209	3.52121	1.77606	4.28744	2.28617
17	18183078	18209954	ALKBH5	protein_coding	alkB homolog 5, RNA demethylase	ENSG00000091542	6963.63	3.51324	0.370801	9.47474	2.67413e-21	1.1128e-17	489.423	27.4072	195.526	28.7709
X	48801377	48824982	HDAC6	protein_coding	histone deacetylase 6	ENSG00000094631	812.225	0.784367	0.369296	2.12396	0.0336739	0.999755	8.84155	7.36231	8.02363	3.47159
22	37905657	37942822	MICALL1	protein_coding	MICAL like 1	ENSG00000100139	1221.11	1.35328	0.344947	3.92315	8.73977e-05	0.0163474	14.1919	4.55184	40.2836	20.5216
22	27978014	28679865	TTC28	protein_coding	tetratricopeptide repeat domain 28	ENSG00000100154	520.743	1.2877	0.410492	3.13696	0.00170707	0.149028	5.13806	1.47542	5.23291	3.26576
22	35380361	35394214	HMOX1	protein_coding	heme oxygenase 1	ENSG00000100292	1112.9	1.9884	0.438102	4.53866	5.66128e-06	0.00168275	81.4934	41.741	28.2395	3.61047
22	41525804	41544606	POLR3H	protein_coding	RNA polymerase III subunit H	ENSG00000100413	226.001	0.932834	0.473424	1.9704	0.0487927	0.999755	1.39907	0.568236	6.91058	4.83858
14	32076114	32159728	ARHGAP5	protein_coding	Rho GTPase activating protein 5	ENSG00000100852	5032.09	0.673568	0.296649	2.27059	0.0231719	0.840924	59.735	37.7115	39.4948	26.3917
20	10637684	10674107	JAG1	protein_coding	jagged canonical Notch ligand 1	ENSG00000101384	5052.66	1.24087	0.364134	3.40773	0.000655054	0.0793951	92.6115	25.9412	54.1225	37.1262
20	37983007	38033468	TTI1	protein_coding	TELO2 interacting protein 1	ENSG00000101407	424.053	0.865537	0.383992	2.25405	0.024193	0.865403	6.61737	3.45081	16.3131	10.0764
X	48695554	48709012	SUV39H1	protein_coding	suppressor of variegation 3-9 homolog 1	ENSG00000101945	246.137	1.02704	0.460658	2.2295	0.0257805	0.901522	3.38022	2.38727	16.7438	6.2355
X	48508962	48520814	PORCN	protein_coding	porcupine O-acyltransferase	ENSG00000102312	165.043	1.21718	0.512737	2.37389	0.0176016	0.742358	8.60218	5.00195	3.82571	1.27382
13	44432143	44577147	TSC22D1	protein_coding	TSC22 domain family member 1	ENSG00000102804	2525.18	0.652754	0.308685	2.11463	0.0344616	0.999755	35.0005	21.1746	28.8342	20.6967
16	58462846	58513628	NDRG4	protein_coding	NDRG family member 4	ENSG00000103034	669.392	2.13025	0.355804	5.98715	2.13554e-09	3.80857e-06	13.3068	3.45519	5.65563	1.21408
16	84699978	84779922	USP10	protein_coding	ubiquitin specific peptidase 10	ENSG00000103194	1708.05	0.687627	0.312401	2.20111	0.0277285	0.930546	29.7345	19.6728	46.7306	29.2195
15	68578969	68727806	CORO2B	protein_coding	coronin 2B	ENSG00000103647	72.649	1.44698	0.689862	2.09749	0.0359505	0.999755	2.23387	0.585754	2.51101	1.36374
8	614746	738106	ERICH1	protein_coding	glutamate rich 1	ENSG00000104714	284.441	0.8502	0.420224	2.02321	0.0430518	0.999755	2.55297	1.64534	4.45185	2.28385
19	40665905	40690972	NUMBL	protein_coding	NUMB like endocytic adaptor protein	ENSG00000105245	744.62	0.727868	0.349451	2.08289	0.0372611	0.999755	16.1465	8.95501	12.0832	8.53097
19	11322046	11346270	RAB3D	protein_coding	RAB3D, member RAS oncogene family	ENSG00000105514	327.678	1.00939	0.405994	2.48622	0.0129107	0.612839	11.7763	5.95579	5.099	2.67447
19	12833951	12874951	MAST1	protein_coding	microtubule associated serine/threonine kinase 1	ENSG00000105613	274.83	1.01171	0.48192	2.09933	0.0357876	0.999755	6.8954	5.3889	1.2026	0.370918
4	140620765	140756120	TBC1D9	protein_coding	TBC1 domain family member 9	ENSG00000109436	87.0033	1.27655	0.627639	2.0339	0.041962	0.999755	1.1911	0.626944	3.03814	1.06319
6	11712054	11807046	ADTRP	protein_coding	androgen dependent TFPI regulating protein	ENSG00000111863	110.356	1.15527	0.565809	2.0418	0.0411711	0.999755	2.81422	1.29789	3.8915	1.82471
6	148747328	149076990	UST	protein_coding	uronyl 2-sulfotransferase	ENSG00000111962	58.2492	1.45805	0.731949	1.99201	0.0463698	0.999755	1.74218	0.701407	1.56876	0.553184
6	138161921	138344663	ARFGEF3	protein_coding	ARFGEF family member 3	ENSG00000112379	577.957	1.86753	0.391261	4.7731	1.81415e-06	0.000667207	2.07145	0.829045	10.2863	2.09712
2	119223831	119265652	STEAP3	protein_coding	STEAP3 metalloreductase	ENSG00000115107	522.141	0.797393	0.364316	2.18874	0.028616	0.94259	9.87454	5.83493	17.0497	10.2472
2	216632828	216664436	IGFBP2	protein_coding	insulin like growth factor binding protein 2	ENSG00000115457	95.5649	1.33318	0.624491	2.13482	0.0327756	0.996672	0.967637	0.573138	4.90775	1.44027
2	62673851	63046487	EHBP1	protein_coding	EH domain binding protein 1	ENSG00000115504	768.43	0.999872	0.342827	2.91655	0.00353923	0.249626	10.8902	5.37569	11.5028	6.25286
19	1000419	1009732	GRIN3B	protein_coding	glutamate ionotropic receptor NMDA type subunit 3B	ENSG00000116032	36.7474	2.20308	1.03623	2.12606	0.0334986	0.999755	2.21353	0.142752	0.904619	0.646239
2	221418027	221574202	EPHA4	protein_coding	EPH receptor A4	ENSG00000116106	1085.39	1.09496	0.329211	3.32601	0.000880996	0.0990843	14.7981	6.7273	20.963	10.8399
1	68098473	68233120	WLS	protein_coding	Wnt ligand secretion mediator	ENSG00000116729	76.5246	1.53646	0.681366	2.25497	0.024135	0.865403	0.680787	0.331879	4.57087	1.2426
1	39678648	39691689	HPCAL4	protein_coding	hippocalcin like 4	ENSG00000116983	43.1347	2.25307	1.091	2.06515	0.0389086	0.999755	2.01745	0.67647	0.0879643	0
1	243488233	243851079	AKT3	protein_coding	AKT serine/threonine kinase 3	ENSG00000117020	280.515	0.831149	0.421399	1.97236	0.0485688	0.999755	3.86357	2.1091	2.81005	1.74761
1	46175073	46185958	TSPAN1	protein_coding	tetraspanin 1	ENSG00000117472	218.88	1.23021	0.4587	2.68195	0.00731937	0.433479	7.96427	4.28909	16.5663	6.01706
18	31622247	31685836	B4GALT6	protein_coding	beta-1,4-galactosyltransferase 6	ENSG00000118276	118.354	2.62819	0.650494	4.04029	5.33846e-05	0.0110381	0.536402	0.176543	7.60095	0.742125
4	15604539	15681679	FBXL5	protein_coding	F-box and leucine rich repeat protein 5	ENSG00000118564	391.699	1.24221	0.395915	3.13757	0.00170355	0.149028	12.7695	4.81376	8.39933	4.28332
17	48611377	48614939	HOXB8	protein_coding	homeobox B8	ENSG00000120068	712.66	1.84574	0.38497	4.7945	1.6308e-06	0.000667207	25.0262	10.5046	81.9329	16.2945
17	48591257	48593961	HOXB5	protein_coding	homeobox B5	ENSG00000120075	129.362	1.54613	0.687455	2.24906	0.0245085	0.874181	4.23155	4.24538	13.7295	1.68196
1	244652935	244709033	DESI2	protein_coding	desumoylating isopeptidase 2	ENSG00000121644	1108.21	0.732068	0.330602	2.21435	0.0268045	0.916262	23.8435	16.9612	24.2526	13.2539
9	37800502	37867666	DCAF10	protein_coding	DDB1 and CUL4 associated factor 10	ENSG00000122741	436.051	0.788325	0.393838	2.00165	0.0453223	0.999755	6.13683	2.95994	5.46883	4.07816
6	2948159	2972165	SERPINB6	protein_coding	serpin family B member 6	ENSG00000124570	2095.12	1.2153	0.318376	3.81718	0.000134987	0.0230846	69.2958	26.7908	38.8576	20.0269
22	37943050	37953669	C22orf23	protein_coding	chromosome 22 open reading frame 23	ENSG00000128346	29.6192	2.32536	1.17798	1.97403	0.0483788	0.999755	1.10993	0.0339545	2.2403	1.62496
X	69505241	69532508	FAM155B	protein_coding	family with sequence similarity 155 member B	ENSG00000130054	87.8103	1.23867	0.617716	2.00525	0.0449364	0.999755	2.47008	1.05042	3.11071	1.40896
2	240713764	240820308	KIF1A	protein_coding	kinesin family member 1A	ENSG00000130294	2372.5	1.02844	0.388693	2.64589	0.00814765	0.458177	17.7828	15.7298	28.3144	8.24438
19	50311937	50333515	KCNC3	protein_coding	potassium voltage-gated channel subfamily C member 3	ENSG00000131398	187.375	0.973114	0.484733	2.00752	0.0446938	0.999755	3.64304	2.42504	3.21257	1.33508
X	118727572	118794539	IL13RA1	protein_coding	interleukin 13 receptor subunit alpha 1	ENSG00000131724	1158.96	1.032	0.333027	3.09885	0.0019427	0.160614	29.2499	12.8912	35.082	20.4151
1	46261196	46303608	LRRC41	protein_coding	leucine rich repeat containing 41	ENSG00000132128	1516.56	0.736054	0.321307	2.29081	0.0219744	0.83028	21.0518	11.7918	18.157	12.5417
3	128153454	128408646	EEFSEC	protein_coding	eukaryotic elongation factor, selenocysteine-tRNA specific	ENSG00000132394	324.668	1.11671	0.411583	2.71321	0.00666343	0.411813	14.4722	5.99729	18.8221	10.3428
15	34140674	34210096	KATNBL1	protein_coding	katanin regulatory subunit B1 like 1	ENSG00000134152	134.211	1.13246	0.527159	2.14822	0.031696	0.983399	1.95991	0.928922	2.63881	1.24293
9	86264546	86283102	ISCA1	protein_coding	iron-sulfur cluster assembly 1	ENSG00000135070	185.736	1.10424	0.477148	2.31426	0.0206535	0.808269	5.40376	2.35313	8.94171	4.75176
12	119989869	120094494	BICDL1	protein_coding	BICD family like cargo adaptor 1	ENSG00000135127	170.11	1.0352	0.493687	2.09687	0.036005	0.999755	4.54565	2.66183	2.46733	1.06785
11	32829943	32858123	PRRG4	protein_coding	proline rich and Gla domain 4	ENSG00000135378	2141.48	1.44518	0.405391	3.5649	0.000364002	0.0516386	45.3268	9.59888	53.151	36.1875
2	130836916	131047263	ARHGEF4	protein_coding	Rho guanine nucleotide exchange factor 4	ENSG00000136002	413.596	0.986698	0.381913	2.58357	0.00977848	0.508644	4.63384	2.48655	4.6153	2.35028
13	52377167	52406494	THSD1	protein_coding	thrombospondin type 1 domain containing 1	ENSG00000136114	670.64	0.829194	0.348923	2.37644	0.0174808	0.739764	26.8809	15.6682	17.7303	10.344
18	11688956	11885685	GNAL	protein_coding	G protein subunit alpha L	ENSG00000141404	204.667	1.27147	0.460965	2.75827	0.00581077	0.377821	3.27725	1.50669	2.74964	1.09994
1	161505430	161524013	FCGR2A	protein_coding	Fc fragment of IgG receptor IIc (gene/pseudogene)	ENSG00000143226	400.449	1.63456	0.426863	3.82924	0.000128538	0.0222871	14.8674	3.46679	4.91182	2.37503
3	61561569	62297613	PTPRG	protein_coding	protein tyrosine phosphatase receptor type G	ENSG00000144724	241.251	1.54138	0.552679	2.78892	0.00528844	0.351175	2.15353	0.352181	2.04082	1.53911
3	142724074	142807888	TRPC1	protein_coding	transient receptor potential cation channel subfamily C member 1	ENSG00000144935	76.3315	1.54917	0.655233	2.3643	0.0180642	0.746875	1.91428	0.720366	2.41674	0.804687
5	38845858	38945596	OSMR	protein_coding	oncostatin M receptor	ENSG00000145623	672.154	0.840456	0.366964	2.2903	0.0220041	0.83028	9.07009	4.20013	12.6551	9.11997
6	89146050	89165565	PM20D2	protein_coding	peptidase M20 domain containing 2	ENSG00000146281	221.099	1.05655	0.454056	2.32692	0.0199694	0.78989	2.75167	1.27671	9.36371	4.97544
X	118495898	118686163	DOCK11	protein_coding	dedicator of cytokinesis 11	ENSG00000147251	1557.59	1.02921	0.316242	3.2545	0.00113592	0.117903	24.7658	12.0675	31.7699	16.7953
9	2621834	2660053	VLDLR	protein_coding	very low density lipoprotein receptor	ENSG00000147852	71.4022	1.51914	0.764791	1.98635	0.0469947	0.999755	0.514938	0.43465	1.69189	0.259472
9	19108375	19149290	PLIN2	protein_coding	perilipin 2	ENSG00000147872	458.304	0.793488	0.380277	2.0866	0.036924	0.999755	9.28172	6.52303	11.2939	5.73722
2	6917392	7068286	RNF144A	protein_coding	ring finger protein 144A	ENSG00000151692	186.823	0.993906	0.471776	2.10674	0.0351405	0.999755	3.24465	1.71246	3.68171	1.88738
2	33436324	33564750	RASGRP3	protein_coding	RAS guanyl releasing protein 3	ENSG00000152689	91.4146	1.36932	0.624378	2.19309	0.0283006	0.938828	1.55362	0.540631	0.463253	0.217954
6	7726797	7881422	BMP6	protein_coding	bone morphogenetic protein 6	ENSG00000153162	64.8727	2.03282	0.872289	2.33044	0.019783	0.789046	0.882582	0.78623	7.0339	0.508467
1	77282051	77559969	AK5	protein_coding	adenylate kinase 5	ENSG00000154027	536.637	0.844634	0.402403	2.09898	0.035819	0.999755	9.02139	7.66061	7.69626	2.99151
11	124883691	124898500	ROBO4	protein_coding	roundabout guidance receptor 4	ENSG00000154133	121.935	1.50872	0.72162	2.09074	0.0365513	0.999755	0.683778	0.79915	4.75391	0.545535
10	99610522	99620609	SLC25A28	protein_coding	solute carrier family 25 member 28	ENSG00000155287	285.894	1.33322	0.420424	3.17112	0.0015185	0.139389	20.9148	8.0063	20.8416	9.20498
10	69220303	69267559	HKDC1	protein_coding	hexokinase domain containing 1	ENSG00000156510	388.594	2.36643	0.478665	4.94381	7.66094e-07	0.000398497	22.3524	2.54767	3.73041	1.37499
3	12004402	12191400	SYN2	protein_coding	synapsin II	ENSG00000157152	78.6057	1.86582	0.672308	2.77524	0.00551602	0.362432	2.52136	0.521966	1.25959	0.497462
2	96143166	96145440	DUSP2	protein_coding	dual specificity phosphatase 2	ENSG00000158050	1043.51	0.808357	0.398939	2.02627	0.0427375	0.999755	92.1488	77.9402	3.20807	1.14973
8	23841915	23854807	STC1	protein_coding	stanniocalcin 1	ENSG00000159167	1220.82	5.63562	0.399209	14.1169	2.98647e-45	1.86415e-41	28.1017	0.921912	82.73	1.09509
16	67644919	67657569	CARMIL2	protein_coding	capping protein regulator and myosin 1 linker 2	ENSG00000159753	242.512	1.39733	0.535861	2.60763	0.00911708	0.494859	3.48007	2.78827	4.19528	0.786859
17	75667116	75708062	SAP30BP	protein_coding	SAP30 binding protein	ENSG00000161526	954.478	0.717078	0.338688	2.11722	0.034241	0.999755	10.3271	5.74037	15.9008	11.3448
17	8377520	8383213	RPL26	protein_coding	ribosomal protein L26	ENSG00000161970	948.041	0.806088	0.332262	2.42606	0.0152635	0.692909	53.4784	32.873	30.1933	17.2363
1	56494747	56645301	PLPP3	protein_coding	phospholipid phosphatase 3	ENSG00000162407	83.2587	1.45773	0.703786	2.07127	0.0383331	0.999755	2.07946	1.43246	1.66797	0.324714
1	6590724	6614607	KLHL21	protein_coding	kelch like family member 21	ENSG00000162413	1461.79	0.839632	0.330231	2.54256	0.0110044	0.551723	27.9596	13.6079	20.1763	13.8993
1	8317826	8344167	SLC45A1	protein_coding	solute carrier family 45 member 1	ENSG00000162426	432.612	1.01052	0.405303	2.49324	0.0126583	0.604192	26.031	10.1631	8.94721	6.11816
1	64745095	64833232	RAVER2	protein_coding	ribonucleoprotein, PTB binding 2	ENSG00000162437	428.269	0.89526	0.379369	2.35987	0.0182814	0.746875	9.23224	5.29841	6.80245	3.67607
19	52397849	52418412	ZNF528	protein_coding	zinc finger protein 528	ENSG00000167555	100.302	1.29952	0.616589	2.1076	0.0350658	0.999755	0.851417	0.256239	2.2003	1.25469
17	1716523	1738599	WDR81	protein_coding	WD repeat domain 81	ENSG00000167716	831.825	0.922803	0.402609	2.29206	0.0219025	0.83028	4.77506	1.63758	19.1956	16.3579
19	8363289	8374373	ANGPTL4	protein_coding	angiopoietin like 4	ENSG00000167772	499.383	0.804784	0.384786	2.09151	0.0364824	0.999755	27.5607	20.6948	14.4555	6.71216
18	8705661	8832778	MTCL1	protein_coding	microtubule crosslinking factor 1	ENSG00000168502	1816.62	0.791045	0.325565	2.42976	0.0151088	0.692909	13.6075	6.81073	19.3684	13.8556
10	6144934	6235545	PFKFB3	protein_coding	6-phosphofructo-2-kinase/fructose-2,6-biphosphatase 3	ENSG00000170525	1580.94	0.683318	0.341034	2.00367	0.0451056	0.999755	51.2113	25.8069	10.7507	8.93433
6	2887266	2903280	SERPINB9	protein_coding	serpin family B member 9	ENSG00000170542	1306.53	0.673913	0.319916	2.10653	0.0351583	0.999755	37.465	24.4914	31.4375	20.2768
17	48621159	48626356	HOXB9	protein_coding	homeobox B9	ENSG00000170689	1233.89	1.42135	0.386289	3.67949	0.000233704	0.0361565	51.7903	32.4828	72.2448	17.1734
5	659862	693395	TPPP	protein_coding	tubulin polymerization promoting protein	ENSG00000171368	240.783	1.23993	0.511884	2.42228	0.0154235	0.693291	8.2465	2.09996	1.72504	1.34131
1	84811602	84893213	LPAR3	protein_coding	lysophosphatidic acid receptor 3	ENSG00000171517	373.555	1.47607	0.421207	3.50438	0.000457666	0.0607819	17.7007	8.9893	7.16993	1.90934
2	10042849	10054836	KLF11	protein_coding	Kruppel like factor 11	ENSG00000172059	257.771	0.928491	0.446443	2.07975	0.0375482	0.999755	8.49048	5.81761	3.36704	1.43013
10	73782047	73783652	CHCHD1	protein_coding	coiled-coil-helix-coiled-coil-helix domain containing 1	ENSG00000172586	316.898	0.979627	0.414513	2.36332	0.018112	0.746875	23.3611	10.5275	27.8428	17.0208
17	48540894	48544989	HOXB2	protein_coding	homeobox B2	ENSG00000173917	448.804	0.900867	0.453882	1.9848	0.0471663	0.999755	16.3012	16.2739	28.9989	8.90378
3	84958981	86074429	CADM2	protein_coding	cell adhesion molecule 2	ENSG00000175161	296.722	1.86285	0.417514	4.46175	8.12921e-06	0.00236012	4.21455	1.14865	4.10701	1.22292
14	105300563	105398147	PACS2	protein_coding	phosphofurin acidic cluster sorting protein 2	ENSG00000179364	673.545	0.736785	0.347994	2.11723	0.0342399	0.999755	5.65218	3.58642	6.65151	4.05077
9	86944363	86947189	GAS1	protein_coding	growth arrest specific 1	ENSG00000180447	235.698	1.04413	0.479312	2.17839	0.0293769	0.950107	3.67993	1.27019	16.6748	11.6789
16	58295080	58406144	GINS3	protein_coding	GINS complex subunit 3	ENSG00000181938	193.112	1.23819	0.5383	2.30018	0.0214379	0.823478	5.11382	1.25388	4.17241	3.2436
2	3497361	3519736	ADI1	protein_coding	acireductone dioxygenase 1	ENSG00000182551	1758.18	1.12589	0.334829	3.36259	0.000772139	0.0918036	49.354	18.5607	26.8168	16.0894
19	57599885	57612722	ZNF530	protein_coding	zinc finger protein 530	ENSG00000183647	54.8591	2.26933	0.961346	2.36057	0.0182467	0.746875	0.41064	0.0155532	2.59157	1.40819
X	3604370	3713608	PRKX	protein_coding	protein kinase X-linked	ENSG00000183943	333.228	0.849487	0.415698	2.04352	0.0410011	0.999755	5.64338	2.62544	6.29146	4.45995
12	64264762	64391192	C12orf56	protein_coding	chromosome 12 open reading frame 56	ENSG00000185306	59.9447	2.10043	0.735823	2.85454	0.00430998	0.294021	1.78312	0.482211	1.28469	0.275165
2	73986404	74108176	TET3	protein_coding	tet methylcytosine dioxygenase 3	ENSG00000187605	709.033	0.771292	0.346639	2.22506	0.0260773	0.908503	5.98248	3.93138	7.17801	4.02354
15	71096952	71783383	THSD4	protein_coding	thrombospondin type 1 domain containing 4	ENSG00000187720	428.031	1.10337	0.460066	2.39828	0.0164721	0.709095	3.87317	3.0708	1.74735	0.497281
1	998962	1000172	HES4	protein_coding	hes family bHLH transcription factor 4	ENSG00000188290	971.508	1.0596	0.342693	3.09199	0.00198821	0.162228	143.703	85.323	45.0534	18.604
17	47844908	47855874	SP6	protein_coding	Sp6 transcription factor	ENSG00000189120	45.3368	2.56518	0.866415	2.96068	0.00306958	0.227432	1.42097	0.421436	2.01369	0.198218
9	135479079	135488893	PPP1R26	protein_coding	protein phosphatase 1 regulatory subunit 26	ENSG00000196422	1838.34	0.823062	0.32432	2.53781	0.0111548	0.554254	42.8957	21.1577	36.4174	25.3183
3	108043298	108091025	CD47	protein_coding	CD47 molecule	ENSG00000196776	224.764	0.966592	0.464413	2.08132	0.0374044	0.999755	3.09533	2.18513	3.5825	1.41955
X	49071470	49101170	WDR45	protein_coding	WD repeat domain 45	ENSG00000196998	463.597	0.857172	0.407796	2.10196	0.0355564	0.999755	9.97272	8.20418	8.50221	3.35199
3	126607052	126655155	TXNRD3	protein_coding	thioredoxin reductase 3	ENSG00000197763	146.723	1.01773	0.517247	1.96758	0.0491163	0.999755	3.40529	2.06971	9.00104	3.89987
17	29589769	29614761	ANKRD13B	protein_coding	ankyrin repeat domain 13B	ENSG00000198720	660.517	1.01386	0.350066	2.8962	0.00377706	0.26196	23.8252	12.3845	14.6629	7.42442
MT	14747	15887	MT-CYB	protein_coding	cytochrome b	ENSG00000198727	9386.78	0.884376	0.387082	2.28472	0.022329	0.839624	288.064	92.2233	1486.78	1457.25
MT	10059	10404	MT-ND3	protein_coding	NADH dehydrogenase, subunit 3 (complex I)	ENSG00000198840	690.248	1.31619	0.467526	2.81522	0.00487435	0.325409	58.1484	11.5062	409.735	332.958
MT	3307	4262	MT-ND1	protein_coding	NADH dehydrogenase, subunit 1 (complex I)	ENSG00000198888	11406.8	1.02452	0.420952	2.43381	0.0149409	0.690822	557.958	140.527	2010.45	2064.44
MT	8527	9207	MT-ATP6	protein_coding	ATP synthase F0 subunit 6	ENSG00000198899	8067.16	0.781319	0.371659	2.10225	0.0355316	0.999755	952.175	350.646	1634.65	1610.73
MT	9207	9990	MT-CO3	protein_coding	cytochrome c oxidase III	ENSG00000198938	11003	0.911345	0.37629	2.42192	0.0154386	0.693291	842.353	276.501	2289.06	2112.32
1	149852619	149854274	HIST2H3A	protein_coding	histone cluster 2 H3 family member a	ENSG00000203852	146.888	1.27706	0.553146	2.30872	0.0209591	0.810073	4.14856	1.17846	18.7138	11.3405
4	182143987	182803024	TENM3	protein_coding	teneurin transmembrane protein 3	ENSG00000218336	134.797	1.37181	0.665432	2.06153	0.0392521	0.999755	1.04015	0.156344	1.57355	1.55036
16	88427471	88440757	ZNF469	protein_coding	zinc finger protein 469	ENSG00000225614	211.252	1.71655	0.464844	3.69274	0.000221853	0.0350584	2.09774	0.564002	2.28636	0.843482
10	49455368	49539538	ERCC6	protein_coding	piggyBac transposable element derived 3	ENSG00000225830	837.53	1.36351	0.422286	3.22888	0.00124278	0.122869	4.41547	3.19951	8.9502	1.99678
MT	8366	8572	MT-ATP8	protein_coding	ATP synthase F0 subunit 8	ENSG00000228253	2549.43	1.1854	0.361089	3.28284	0.00102765	0.109651	1016.52	309.229	2026.36	1376.96
18	11851396	11854449	CHMP1B	protein_coding	charged multivesicular body protein 1B	ENSG00000255112	416.197	0.943099	0.445829	2.11538	0.0343975	0.999755	26.3836	8.86946	5.63106	4.95909
11	10507887	10509189	MTRNR2L8	protein_coding	MT-RNR2 like 8	ENSG00000255823	180.258	1.01446	0.509799	1.98992	0.0466	0.999755	19.8847	7.06926	12.8632	9.53105
17	22523111	22524663	MTRNR2L1	protein_coding	MT-RNR2 like 1	ENSG00000256618	270.001	1.55178	0.427507	3.62984	0.000283597	0.041652	28.5013	10.1535	16.1326	5.65624
19	51964343	51986856	ZNF350	protein_coding	zinc finger protein 350	ENSG00000256683	32.9557	1.88559	0.953704	1.97713	0.0480273	0.999755	0.69191	0.154781	1.4232	0.489376
1	145992435	145996600	TXNIP	protein_coding	thioredoxin interacting protein	ENSG00000265972	4122.22	1.13545	0.309154	3.67275	0.000239952	0.0365312	238.711	99.1004	20.6379	11.1133
6	26172059	26184655	HIST1H2BE	protein_coding	histone cluster 1 H2B family member e	ENSG00000274290	754.547	0.763576	0.347213	2.19916	0.0278666	0.932672	24.4883	13.5588	43.2258	29.0207
6	27873199	27873510	HIST1H4L	protein_coding	histone cluster 1 H4 family member l	ENSG00000275126	1080.67	0.833077	0.330919	2.51746	0.0118204	0.571962	163.257	88.3195	689.133	429.434
6	26199520	26200715	HIST1H2BF	protein_coding	histone cluster 1 H2B family member f	ENSG00000277224	880.53	0.751094	0.351008	2.13982	0.0323692	0.992866	29.5414	15.0771	143.79	105.695
6	27810064	27811300	HIST1H3H	protein_coding	histone cluster 1 H3 family member h	ENSG00000278828	770.411	0.839592	0.348412	2.40976	0.0159629	0.697209	29.3556	15.2715	123.075	78.8474

## Sheet: total_OE_down
Table S7 Down-regulated mRNAs in ALKBH5-overexpressing cells compared with control cells with criteria of logFC <-0.58 & Pvalue <0.05 in total RNA m6A-seq data.
chr	start	end	gene_name	gene_type	description	gene_id	baseMean	log2FoldChange	lfcSE	stat	pvalue	padj	OE1_rpkm	EV1_rpkm	OE2_rpkm	EV2_rpkm
7	92198969	92246166	KRIT1	protein_coding	KRIT1 ankyrin repeat containing	ENSG00000001631	150.28	-1.1206	0.565485	-1.98166	0.0475173	0.999755	0.442941	1.63572	3.06745	4.42667
7	1815793	2233243	MAD1L1	protein_coding	mitotic arrest deficient 1 like 1	ENSG00000002822	1392.86	-0.759469	0.319346	-2.3782	0.0173975	0.738744	11.1039	18.6678	14.9598	27.3575
7	105014179	105114361	KMT2E	protein_coding	lysine methyltransferase 2E	ENSG00000005483	613.257	-1.17708	0.358157	-3.2865	0.00101441	0.109651	2.89188	7.6108	4.65275	9.71279
7	75842602	75888926	RHBDD2	protein_coding	rhomboid domain containing 2	ENSG00000005486	702.99	-0.795681	0.361405	-2.20164	0.0276911	0.930546	25.3298	37.9594	12.2665	26.555
7	98291651	98401068	BAIAP2L1	protein_coding	BAI1 associated protein 2 like 1	ENSG00000006453	327.124	-0.931055	0.431692	-2.15676	0.0310246	0.975425	7.01606	10.4776	1.61928	4.31393
16	58059	76355	RHBDF1	protein_coding	rhomboid 5 homolog 1	ENSG00000007384	183.649	-0.972382	0.47527	-2.04596	0.0407604	0.999755	2.39666	5.09925	2.04294	3.96554
6	142751467	142945201	HIVEP2	protein_coding	human immunodeficiency virus type I enhancer binding protein 2	ENSG00000010818	280.113	-0.886167	0.420336	-2.10824	0.0350106	0.999755	1.90784	3.87352	1.62552	2.93377
7	36389806	36453791	ANLN	protein_coding	anillin actin binding protein	ENSG00000011426	3977.55	-0.982148	0.316705	-3.10114	0.00192774	0.16044	25.2867	65.5446	61.3771	99.2541
3	170418865	170860380	CLDN11	protein_coding	claudin 11	ENSG00000013297	359.752	-2.11912	0.419439	-5.05228	4.36567e-07	0.000272505	1.93618	11.6212	1.7656	5.94219
1	12166943	12209228	TNFRSF1B	protein_coding	TNF receptor superfamily member 1B	ENSG00000028137	156.025	-3.00959	0.630577	-4.77277	1.81713e-06	0.000667207	1.33388	4.9171	0.433513	8.70861
2	212999691	213152427	IKZF2	protein_coding	IKAROS family zinc finger 2	ENSG00000030419	130.722	-2.55186	0.556521	-4.58538	4.53162e-06	0.00137982	0.152346	0.854594	0.42792	2.77989
8	100257060	100336218	RNF19A	protein_coding	ring finger protein 19A, RBR E3 ubiquitin protein ligase	ENSG00000034677	190.705	-0.962762	0.474791	-2.02776	0.0425847	0.999755	1.54594	3.7018	2.40277	4.10163
1	186311652	186375693	TPR	protein_coding	translocated promoter region, nuclear basket protein	ENSG00000047410	2639.01	-0.930419	0.34654	-2.68489	0.00725543	0.433382	6.9614	19.9483	23.2694	31.7372
7	26152240	26187125	NFE2L3	protein_coding	nuclear factor, erythroid 2 like 3	ENSG00000050344	540.77	-1.23715	0.371953	-3.32609	0.000880729	0.0990843	3.3261	9.71864	11.9983	24.6655
12	19129752	19376400	PLEKHA5	protein_coding	pleckstrin homology domain containing A5	ENSG00000052126	104.109	-1.73628	0.650799	-2.66792	0.00763235	0.443173	0.0625215	0.410261	0.924537	1.95373
7	152134922	152436005	KMT2C	protein_coding	lysine methyltransferase 2C	ENSG00000055609	1468.37	-0.793001	0.327063	-2.42461	0.0153247	0.693165	4.85494	7.498	4.74367	9.89391
9	120902393	120929173	TRAF1	protein_coding	TNF receptor associated factor 1	ENSG00000056558	117.325	-1.71313	0.598888	-2.86051	0.00422959	0.290122	0.82179	1.75514	0.676816	3.6479
12	32790745	32896840	PKP2	protein_coding	plakophilin 2	ENSG00000057294	64.5214	-1.84707	0.761292	-2.42623	0.0152564	0.692909	0.710677	1.59603	0.111552	0.759798
7	128954180	129055173	TNPO3	protein_coding	transportin 3	ENSG00000064419	1112.92	-0.666074	0.326371	-2.04085	0.041266	0.999755	12.0895	21.2182	22.3467	34.4186
11	17208153	17349974	NUCB2	protein_coding	nucleobindin 2	ENSG00000070081	1663.67	-1.27182	0.390993	-3.25279	0.00114276	0.117903	14.0859	21.3487	6.18203	25.5925
7	24796539	24981634	OSBPL3	protein_coding	oxysterol binding protein like 3	ENSG00000070882	463.13	-1.41004	0.378889	-3.72151	0.000198034	0.0318698	2.05979	6.43766	3.81515	9.27401
3	196027183	196082189	TFRC	protein_coding	transferrin receptor	ENSG00000072274	3783.43	-0.81558	0.399581	-2.04109	0.0412417	0.999755	6.06006	20.7055	84.0859	82.507
14	67241109	67335819	MPP5	protein_coding	membrane palmitoylated protein 5	ENSG00000072415	330.644	-0.897069	0.412521	-2.1746	0.02966	0.950346	1.65012	3.90173	3.37481	5.33533
15	84980440	85139145	PDE8A	protein_coding	phosphodiesterase 8A	ENSG00000073417	703.397	-0.78283	0.347227	-2.25452	0.0241633	0.865403	5.02787	8.56241	6.92964	12.9186
6	155395370	155455903	NOX3	protein_coding	NADPH oxidase 3	ENSG00000074771	49.7803	-2.9359	0.939919	-3.12357	0.00178674	0.152779	0.720933	1.9114	0.256501	6.62566
3	197042560	197299300	DLG1	protein_coding	discs large MAGUK scaffold protein 1	ENSG00000075711	2663.05	-0.758803	0.333123	-2.27785	0.0227358	0.840348	18.8953	25.3464	13.4265	30.7646
10	102394110	102402529	NFKB2	protein_coding	nuclear factor kappa B subunit 2	ENSG00000077150	790.832	-1.01115	0.342294	-2.95404	0.00313648	0.22765	12.9136	25.5388	7.59263	16.7528
2	209424058	209734118	MAP2	protein_coding	microtubule associated protein 2	ENSG00000078018	42.3252	-3.92056	0.938901	-4.1757	2.97076e-05	0.00662268	0.0509437	0.709097	0.0302088	0.541566
4	74097035	74099293	CXCL2	protein_coding	C-X-C motif chemokine ligand 2	ENSG00000081041	62.8526	-1.47576	0.738855	-1.99736	0.0457865	0.999755	0.719716	3.12246	4.1902	8.48124
18	57646426	57803101	ATP8B1	protein_coding	ATPase phospholipid transporting 8B1	ENSG00000081923	320.978	-0.995082	0.469612	-2.11894	0.0340953	0.999755	5.00158	6.32518	1.24671	4.2955
7	151238764	151277896	SMARCD3	protein_coding	SWI/SNF related, matrix associated, actin dependent regulator of chromatin, subfamily d, member 3	ENSG00000082014	170.794	-1.1201	0.491257	-2.28007	0.0226037	0.840348	2.19019	4.41517	1.49468	3.7683
11	44564427	44620363	CD82	protein_coding	CD82 molecule	ENSG00000085117	136.589	-2.71565	0.634842	-4.27768	1.88854e-05	0.00481153	0.992567	3.15789	0.559864	8.29355
8	26514022	26658178	DPYSL2	protein_coding	dihydropyrimidinase like 2	ENSG00000092964	2570.34	-0.868676	0.340431	-2.5517	0.01072	0.539629	11.6348	30.9147	39.4833	53.3101
1	218346235	218444619	TGFB2	protein_coding	transforming growth factor beta 2	ENSG00000092969	245.407	-2.44761	0.469984	-5.20785	1.91039e-07	0.000149058	1.65763	7.15298	1.03379	7.70337
10	91923769	92030325	BTAF1	protein_coding	B-TFIID TATA-box binding protein associated factor 1	ENSG00000095564	547.361	-0.838246	0.392321	-2.13664	0.0326277	0.995902	2.91245	7.61876	7.20748	9.50811
14	58427385	58551289	KIAA0586	protein_coding	KIAA0586	ENSG00000100578	327.196	-1.10211	0.45674	-2.413	0.015822	0.697209	0.664952	2.24588	3.89162	5.84943
20	36890229	36951843	SAMHD1	protein_coding	SAM and HD domain containing deoxynucleoside triphosphate triphosphohydrolase 1	ENSG00000101347	147.171	-1.04901	0.528394	-1.98528	0.0471136	0.999755	0.623378	1.71989	3.41351	5.83196
X	100674491	100732123	SYTL4	protein_coding	synaptotagmin like 4	ENSG00000102362	46.7352	-1.74737	0.83689	-2.08794	0.0368035	0.999755	0.158551	0.924799	0.399577	0.856344
15	51447711	51622833	DMXL2	protein_coding	Dmx like 2	ENSG00000104093	300.559	-1.01276	0.425177	-2.38196	0.0172208	0.734775	0.881418	2.32935	1.8778	3.12254
8	133237171	133302022	NDRG1	protein_coding	N-myc downstream regulated 1	ENSG00000104419	209.917	-1.14456	0.571752	-2.00185	0.0453004	0.999755	0.919186	4.68861	0.888687	0.894242
19	46774883	46788594	SLC1A5	protein_coding	solute carrier family 1 member 5	ENSG00000105281	1259.57	-0.717622	0.324244	-2.21322	0.0268825	0.916262	21.8848	41.5844	30.2863	46.2715
19	10289981	10296778	ICAM5	protein_coding	intercellular adhesion molecule 5	ENSG00000105376	928.573	-0.774039	0.365993	-2.1149	0.0344382	0.999755	29.7243	40.5096	2.5478	6.02287
7	92604921	92836594	CDK6	protein_coding	cyclin dependent kinase 6	ENSG00000105810	1993.81	-0.714629	0.309309	-2.3104	0.0208659	0.810073	8.49346	15.1411	14.3689	23.2982
7	103312474	103344873	DNAJC2	protein_coding	DnaJ heat shock protein family (Hsp40) member C2	ENSG00000105821	1042.29	-0.694259	0.348461	-1.99236	0.0463319	0.999755	9.00093	19.6224	12.9534	16.7048
7	19695462	19709087	TWISTNB	protein_coding	TWIST neighbor	ENSG00000105849	457.67	-1.05084	0.416674	-2.52196	0.0116703	0.57016	5.00905	16.2685	8.53956	12.1504
7	135926761	135977353	MTPN	protein_coding	myotrophin	ENSG00000105887	965.011	-0.691144	0.335145	-2.06222	0.0391867	0.999755	14.481	27.5024	21.4135	31.5606
7	116287380	116508541	CAV2	protein_coding	caveolin 2	ENSG00000105971	90.1915	-2.09199	0.626348	-3.33998	0.000837858	0.0968502	0.354256	1.90476	0.554579	2.02634
7	116524785	116561184	CAV1	protein_coding	caveolin 1	ENSG00000105974	145.558	-3.57494	0.745417	-4.7959	1.6195e-06	0.000667207	0.0961716	4.72346	1.6253	7.24727
7	73699206	73719672	STX1A	protein_coding	syntaxin 1A	ENSG00000106089	1202.23	-0.741723	0.32572	-2.27718	0.0227755	0.840348	29.0735	54.9157	10.8263	17.1696
7	76302544	76304295	HSPB1	protein_coding	heat shock protein family B (small) member 1	ENSG00000106211	12002.6	-0.705528	0.310185	-2.27454	0.0229337	0.840348	777.457	1072.37	221.979	459.542
7	123681935	123749067	WASL	protein_coding	WASP like actin nucleation promoting factor	ENSG00000106299	648.382	-0.783255	0.35213	-2.22434	0.0261257	0.908503	11.3302	19.2557	7.5781	14.1832
7	100539211	100568219	AGFG2	protein_coding	ArfGAP with FG repeats 2	ENSG00000106351	96.9089	-2.07726	0.618314	-3.35955	0.000780699	0.0919457	0.340401	1.95225	1.01988	3.48353
7	148807383	148884321	EZH2	protein_coding	enhancer of zeste 2 polycomb repressive complex 2 subunit	ENSG00000106462	788.522	-0.729291	0.3403	-2.14308	0.0321064	0.989131	9.24568	16.6411	15.0383	24.6501
10	99875577	100009919	DNMBP	protein_coding	dynamin binding protein	ENSG00000107554	988.982	-0.714706	0.331838	-2.15378	0.0312577	0.977999	3.17825	5.63711	14.3103	23.3414
10	71212570	71302864	UNC5B	protein_coding	unc-5 netrin receptor B	ENSG00000107731	73.2845	-1.35097	0.68574	-1.97009	0.0488282	0.999755	0.516467	1.93984	0.472145	0.870788
10	71747559	71773498	C10orf54	protein_coding	V-set immunoregulatory receptor	ENSG00000107738	43.7765	-1.91753	0.843863	-2.27232	0.0230671	0.840348	0.421051	1.65926	0.187257	0.728507
4	74445134	74455009	AREG	protein_coding	amphiregulin	ENSG00000109321	1227.92	-0.779934	0.322522	-2.41823	0.0155962	0.695893	60.3866	111.455	33.3186	57.1003
4	142023160	142847432	INPP4B	protein_coding	inositol polyphosphate-4-phosphatase type II B	ENSG00000109452	169.101	-1.3704	0.499776	-2.74204	0.00610598	0.394959	0.353656	1.15275	0.956041	2.12592
11	69641087	69654474	CCND1	protein_coding	cyclin D1	ENSG00000110092	1752.87	-0.756238	0.348261	-2.17147	0.0298955	0.952081	17.048	42.1176	33.8881	42.0592
11	67483041	67491103	AIP	protein_coding	aryl hydrocarbon receptor interacting protein	ENSG00000110711	595.006	-0.85857	0.41375	-2.0751	0.0379776	0.999755	36.9832	44.8853	11.6572	34.2303
6	17281346	17293875	RBM24	protein_coding	RNA binding motif protein 24	ENSG00000112183	107.263	-1.27535	0.579402	-2.20115	0.0277257	0.930546	1.62432	4.89584	1.52083	3.16622
6	17393216	17557792	CAP2	protein_coding	cyclase associated actin cytoskeleton regulatory protein 2	ENSG00000112186	308.593	-0.886379	0.427662	-2.07262	0.038208	0.999755	5.6128	8.41355	5.06445	12.3814
5	91368724	91383359	ARRDC3	protein_coding	arrestin domain containing 3	ENSG00000113369	290.937	-0.964127	0.448295	-2.15065	0.0315037	0.983232	4.0578	11.5969	1.91081	2.68072
5	58969038	60522120	PDE4D	protein_coding	phosphodiesterase 4D	ENSG00000113448	133.32	-2.35404	0.57133	-4.12027	3.78421e-05	0.00814518	0.204892	0.733354	0.257288	1.98388
3	134355874	134375479	AMOTL2	protein_coding	angiomotin like 2	ENSG00000114019	1106.23	-0.890026	0.402243	-2.21266	0.0269212	0.916262	2.09932	6.99214	30.7811	35.028
2	29097705	29189643	CLIP4	protein_coding	CAP-Gly domain containing linker protein family member 4	ENSG00000115295	195.903	-0.964419	0.470586	-2.0494	0.0404229	0.999755	2.13327	4.0361	0.819626	1.7791
2	102064544	102179874	IL1R1	protein_coding	interleukin 1 receptor type 1	ENSG00000115594	1184.14	-0.682866	0.347301	-1.96621	0.0492744	0.999755	13.385	17.4021	9.65023	20.5412
2	20200797	20225433	SDC1	protein_coding	syndecan 1	ENSG00000115884	492.046	-1.0953	0.38666	-2.83272	0.00461543	0.311454	5.40538	15.5471	11.2428	19.2385
1	109616104	109632051	AMPD2	protein_coding	adenosine monophosphate deaminase 2	ENSG00000116337	855.298	-0.782376	0.34163	-2.29013	0.022014	0.83028	8.22774	16.8754	7.91969	12.2528
1	11648367	11655785	FBXO2	protein_coding	F-box protein 2	ENSG00000116661	395.606	-0.962525	0.454201	-2.11916	0.0340767	0.999755	17.2055	21.0127	4.90173	16.6187
1	185296388	185317329	IVNS1ABP	protein_coding	influenza virus NS1A binding protein	ENSG00000116679	828.496	-0.939903	0.34931	-2.69074	0.00712934	0.428005	6.65922	16.1262	5.50484	8.96467
1	21217247	21345504	ECE1	protein_coding	endothelin converting enzyme 1	ENSG00000117298	4308.03	-0.689449	0.308496	-2.23487	0.0254257	0.891614	38.0819	54.8311	43.7019	84.6928
1	43164175	43270936	EBNA1BP2	protein_coding	EBNA1 binding protein 2	ENSG00000117395	2212.27	-0.944507	0.402592	-2.34606	0.0189728	0.768764	10.8589	40.0062	93.3998	101.704
6	131948176	131951373	CTGF	protein_coding	cellular communication network factor 2	ENSG00000118523	43.7802	-2.35436	0.918327	-2.56375	0.0103547	0.525482	0.167838	1.93568	1.34359	3.84184
14	77024543	77028699	IRF2BPL	protein_coding	interferon regulatory factor 2 binding protein like	ENSG00000119669	1037.91	-0.758314	0.351551	-2.15705	0.0310015	0.975425	20.4927	28.1111	12.8728	28.8547
9	5450503	5470566	CD274	protein_coding	CD274 molecule	ENSG00000120217	68.5122	-1.95693	0.773021	-2.53154	0.0113563	0.560362	0.597268	4.33252	0.233752	0.466985
5	136028895	136063818	TGFBI	protein_coding	transforming growth factor beta induced	ENSG00000120708	557.746	-2.07912	0.427691	-4.86126	1.16638e-06	0.000560044	2.91539	7.85612	1.98958	14.1819
3	142596387	142713664	PLS1	protein_coding	plastin 1	ENSG00000120756	53.17	-1.65969	0.831947	-1.99495	0.0460482	0.999755	0.25954	1.8579	0.593624	0.915455
7	138460334	138589993	TRIM24	protein_coding	tripartite motif containing 24	ENSG00000122779	446.709	-0.820711	0.386427	-2.12385	0.0336831	0.999755	3.08593	4.75664	3.20864	6.96249
6	116118923	116158747	COL10A1	protein_coding	collagen type X alpha 1 chain	ENSG00000123500	52.7397	-2.49756	0.954097	-2.61772	0.00885202	0.484687	0.154313	3.62077	0.388896	0.608554
1	209675420	209676388	G0S2	protein_coding	G0/G1 switch 2	ENSG00000123689	60.2817	-9.17096	4.20838	-2.17922	0.0293157	0.950107	0	5.40841	0	22.5019
20	57648392	57711536	PMEPA1	protein_coding	prostate transmembrane protein, androgen induced 1	ENSG00000124225	862.609	-0.763717	0.358309	-2.13145	0.0330521	0.996672	13.5189	18.7131	6.97558	15.6329
6	45328157	45664349	RUNX2	protein_coding	RUNX family transcription factor 2	ENSG00000124813	121.241	-1.68386	0.58089	-2.89875	0.00374652	0.261293	0.814664	1.92486	0.468874	2.21852
2	237574322	237601614	RAB17	protein_coding	RAB17, member RAS oncogene family	ENSG00000124839	221.207	-2.51848	0.653243	-3.85535	0.000115565	0.02032	2.01088	3.8027	0.58404	11.3781
5	132481609	132490798	IRF1	protein_coding	interferon regulatory factor 1	ENSG00000125347	171.159	-0.994938	0.493242	-2.01714	0.0436807	0.999755	1.03189	2.60238	1.67898	2.84815
7	91940867	92110673	AKAP9	protein_coding	A-kinase anchoring protein 9	ENSG00000127914	576.67	-1.08045	0.361722	-2.98698	0.00281749	0.211189	0.970113	2.36628	3.02491	5.97153
7	75533300	75738962	HIP1	protein_coding	huntingtin interacting protein 1	ENSG00000127946	986.347	-1.21883	0.331337	-3.67852	0.000234594	0.0361565	7.02666	16.5226	4.57296	11.3113
22	24417879	24442360	ADORA2A	protein_coding	adenosine A2a receptor	ENSG00000128271	48.6371	-1.76093	0.795923	-2.21244	0.0269362	0.916262	0.374503	1.45213	0.603763	1.92639
15	40952962	40956519	CHAC1	protein_coding	ChaC glutathione specific gamma-glutamylcyclotransferase 1	ENSG00000128965	160.53	-1.42326	0.635232	-2.24054	0.0250558	0.88647	2.28905	16.4999	4.19936	4.51359
14	22971174	22982642	AJUBA	protein_coding	ajuba LIM protein	ENSG00000129474	162.546	-1.55228	0.49941	-3.10823	0.00188209	0.157691	0.787902	2.58508	1.85425	5.23496
X	153642492	153651326	DUSP9	protein_coding	dual specificity phosphatase 9	ENSG00000130829	160.359	-1.18983	0.513082	-2.31899	0.0203954	0.80068	4.7021	8.91408	1.66667	4.98289
11	70078302	70189528	ANO1	protein_coding	anoctamin 1	ENSG00000131620	60.5201	-1.92583	0.740484	-2.60078	0.00930127	0.500505	0.195602	0.687138	0.579942	2.51537
2	236324147	236507542	IQCA1	protein_coding	IQ motif containing with AAA domain 1	ENSG00000132321	98.9118	-4.1612	0.708214	-5.87563	4.21249e-09	5.25887e-06	0.279236	2.99181	0.0730508	2.72062
1	156668763	156677397	NES	protein_coding	nestin	ENSG00000132688	156.724	-2.48913	0.789861	-3.15136	0.00162514	0.144916	2.94888	3.89043	0.0785316	2.88841
5	160251652	160345396	CCNJL	protein_coding	cyclin J like	ENSG00000135083	27.0805	-2.86231	1.18936	-2.40659	0.0161024	0.697996	0.0207228	0.626338	0.38708	1.19387
11	34621093	34661057	EHF	protein_coding	ETS homologous factor	ENSG00000135373	377.048	-1.28137	0.428852	-2.98791	0.00280892	0.211189	4.85569	8.50738	4.08017	14.756
6	136342281	136550819	MAP7	protein_coding	microtubule associated protein 7	ENSG00000135525	130.523	-1.38855	0.683848	-2.0305	0.042306	0.999755	1.35134	1.34712	0.785293	5.78332
16	85027751	85094230	KIAA0513	protein_coding	KIAA0513	ENSG00000135709	124.968	-1.41488	0.56117	-2.52131	0.0116918	0.57016	0.222119	0.750846	1.41262	3.27912
16	67229387	67247658	FHOD1	protein_coding	formin homology 2 domain containing 1	ENSG00000135723	418.644	-0.987339	0.38406	-2.5708	0.0101465	0.520208	4.75559	10.9289	4.32685	7.9362
2	230712845	230821075	CAB39	protein_coding	calcium binding protein 39	ENSG00000135932	528.36	-0.759702	0.369617	-2.05538	0.0398427	0.999755	4.61419	9.37903	9.25074	14.0337
7	23310209	23470467	IGF2BP3	protein_coding	insulin like growth factor 2 mRNA binding protein 3	ENSG00000136231	1303.57	-0.66186	0.320425	-2.06557	0.0388694	0.999755	8.3948	13.5376	13.4569	22.4095
11	75264182	75351705	ARRB1	protein_coding	arrestin beta 1	ENSG00000137486	225.772	-1.09727	0.464805	-2.36072	0.0182396	0.746875	1.0946	1.92877	3.31029	9.06071
15	70654554	70763593	UACA	protein_coding	uveal autoantigen with coiled-coil domains and ankyrin repeats	ENSG00000137831	1319.52	-0.946684	0.323314	-2.92806	0.00341085	0.243669	4.69763	8.71124	10.454	22.4432
10	93306429	93482317	MYOF	protein_coding	myoferlin	ENSG00000138119	6590.06	-0.627422	0.300424	-2.08845	0.036757	0.999755	61.5407	88.2971	47.4033	84.6179
10	92593286	92655395	KIF11	protein_coding	kinesin family member 11	ENSG00000138160	961.647	-0.798402	0.361042	-2.21138	0.0270093	0.916262	3.47338	8.57712	28.901	38.5586
10	89701610	89774939	KIF20B	protein_coding	kinesin family member 20B	ENSG00000138182	787.529	-0.731755	0.347913	-2.10327	0.0354421	0.999755	3.18023	6.38073	14.4495	21.4284
15	74409289	74434467	SEMA7A	protein_coding	semaphorin 7A (John Milton Hagen blood group)	ENSG00000138623	56.0465	-1.70263	0.751566	-2.26544	0.0234859	0.84985	0.683289	2.0471	0.405179	1.54649
4	76435100	76783253	SHROOM3	protein_coding	shroom family member 3	ENSG00000138771	233.716	-3.55097	0.572149	-6.20638	5.422e-10	1.35377e-06	0.387829	2.17711	0.145946	4.05127
4	101023409	101348278	PPP3CA	protein_coding	protein phosphatase 3 catalytic subunit alpha	ENSG00000138814	153.172	-1.88851	0.523957	-3.60433	0.00031296	0.0449079	0.489492	2.36595	2.10997	6.58523
9	113444731	113597743	RGS3	protein_coding	regulator of G protein signaling 3	ENSG00000138835	966.472	-0.79625	0.336789	-2.36424	0.0180672	0.746875	2.93156	6.01605	6.91759	10.929
12	57452323	57459280	INHBE	protein_coding	inhibin subunit beta E	ENSG00000139269	45.5483	-1.69243	0.850183	-1.99067	0.0465172	0.999755	0.943996	3.33994	0.202677	0.636277
14	75427716	75474111	JDP2	protein_coding	Jun dimerization protein 2	ENSG00000140044	89.1044	-1.40317	0.643669	-2.17995	0.0292612	0.950107	0.23611	0.926471	1.4981	3.01201
15	56918623	57299281	TCF12	protein_coding	transcription factor 12	ENSG00000140262	634.96	-0.923193	0.352475	-2.61917	0.00881439	0.484687	3.68842	7.71028	4.74092	8.75419
15	73994673	74047812	PML	protein_coding	promyelocytic leukemia	ENSG00000140464	908.507	-0.93904	0.397539	-2.36213	0.0181702	0.746875	4.23371	5.32251	4.29685	13.4495
15	74719542	74725610	CYP1A1	protein_coding	cytochrome P450 family 1 subfamily A member 1	ENSG00000140465	42.6217	-2.03757	0.952925	-2.13823	0.0324981	0.994379	1	1.68167	0.127068	1.61665
15	89243949	89317261	FANCI	protein_coding	FA complementation group I	ENSG00000140525	715.062	-0.918365	0.368432	-2.49263	0.0126801	0.604192	2.64124	6.62407	10.5101	16.1865
15	90388218	90502243	IQGAP1	protein_coding	IQ motif containing GTPase activating protein 1	ENSG00000140575	6467.63	-0.75102	0.293923	-2.55516	0.0106139	0.536453	37.4535	67.8427	36.9995	62.0858
16	22345936	22437165	CDR2	protein_coding	cerebellar degeneration related protein 2	ENSG00000140743	335.098	-0.892636	0.441892	-2.02003	0.0433801	0.999755	4.15144	12.1403	6.45652	8.18376
17	40443461	40457731	IGFBP4	protein_coding	insulin like growth factor binding protein 4	ENSG00000141753	704.356	-1.85094	0.368819	-5.01857	5.20588e-07	0.00029541	13.0263	63.691	9.40413	26.7563
21	43414515	43427128	SIK1	protein_coding	salt inducible kinase 1	ENSG00000142178	399.87	-1.68522	0.406795	-4.14267	3.43284e-05	0.00751853	6.04606	16.9991	0.929058	3.76095
1	27234516	27308633	WDTC1	protein_coding	WD and tetratricopeptide repeats 1	ENSG00000142784	273.209	-0.965132	0.458127	-2.10669	0.0351443	0.999755	3.35615	4.72982	2.18819	6.36911
1	21822245	21937297	HSPG2	protein_coding	heparan sulfate proteoglycan 2	ENSG00000142798	1723.68	-1.98094	0.317641	-6.23643	4.47681e-10	1.35377e-06	2.61397	9.81286	4.59581	20.4458
1	145891208	145910189	ITGA10	protein_coding	integrin subunit alpha 10	ENSG00000143127	109.582	-1.70138	0.574839	-2.95976	0.00307882	0.227432	0.90068	2.9273	0.52488	1.83722
1	169105697	169132722	ATP1B1	protein_coding	ATPase Na+/K+ transporting subunit beta 1	ENSG00000143153	465.387	-1.72991	0.410054	-4.21873	2.45678e-05	0.0056797	2.41879	12.0966	13.8518	33.5762
3	11556070	11771350	VGLL4	protein_coding	vestigial like family member 4	ENSG00000144560	232.328	-0.980397	0.459873	-2.13189	0.033016	0.996672	2.09713	3.33605	1.79267	4.70722
3	172630249	172711218	NCEH1	protein_coding	neutral cholesterol ester hydrolase 1	ENSG00000144959	1078.07	-1.07039	0.33109	-3.23294	0.00122523	0.122794	7.77714	19.0932	20.2988	39.2066
4	83090048	83137075	PLAC8	protein_coding	placenta associated 8	ENSG00000145287	83.1446	-2.08852	0.657284	-3.1775	0.00148551	0.137371	0.68774	2.24885	0.770323	4.53343
5	76403249	76708132	IQGAP2	protein_coding	IQ motif containing GTPase activating protein 2	ENSG00000145703	337.457	-1.32029	0.413397	-3.19376	0.00140432	0.132814	3.15389	6.88371	1.2149	3.75561
6	129576132	129710225	ARHGAP18	protein_coding	Rho GTPase activating protein 18	ENSG00000146376	138.293	-1.33163	0.524931	-2.53677	0.0111881	0.554254	1.29024	3.70119	1.80612	4.28675
7	2728112	2844324	GNA12	protein_coding	G protein subunit alpha 12	ENSG00000146535	845.48	-0.744458	0.340445	-2.18672	0.0287632	0.944946	6.60702	12.8317	12.8661	19.9789
7	996986	1138260	C7orf50	protein_coding	chromosome 7 open reading frame 50	ENSG00000146540	1237.98	-0.653617	0.324192	-2.01614	0.0437851	0.999755	11.9687	18.347	23.9663	41.4777
10	31318495	31529814	ZEB1	protein_coding	zinc finger E-box binding homeobox 1	ENSG00000148516	813.808	-0.730826	0.346971	-2.1063	0.0351781	0.999755	5.38936	11.0369	7.46808	10.7854
11	47980558	48170841	PTPRJ	protein_coding	protein tyrosine phosphatase receptor type J	ENSG00000149177	298.669	-1.03102	0.419012	-2.46061	0.0138702	0.648522	1.70373	3.16465	1.97822	4.76498
12	65824131	65966295	HMGA2	protein_coding	high mobility group AT-hook 2	ENSG00000149948	871.534	-1.68145	0.428697	-3.92223	8.77344e-05	0.0163474	3.88673	14.4994	0.0396722	0.0983254
4	138164097	138242349	SLC7A11	protein_coding	solute carrier family 7 member 11	ENSG00000151012	131.475	-1.40515	0.611277	-2.29871	0.0215215	0.824156	0.407022	2.25808	0.968444	1.33995
12	15620158	15882329	EPS8	protein_coding	epidermal growth factor receptor pathway substrate 8	ENSG00000151491	180.053	-2.90475	0.608549	-4.77324	1.81286e-06	0.000667207	0.949772	3.24836	0.351999	6.48144
1	214348696	214552449	PTPN14	protein_coding	protein tyrosine phosphatase non-receptor type 14	ENSG00000152104	1435.6	-0.872704	0.321235	-2.71672	0.00659332	0.411813	3.67853	7.81197	6.4136	10.874
7	64971776	65006684	ZNF117	protein_coding	ERV3-1-ZNF117 readthrough	ENSG00000152926	52.9811	-1.89296	0.842411	-2.24708	0.0246352	0.8762	0.0642598	0.584128	0.440929	0.812194
1	85318481	85578363	DDAH1	protein_coding	dimethylarginine dimethylaminohydrolase 1	ENSG00000153904	657.858	-0.815949	0.405515	-2.01213	0.0442063	0.999755	7.55607	21.9228	10.4442	11.9694
5	66139971	66183615	SREK1	protein_coding	splicing regulatory glutamic acid and lysine rich protein 1	ENSG00000153914	1187.36	-0.780122	0.382665	-2.03866	0.0414842	0.999755	2.34058	6.63779	7.41822	8.31982
7	55436056	55572988	VOPP1	protein_coding	VOPP1 WW domain binding protein	ENSG00000154978	220.577	-0.927026	0.454481	-2.03975	0.0413756	0.999755	1.44543	2.59041	3.82448	8.22569
1	112673141	112700746	MOV10	protein_coding	Mov10 RISC complex RNA helicase	ENSG00000155363	363.818	-0.862921	0.411288	-2.0981	0.0358968	0.999755	2.8196	4.1975	4.26487	10.1138
14	22836557	22849027	MMP14	protein_coding	matrix metallopeptidase 14	ENSG00000157227	369.73	-1.52188	0.60442	-2.51792	0.011805	0.571962	9.73956	9.40794	0.919109	8.91152
11	46277661	46321422	CREB3L1	protein_coding	cAMP responsive element binding protein 3 like 1	ENSG00000157613	470.631	-1.62026	0.537762	-3.01298	0.002587	0.198136	13.8086	18.0603	0.800085	6.75282
7	94907202	95296415	PPP1R9A	protein_coding	protein phosphatase 1 regulatory subunit 9A	ENSG00000158528	289.484	-1.23434	0.417617	-2.95567	0.00311993	0.22765	1.28499	3.35319	1.50307	3.42261
1	161184308	161199056	ADAMTS4	protein_coding	ADAM metallopeptidase with thrombospondin type 1 motif 4	ENSG00000158859	841.994	-1.9134	0.393218	-4.86601	1.13875e-06	0.000560044	5.2519	13.612	1.42762	8.50023
21	34787801	36004667	RUNX1	protein_coding	uncharacterized LOC100506403	ENSG00000159216	1859.24	-0.752631	0.313362	-2.40179	0.0163149	0.704759	6.2072	11.9643	10.308	16.2984
7	143381080	143391111	ZYX	protein_coding	zyxin	ENSG00000159840	3067.2	-1.0662	0.323429	-3.29655	0.000978795	0.108143	66.6595	117.765	35.8008	95.4287
21	46161148	46184476	SPATC1L	protein_coding	spermatogenesis and centriole associated 1 like	ENSG00000160284	165.669	-1.03556	0.499458	-2.07337	0.038138	0.999755	6.09976	11.6774	2.02056	4.80384
1	154962298	154974395	SHC1	protein_coding	SHC adaptor protein 1	ENSG00000160691	2648.39	-0.729827	0.323531	-2.25582	0.024082	0.865403	50.5181	70.2769	31.7859	67.4819
1	156082573	156140089	LMNA	protein_coding	lamin A/C	ENSG00000160789	7492.64	-0.613791	0.292897	-2.09559	0.036119	0.999755	57.2279	93.7855	100.456	154.045
7	102464929	102473168	LRWD1	protein_coding	leucine rich repeats and WD repeat domain containing 1	ENSG00000161036	374.292	-1.06564	0.39161	-2.72116	0.00650529	0.411813	2.64983	6.01993	4.9938	10.3421
16	2460080	2464963	C16orf59	protein_coding	tubulin epsilon and delta complex 2	ENSG00000162062	63.4145	-1.65482	0.722165	-2.29148	0.0219358	0.83028	0.447043	1.80521	1.74347	4.70519
1	30732469	30757820	LAPTM5	protein_coding	lysosomal protein transmembrane 5	ENSG00000162511	85.877	-7.31487	1.19987	-6.09637	1.08506e-09	2.25764e-06	0.0299765	5.60307	0.0266633	3.85488
2	230034974	230068999	SLC16A14	protein_coding	solute carrier family 16 member 14	ENSG00000163053	40.5515	-2.70756	0.906706	-2.98615	0.0028251	0.211189	0.297644	1.78345	0.0882488	0.694072
4	40423267	40630875	RBM47	protein_coding	RNA binding motif protein 47	ENSG00000163694	299.276	-1.63372	0.510521	-3.20011	0.00137376	0.130916	2.3433	3.90125	0.909331	5.7314
3	149318498	149334414	TM4SF18	protein_coding	transmembrane 4 L six family member 18	ENSG00000163762	633.928	-0.864294	0.418458	-2.06543	0.0388824	0.999755	6.06551	19.228	12.6016	14.1922
5	95713522	95824383	RHOBTB3	protein_coding	Rho related BTB domain containing 3	ENSG00000164292	141.797	-1.30783	0.565663	-2.31203	0.0207763	0.810073	0.711101	3.01358	0.770867	1.18879
6	139371807	139374620	CITED2	protein_coding	Cbp/p300 interacting transactivator with Glu/Asp rich carboxy-terminal domain 2	ENSG00000164442	2035.01	-1.01589	0.445516	-2.28025	0.022593	0.840348	25.3198	116.338	79.1688	75.8349
7	36324221	36390125	KIAA0895	protein_coding	KIAA0895	ENSG00000164542	172.411	-1.67473	0.508936	-3.29064	0.000999593	0.109464	1.21074	2.98184	0.986099	4.38204
7	94394561	94431232	COL1A2	protein_coding	collagen type I alpha 2 chain	ENSG00000164692	3408.8	-1.78051	0.328313	-5.42322	5.85357e-08	6.08966e-05	5.9294	16.3316	17.9036	82.0335
7	151057210	151076527	SLC4A2	protein_coding	solute carrier family 4 member 2	ENSG00000164889	1152.55	-0.982093	0.335459	-2.92761	0.00341573	0.243669	7.38336	12.9074	11.0644	26.459
10	97498868	97571209	UBTD1	protein_coding	ubiquitin domain containing 1	ENSG00000165886	354.476	-1.50479	0.451378	-3.33377	0.00085678	0.0981288	13.4616	25.2579	6.60091	30.6571
7	100092728	100101940	MCM7	protein_coding	minichromosome maintenance complex component 7	ENSG00000166508	3370.09	-0.703757	0.322911	-2.17941	0.0293009	0.950107	25.5539	56.0811	94.3216	122.583
12	57941541	57957269	ATP23	protein_coding	ATP23 metallopeptidase and ATP synthase assembly factor homolog	ENSG00000166896	180.838	-1.12664	0.517761	-2.17598	0.0295566	0.950346	9.50694	14.2137	5.53149	19.0462
11	2129112	2141238	IGF2	protein_coding	insulin like growth factor 2	ENSG00000167244	757.187	-0.898834	0.347607	-2.58578	0.00971599	0.508644	11.6191	21.04	2.7755	5.74282
19	41219203	41261766	AXL	protein_coding	AXL receptor tyrosine kinase	ENSG00000167601	1969.4	-0.633248	0.313909	-2.0173	0.0436647	0.999755	27.5159	50.178	24.7626	35.0466
10	72273920	72276036	DDIT4	protein_coding	DNA damage inducible transcript 4	ENSG00000168209	4023.3	-0.998822	0.376387	-2.65371	0.00796122	0.451763	259.521	332.311	11.6649	39.6902
2	191834302	191847255	SDPR	protein_coding	caveolae associated protein 2	ENSG00000168497	169.136	-3.1508	0.531194	-5.93153	3.00123e-09	4.68341e-06	0.364731	3.11859	1.64913	15.9784
3	158095954	158106503	SHOX2	protein_coding	short stature homeobox 2	ENSG00000168779	304.932	-1.48437	0.424835	-3.494	0.000475847	0.0625313	3.22929	7.82935	2.49169	8.64575
15	40470998	40474571	CHST14	protein_coding	carbohydrate sulfotransferase 14	ENSG00000169105	111.572	-1.81283	0.636804	-2.84676	0.00441663	0.299659	0.164762	1.04839	3.32183	8.24913
4	73740506	73743716	CXCL8	protein_coding	C-X-C motif chemokine ligand 8	ENSG00000169429	886.715	-0.94861	0.341429	-2.77835	0.00546354	0.360883	30.8585	70.6123	11.9389	20.7795
8	38901235	38973909	PLEKHA2	protein_coding	pleckstrin homology domain containing A2	ENSG00000169499	287.556	-1.14991	0.431839	-2.66282	0.0077488	0.446154	1.75339	5.18353	3.62985	6.52894
7	101085439	101097967	TRIM56	protein_coding	tripartite motif containing 56	ENSG00000169871	704.851	-0.708138	0.358318	-1.97629	0.0481224	0.999755	3.68048	5.219	4.9535	9.98556
12	52249300	52309163	KRT86	protein_coding	keratin 86	ENSG00000170442	158.359	-3.19207	0.676601	-4.71781	2.38402e-06	0.000804381	1.14787	19.8577	0.218786	0.801326
10	97426160	97433441	PGAM1	protein_coding	phosphoglycerate mutase 1	ENSG00000171314	1615.38	-0.835984	0.314443	-2.65862	0.0078462	0.447656	21.9752	41.7665	64.8939	116.773
5	139647299	139683882	CXXC5	protein_coding	CXXC finger protein 5	ENSG00000171604	148.297	-1.77376	0.548235	-3.23539	0.00121475	0.122794	1.47775	3.50588	1.56371	8.20423
20	4721910	4728460	PRND	protein_coding	prion like protein doppel	ENSG00000171864	1314.01	-1.3121	0.408601	-3.21119	0.00132185	0.127922	29.5662	77.6103	0.131602	0.329792
7	100706053	100707495	POP7	protein_coding	POP7 homolog, ribonuclease P/MRP subunit	ENSG00000172336	405.883	-0.800969	0.387502	-2.067	0.0387337	0.999755	25.4298	52.4624	27.8321	43.9432
7	100673531	100679174	GNB2	protein_coding	G protein subunit beta 2	ENSG00000172354	1907.55	-0.762937	0.327939	-2.32646	0.019994	0.78989	52.3178	75.1926	36.4522	78.42
10	70298970	70382650	LRRC20	protein_coding	leucine rich repeat containing 20	ENSG00000172731	56.7911	-1.60817	0.801268	-2.00703	0.0447463	0.999755	0.27074	1.7658	1.49306	2.47892
3	122680618	122730840	PARP14	protein_coding	poly(ADP-ribose) polymerase family member 14	ENSG00000173193	114.753	-1.5213	0.587641	-2.58882	0.00963042	0.508072	0.374056	1.6661	0.65711	1.31801
5	98768650	98798643	RGMB	protein_coding	repulsive guidance molecule BMP co-receptor b	ENSG00000174136	299.277	-1.08894	0.423698	-2.57008	0.0101675	0.520208	1.26522	3.40517	4.54079	8.27897
5	176392455	176416569	CLTB	protein_coding	clathrin light chain B	ENSG00000175416	1181.29	-1.00692	0.325158	-3.09672	0.00195676	0.160712	29.5055	58.4217	40.6724	88.9838
16	28532708	28539174	NUPR1	protein_coding	nuclear protein 1, transcriptional regulator	ENSG00000176046	372.255	-1.40943	0.534459	-2.63711	0.00836166	0.468103	3.32102	17.6787	0.307704	0.338099
17	42402452	42423517	PTRF	protein_coding	caveolae associated protein 1	ENSG00000177469	5204.86	-0.691905	0.31495	-2.19687	0.0280296	0.935619	66.2491	90.3172	120.454	247.248
7	1152071	1160759	ZFAND2A	protein_coding	zinc finger AN1-type containing 2A	ENSG00000178381	581.242	-1.01809	0.394903	-2.57808	0.009935	0.514508	19.62	56.5355	3.59746	5.31173
15	74541177	74598131	ARID3B	protein_coding	AT-rich interaction domain 3B	ENSG00000179361	255.567	-1.05891	0.434692	-2.43599	0.014851	0.689217	2.92281	5.74277	1.79875	4.27469
5	76716043	76735781	F2R	protein_coding	coagulation factor II thrombin receptor	ENSG00000181104	3663.07	-0.810434	0.324385	-2.49837	0.0124764	0.59906	77.6986	110.949	40.2771	93.1698
7	137874979	138002067	CREB3L2	protein_coding	cAMP responsive element binding protein 3 like 2	ENSG00000182158	250.48	-1.19741	0.440466	-2.7185	0.00655789	0.411813	1.71985	3.57086	1.38076	3.75697
13	23979805	24307074	SPATA13	protein_coding	spermatogenesis associated 13	ENSG00000182957	62.9411	-1.62544	0.779245	-2.08591	0.0369863	0.999755	0.0986561	0.682685	0.631815	1.0251
21	44849585	44873903	PTTG1IP	protein_coding	PTTG1 interacting protein	ENSG00000183255	3598.97	-0.708401	0.325967	-2.17323	0.029763	0.950346	81.3558	107.326	57.4074	124.717
21	41361943	41409390	MX2	protein_coding	MX dynamin like GTPase 2	ENSG00000183486	71.2843	-4.12372	0.830108	-4.96769	6.77562e-07	0.000367769	0.105312	0.83165	0.0200726	1.08342
17	56593699	56595590	NOG	protein_coding	noggin	ENSG00000183691	1488.92	-0.913708	0.412608	-2.21447	0.0267965	0.916262	45.1292	163.178	30.5904	32.0192
22	31064105	31104757	SMTN	protein_coding	smoothelin	ENSG00000183963	875.469	-1.01875	0.337676	-3.01695	0.0025533	0.196761	3.93837	9.0622	6.55443	12.5593
11	95976598	96343180	MAML2	protein_coding	mastermind like transcriptional coactivator 2	ENSG00000184384	96.5112	-4.07976	0.692871	-5.8882	3.90429e-09	5.25887e-06	0.0552219	1.55925	0.270151	3.39445
1	63774022	64181498	ROR1	protein_coding	receptor tyrosine kinase like orphan receptor 1	ENSG00000185483	105.654	-4.06222	0.801912	-5.06566	4.06986e-07	0.00026792	0.058462	4.18498	0.195002	1.02245
21	45263928	45287898	POFUT2	protein_coding	protein O-fucosyltransferase 2	ENSG00000186866	525.973	-0.950197	0.378629	-2.50957	0.0120877	0.582636	6.68016	11.0927	4.28884	10.3688
2	231706895	231713541	PTMA	protein_coding	prothymosin alpha	ENSG00000187514	26619.6	-0.641199	0.297426	-2.15582	0.0310974	0.975425	762.134	1084.68	321.299	589.363
2	234493041	234497053	ARL4C	protein_coding	ADP ribosylation factor like GTPase 4C	ENSG00000188042	3035.03	-0.671267	0.333665	-2.0118	0.044241	0.999755	77.0862	96.2298	28.9536	63.2271
7	76397518	76442071	ZP3	protein_coding	zona pellucida glycoprotein 3	ENSG00000188372	283.243	-1.1315	0.520661	-2.1732	0.0297649	0.950346	12.575	14.8305	1.44636	6.69149
7	73799542	73832693	CLDN4	protein_coding	claudin 4	ENSG00000189143	2673.42	-1.1483	0.336316	-3.41435	0.000639353	0.0782517	58.986	102.997	7.16635	21.8168
10	96832260	96995959	LCOR	protein_coding	ligand dependent nuclear receptor corepressor	ENSG00000196233	711.845	-0.854347	0.353334	-2.41796	0.015608	0.695893	0.821565	1.80751	3.10406	4.9743
7	72879365	72951440	POM121	protein_coding	POM121 transmembrane nucleoporin	ENSG00000196313	1916.82	-0.665034	0.30995	-2.14562	0.0319036	0.985853	8.53331	14.1785	20.0064	32.4838
7	100802565	100827521	EPHB4	protein_coding	EPH receptor B4	ENSG00000196411	1738.44	-0.894466	0.330476	-2.7066	0.00679758	0.41747	18.1492	28.4709	15.7634	37.2645
15	90902218	90922584	MAN2A2	protein_coding	mannosidase alpha class 2A member 2	ENSG00000196547	547.454	-0.911402	0.392457	-2.3223	0.0202168	0.796173	4.22912	6.06416	2.6358	6.99562
1	209614870	209652466	LAMB3	protein_coding	laminin subunit beta 3	ENSG00000196878	186.17	-4.11426	0.712034	-5.77817	7.55157e-09	8.57035e-06	0.185994	0.986247	0.294111	14.7549
5	151100712	151157882	ANXA6	protein_coding	annexin A6	ENSG00000197043	971.671	-0.718867	0.331615	-2.16778	0.0301758	0.95856	15.1365	25.215	8.33226	14.5488
7	127652180	128092609	SND1	protein_coding	staphylococcal nuclease and tudor domain containing 1	ENSG00000197157	2544.36	-0.716895	0.307446	-2.33177	0.0197125	0.788754	29.3221	46.6687	23.3281	42.4994
3	157259742	157533619	VEPH1	protein_coding	ventricular zone expressed PH domain containing 1	ENSG00000197415	149.325	-1.2544	0.550557	-2.27843	0.0227011	0.840348	0.79365	1.27442	1.46514	5.43811
6	136557047	136792518	MAP3K5	protein_coding	mitogen-activated protein kinase kinase kinase 5	ENSG00000197442	301.295	-1.66623	0.519887	-3.20498	0.00135074	0.129712	3.83097	6.24138	1.39923	9.44365
5	95463895	95555007	TTC37	protein_coding	tetratricopeptide repeat domain 37	ENSG00000198677	488.1	-1.01783	0.410264	-2.48092	0.0131045	0.617348	2.71676	8.52772	4.50935	6.33852
21	34073570	34106262	SLC5A3	protein_coding	solute carrier family 5 member 3	ENSG00000198743	6191.31	-1.3848	0.323262	-4.28383	1.837e-05	0.00477773	45.5361	95.2571	9.47916	33.2312
6	31142439	31158238	CCHCR1	protein_coding	coiled-coil alpha-helical rod protein 1	ENSG00000204536	453.01	-0.745773	0.37725	-1.97687	0.0480567	0.999755	2.97169	5.57143	10.0752	16.2588
12	52285913	52291534	KRT81	protein_coding	keratin 81	ENSG00000205426	146.928	-2.45736	0.802924	-3.06052	0.00220956	0.175484	1.11931	23.3496	0.40729	0.418733
6	31727038	31730617	DDAH2	protein_coding	dimethylarginine dimethylaminohydrolase 2	ENSG00000213722	845.822	-1.09512	0.405751	-2.69899	0.00695504	0.423545	32.057	44.1056	8.94283	32.144
7	1688119	1747954	ELFN1	protein_coding	extracellular leucine rich repeat and fibronectin type III domain containing 1	ENSG00000225968	438.605	-1.38711	0.44976	-3.08411	0.00204161	0.164435	9.29105	15.0235	2.92878	13.4973
20	18137873	18143169	PET117	protein_coding	PET117 cytochrome c oxidase chaperone	ENSG00000232838	32.7376	-2.75076	1.24695	-2.20599	0.0273849	0.926484	0	3.35233	3.44286	4.33601
7	92560793	92590394	FAM133B	protein_coding	family with sequence similarity 133 member B	ENSG00000234545	573.017	-0.762155	0.36353	-2.09654	0.0360343	0.999755	7.61038	15.5178	9.54736	14.4594
22	39040961	39087743	APOBEC3G	protein_coding	apolipoprotein B mRNA editing enzyme catalytic subunit 3G	ENSG00000239713	91.9142	-6.47914	3.21598	-2.01467	0.0439392	0.999755	0.197942	0.887387	0	5.72036
8	26504686	26514092	PNMA2	protein_coding	PNMA family member 2	ENSG00000240694	376.439	-1.39494	0.428026	-3.25901	0.00111801	0.117288	1.60083	6.11451	6.19629	12.234
7	94656325	94669695	PEG10	protein_coding	paternally expressed 10	ENSG00000242265	292.052	-1.55415	0.450383	-3.45072	0.00055909	0.0705018	0.528203	1.21369	3.32791	12.8001
21	34073224	34143034	MRPS6	protein_coding	mitochondrial ribosomal protein S6	ENSG00000243927	1119.09	-1.1032	0.329873	-3.34433	0.000824822	0.0962344	18.2406	37.1695	10.9856	26.7273
3	186046308	186110318	ETV5	protein_coding	ETS variant 5	ENSG00000244405	1794.06	-0.626473	0.312945	-2.00186	0.0452993	0.999755	23.5631	35.9901	19.6498	32.9074
6	113857362	113863471	MARCKS	protein_coding	myristoylated alanine rich protein kinase C substrate	ENSG00000277443	91.9421	-5.25901	2.3999	-2.19135	0.0284265	0.938828	0.757596	5.31366	0	1.27537
