# Supplementary material for: RNA m6A Demethylase ALKBH5 Protects Against Pancreatic Ductal Adenocarcinoma via Targeting Regulators of Iron Metabolism
Source: Front Cell Dev Biol. 2021 Oct 18;9:724282. doi: 10.3389/fcell.2021.724282 (PMC8558440; doi:10.3389/fcell.2021.724282)
Supplement: Supplementary file 7 [file Table_6.XLSX]

## Sheet: A3SS
Table S8 5 types of alternative splicing events that occurred differentially in ALKBH5-overexpressing and control cells filtered with standard of FDR <0.05 in poly(A) RNA m6A-seq data.
ID	GeneID	gene_type	geneSymbol	chr	strand	longExonStart_0base	longExonEnd	shortES	shortEE	flankingES	flankingEE	ID	IJC_SAMPLE_1	SJC_SAMPLE_1	IJC_SAMPLE_2	SJC_SAMPLE_2	IncFormLen	SkipFormLen	PValue	FDR	IncLevel1	IncLevel2	IncLevelDifference	SAMPLE1(FA)_IJC+SJC	SAMPLE2(V)_IJC+SJC
958	ENSG00000140995	protein_coding	DEF8	chr16	+	89949416	89949638	89949564	89949638	89948774	89948814	958	21	0	11	6	297	149	0.000662846	0.0262643	1	0.479	0.521	21	17
1586	ENSG00000007541	protein_coding	PIGQ	chr16	+	580182	580972	580857	580972	579068	579180	1586	20	5	43	0	824	149	0.000405967	0.0170912	0.42	1	-0.58	25	43
1896	ENSG00000076513	protein_coding	ANKRD13A	chr12	+	110027704	110027766	110027707	110027766	110025741	110025823	1896	2	10	18	3	152	149	0.000132201	0.00601693	0.164	0.855	-0.691	12	21
2752	ENSG00000025434	protein_coding	NR1H3	chr11	+	47261546	47262018	47261918	47262018	47261240	47261449	2752	15	6	13	0	521	149	0.000125241	0.0058585	0.417	1	-0.583	21	13
4155	ENSG00000089639	protein_coding	GMIP	chr19	-	19636706	19636796	19636706	19636787	19636916	19637029	4155	17	0	11	8	158	149	0.000999769	0.0366002	1	0.565	0.435	17	19
4773	ENSG00000137822	protein_coding	TUBGCP4	chr15	+	43398037	43398179	43398040	43398179	43397213	43397321	4773	10	28	23	7	152	149	0.00050678	0.0205643	0.259	0.763	-0.504	38	30
5047	ENSG00000135454	protein_coding	B4GALNT1	chr12	-	57627617	57627891	57627617	57627858	57628121	57628262	5047	15	1	13	15	182	149	0.00134632	0.0458022	0.925	0.415	0.51	16	28
5072	ENSG00000146083	protein_coding	RNF44	chr5	-	176532003	176532193	176532003	176532129	176532365	176532516	5072	15	23	31	4	213	149	0.000146328	0.00640042	0.313	0.844	-0.531	38	35
5280	ENSG00000143543	protein_coding	JTB	chr1	-	153976692	153976922	153976692	153976775	153977338	153977394	5280	10	6	15	0	296	149	0.00044199	0.0181539	0.456	1	-0.544	16	15
6185	ENSG00000117143	protein_coding	UAP1	chr1	+	162592731	162592782	162592734	162592782	162590322	162590511	6185	21	11	26	0	152	149	0.00113144	0.0405393	0.652	1	-0.348	32	26
8012	ENSG00000147454	protein_coding	SLC25A37	chr8	+	23568258	23568378	23568321	23568378	23566107	23566336	8012	9	20	21	3	212	149	0.000156318	0.00674973	0.24	0.831	-0.591	29	24

## Sheet: A5SS
ID	GeneID	gene_type	geneSymbol	chr	strand	longExonStart_0base	longExonEnd	shortES	shortEE	flankingES	flankingEE	ID	IJC_SAMPLE_1	SJC_SAMPLE_1	IJC_SAMPLE_2	SJC_SAMPLE_2	IncFormLen	SkipFormLen	PValue	FDR	IncLevel1	IncLevel2	IncLevelDifference	SAMPLE1(FA)_IJC+SJC	SAMPLE2(V)_IJC+SJC
975	ENSG00000100445	protein_coding	SDR39U1	chr14	-	24442108	24442260	24442177	24442260	24440782	24440926	975	1	20	13	11	218	149	0.000681278	0.0207979	0.033	0.447	-0.414	21	24
2415	ENSG00000198740	protein_coding	ZNF652	chr17	-	49316825	49317983	49317365	49317983	49312697	49312845	2415	21	9	11	0	689	149	1.20606e-07	4.41818e-05	0.335	1	-0.665	30	11
3012	ENSG00000122678	protein_coding	POLM	chr7	-	44074130	44074530	44074397	44074530	44073782	44074025	3012	23	0	20	7	416	149	0.000282811	0.00960635	1	0.506	0.494	23	27
3056	ENSG00000106462	protein_coding	EZH2	chr7	-	148846469	148846598	148846496	148846598	148832633	148832750	3056	17	0	33	13	176	149	0.000926504	0.0275197	1	0.682	0.318	17	46
3992	ENSG00000184634	protein_coding	MED12	chrX	+	71137186	71137392	71137186	71137383	71137557	71137635	3992	5	15	32	10	158	149	0.00117361	0.0330717	0.239	0.751	-0.512	20	42
5067	ENSG00000147454	protein_coding	SLC25A37	chr8	+	23566107	23566813	23566107	23566336	23568321	23568378	5067	22	20	38	3	626	149	0.000421957	0.0140524	0.207	0.751	-0.544	42	41
5273	ENSG00000038532	protein_coding	CLEC16A	chr16	+	11003073	11003305	11003073	11003257	11020192	11020325	5273	3	18	9	3	197	149	0.00168703	0.0446758	0.112	0.694	-0.582	21	12

## Sheet: MEX
ID	GeneID	gene_type	geneSymbol	chr	strand	1stExonStart_0base	1stExonEnd	2ndExonStart_0base	2ndExonEnd	upstreamES	upstreamEE	downstreamES	downstreamEE	ID	IJC_SAMPLE_1	SJC_SAMPLE_1	IJC_SAMPLE_2	SJC_SAMPLE_2	IncFormLen	SkipFormLen	PValue	FDR	IncLevel1	IncLevel2	IncLevelDifference	SAMPLE1(FA)_IJC+SJC	SAMPLE2(V)_IJC+SJC
61	ENSG00000167646	protein_coding	DNAAF3	chr19	-	55161292	55161418	55161642	55161825	55161064	55161187	55162132	55162290	61	15	3	4	14	332	275	0.000541121	0.0258965	0.806	0.191	0.615	18	18
282	ENSG00000278023	protein_coding	RDM1	chr17	-	35922576	35922675	35924603	35924772	35920186	35920272	35925514	35925637	282	4	8	21	1	318	248	0.00014023	0.00734015	0.281	0.942	-0.661	12	22
1637	ENSG00000162601	protein_coding	MYSM1	chr1	-	58689037	58689116	58690225	58690249	58685152	58685251	58690339	58690394	1637	9	6	1	20	173	228	0.000290141	0.0142937	0.664	0.062	0.602	15	21
2611	ENSG00000196792	protein_coding	STRN3	chr14	-	30918965	30919106	30929200	30929311	30913523	30913657	30935162	30935304	2611	27	14	13	0	260	290	0.000790308	0.0350891	0.683	1	-0.317	41	13

## Sheet: RI
ID	GeneID	gene_type	geneSymbol	chr	strand	riExonStart_0base	riExonEnd	upstreamES	upstreamEE	downstreamES	downstreamEE	ID	IJC_SAMPLE_1	SJC_SAMPLE_1	IJC_SAMPLE_2	SJC_SAMPLE_2	IncFormLen	SkipFormLen	PValue	FDR	IncLevel1	IncLevel2	IncLevelDifference	SAMPLE1(FA)_IJC+SJC	SAMPLE2(V)_IJC+SJC
5	ENSG00000197381	protein_coding	ADARB1	chr21	+	45222017	45226560	45222017	45223577	45225546	45226560	5	112	0	108	8	2118	149	2.68854e-05	0.00188342	1	0.487	0.513	112	116
790	ENSG00000149923	protein_coding	PPP4C	chr16	+	30082745	30083567	30082745	30082963	30083393	30083567	790	11	5	13	0	579	149	0.000169627	0.00677603	0.361	1	-0.639	16	13
1104	ENSG00000126456	protein_coding	IRF3	chr19	-	49664673	49665857	49664673	49664846	49665483	49665857	1104	19	5	23	0	786	149	0.000412003	0.0154295	0.419	1	-0.581	24	23
1312	ENSG00000111445	protein_coding	RFC5	chr12	+	118017689	118018053	118017689	118017815	118017994	118018053	1312	16	0	5	9	328	149	6.48501e-09	3.88582e-06	1	0.202	0.798	16	14
2452	ENSG00000104957	protein_coding	CCDC130	chr19	+	13758867	13759272	13758867	13759010	13759099	13759272	2452	22	4	13	22	238	149	0.00134718	0.0453501	0.775	0.27	0.505	26	35
5449	ENSG00000147454	protein_coding	SLC25A37	chr8	+	23566107	23568378	23566107	23566336	23568321	23568378	5449	98	20	229	3	2134	149	4.28741e-06	0.00074904	0.255	0.842	-0.587	118	232
5609	ENSG00000110619	protein_coding	CARS	chr11	-	3001969	3002600	3001969	3002174	3002540	3002600	5609	7	5	20	0	515	149	4.36461e-05	0.00246724	0.288	1	-0.712	12	20
5660	ENSG00000111653	protein_coding	ING4	chr12	-	6652270	6652770	6652270	6652309	6652661	6652770	5660	14	6	37	0	501	149	0.000108569	0.00439559	0.41	1	-0.59	20	37

## Sheet: SE
ID	GeneID	gene_type	geneSymbol	chr	strand	exonStart_0base	exonEnd	upstreamES	upstreamEE	downstreamES	downstreamEE	ID	IJC_SAMPLE_1	SJC_SAMPLE_1	IJC_SAMPLE_2	SJC_SAMPLE_2	IncFormLen	SkipFormLen	PValue	FDR	IncLevel1	IncLevel2	IncLevelDifference	SAMPLE1(OE)_IJC+SJC	SAMPLE2(EV)_IJC+SJC
1076	ENSG00000130529	protein_coding	TRPM4	chr19	+	49181348	49181461	49172008	49172108	49182577	49182867	1076	1	12	9	2	262	149	0.000193466	0.00760729	0.045	0.719	-0.674	13	11
5073	ENSG00000124074	protein_coding	ENKD1	chr16	-	67664995	67665168	67663936	67664062	67666070	67666129	5073	13	0	18	7	322	149	0.000771804	0.0269762	1	0.543	0.457	13	25
5641	ENSG00000183458	transcribed_unprocessed_pseudogene	RP11-958N24.1	chr16	+	14933366	14933493	14933065	14933276	14935159	14935276	5641	35	0	10	6	276	149	0.000629642	0.0224291	1	0.474	0.526	35	16
8809	ENSG00000133114	protein_coding	GPALPP1	chr13	+	45029238	45032107	45027784	45028003	45033235	45033602	8809	23	3	15	0	3018	149	0.000707281	0.0248912	0.275	1	-0.725	26	15
11067	ENSG00000120647	protein_coding	CCDC77	chr12	+	409367	409421	405510	405564	411746	411978	11067	18	14	18	0	203	149	3.60546e-07	0.000199138	0.486	1	-0.514	32	18
12052	ENSG00000065457	protein_coding	ADAT1	chr16	-	75618585	75618698	75617141	75617272	75620265	75620334	12052	20	0	12	9	262	149	8.39956e-06	0.00150341	1	0.431	0.569	20	21
12945	ENSG00000087053	protein_coding	MTMR2	chr11	-	95882373	95882496	95865625	95865676	95888155	95888261	12945	0	19	12	6	272	149	2.33035e-05	0.00231803	0	0.523	-0.523	19	18
13958	ENSG00000173065	protein_coding	FAM222B	chr17	-	28834292	28834326	28766585	28766707	28842681	28842727	13958	0	12	13	17	183	149	0.000173077	0.00695265	0	0.384	-0.384	12	30
16035	ENSG00000178177	protein_coding	LCORL	chr4	-	17873387	17878213	17841198	17845901	17886067	17886161	16035	35	4	23	0	4975	149	1.47022e-05	0.00195101	0.208	1	-0.792	39	23
16509	ENSG00000150712	protein_coding	MTMR12	chr5	-	32276681	32276742	32273979	32274122	32312757	32312938	16509	34	0	10	7	210	149	0.000502276	0.0183013	1	0.503	0.497	34	17
16548	ENSG00000171456	protein_coding	ASXL1	chr20	+	32367726	32367729	32366383	32366466	32369014	32369123	16548	26	0	20	12	152	149	0.000247271	0.00959383	1	0.62	0.38	26	32
17092	ENSG00000164002	protein_coding	EXO5	chr1	+	40509732	40509790	40508797	40508908	40514514	40514846	17092	13	0	4	13	207	149	2.1116e-11	4.31759e-07	1	0.181	0.819	13	17
19458	ENSG00000124006	protein_coding	OBSL1	chr2	-	219558183	219558459	219557822	219558110	219559224	219559431	19458	12	5	15	0	425	149	0.00114241	0.0384191	0.457	1	-0.543	17	15
19867	ENSG00000163812	protein_coding	ZDHHC3	chr3	-	44932906	44932990	44929305	44929436	44933117	44933199	19867	1	36	22	26	233	149	8.92442e-05	0.00398242	0.017	0.351	-0.334	37	48
20745	ENSG00000223959	unitary_pseudogene	AFG3L1P	chr16	+	89977638	89977802	89972585	89972765	89980241	89980336	20745	10	6	20	0	313	149	0.000321693	0.0122034	0.442	1	-0.558	16	20
20747	ENSG00000223959	unitary_pseudogene	AFG3L1P	chr16	+	89978809	89978878	89972585	89972765	89980241	89980336	20747	6	6	13	0	218	149	0.000261466	0.0100682	0.406	1	-0.594	12	13
21037	ENSG00000094975	protein_coding	SUCO	chr1	+	172553259	172553370	172551511	172551626	172555868	172556023	21037	13	0	7	6	260	149	0.000186975	0.00738046	1	0.401	0.599	13	13
21388	ENSG00000066933	protein_coding	MYO9A	chr15	-	71892964	71893177	71888003	71888116	71893678	71893778	21388	21	8	34	0	362	149	0.00014947	0.00606393	0.519	1	-0.481	29	34
26480	ENSG00000127957	transcribed_unprocessed_pseudogene	PMS2P3	chr7	-	75512308	75512421	75510930	75511114	75512588	75512675	26480	12	0	6	6	262	149	9.16298e-05	0.00398242	1	0.363	0.637	12	12
26553	ENSG00000151693	protein_coding	ASAP2	chr2	+	9391061	9391196	9388293	9388546	9393481	9393647	26553	32	10	12	38	284	149	6.95413e-05	0.00346807	0.627	0.142	0.485	42	50
27300	ENSG00000143786	protein_coding	CNIH3	chr1	+	224684795	224684843	224680957	224681026	224730461	224730574	27300	27	14	27	0	197	149	1.81137e-05	0.00208073	0.593	1	-0.407	41	27
27367	ENSG00000164877	protein_coding	MICALL2	chr7	-	1434209	1435147	1428618	1428791	1436741	1436856	27367	19	0	23	7	1087	149	1.0372e-06	0.000398364	1	0.311	0.689	19	30
27784	ENSG00000163702	protein_coding	IL17RC	chr3	+	9918499	9918609	9917922	9918075	9920490	9920600	27784	19	0	10	7	259	149	0.000142039	0.00577388	1	0.451	0.549	19	17
27938	ENSG00000154134	protein_coding	ROBO3	chr11	+	124877518	124877658	124876697	124876932	124878583	124878796	27938	16	11	33	0	289	149	5.89642e-07	0.000262096	0.429	1	-0.571	27	33
27945	ENSG00000154134	protein_coding	ROBO3	chr11	+	124878297	124878436	124877518	124877752	124878583	124878713	27945	22	1	12	12	288	149	0.000427444	0.0158046	0.919	0.341	0.578	23	24
28744	ENSG00000196247	protein_coding	ZNF107	chr7	+	64679176	64679336	64666197	64666285	64691247	64691374	28744	4	9	21	1	309	149	3.2548e-05	0.00254011	0.176	0.91	-0.734	13	22
28938	ENSG00000142733	protein_coding	MAP3K6	chr1	-	27364660	27364684	27364203	27364394	27364772	27364912	28938	22	0	9	8	173	149	0.000197365	0.00773088	1	0.492	0.508	22	17
29194	ENSG00000113916	protein_coding	BCL6	chr3	-	187726730	187726898	187725498	187725629	187728359	187728544	29194	26	11	43	1	317	149	0.00110431	0.037322	0.526	0.953	-0.427	37	44
31048	ENSG00000145730	protein_coding	PAM	chr5	+	103025130	103025334	103019789	103019843	103028184	103028238	31048	20	13	48	1	353	149	3.01924e-05	0.0024115	0.394	0.953	-0.559	33	49
31051	ENSG00000145730	protein_coding	PAM	chr5	+	103025133	103025334	103019789	103019843	103028184	103028238	31051	10	13	19	1	350	149	0.000285765	0.010942	0.247	0.89	-0.643	23	20
31290	ENSG00000198860	protein_coding	TSEN15	chr1	+	184072156	184072298	184054727	184054863	184072826	184072980	31290	26	0	32	12	291	149	2.72672e-05	0.00232305	1	0.577	0.423	26	44
32084	ENSG00000119844	protein_coding	AFTPH	chr2	+	64551442	64553409	64524304	64524612	64567561	64567713	32084	93	0	69	6	2116	149	0.000130435	0.0053447	1	0.447	0.553	93	75
33455	ENSG00000168958	protein_coding	MFF	chr2	+	227347225	227347384	227342744	227342819	227355676	227355761	33455	5	7	13	0	308	149	1.44237e-06	0.000491537	0.257	1	-0.743	12	13
33456	ENSG00000168958	protein_coding	MFF	chr2	+	227352513	227352573	227340291	227340380	227355676	227355761	33456	4	21	20	9	209	149	0.000668486	0.023648	0.12	0.613	-0.493	25	29
33646	ENSG00000198399	protein_coding	ITSN2	chr2	-	24257887	24258093	24254366	24254431	24261105	24261250	33646	19	0	27	8	355	149	0.000769115	0.0269283	1	0.586	0.414	19	35
34281	ENSG00000138078	protein_coding	PREPL	chr2	-	44359496	44359750	44346267	44346390	44361523	44361805	34281	8	9	15	0	403	149	1.6952e-08	2.24361e-05	0.247	1	-0.753	17	15
34283	ENSG00000138078	protein_coding	PREPL	chr2	-	44359496	44360038	44346267	44346390	44361523	44361862	34283	8	9	18	0	691	149	1.26767e-10	1.24456e-06	0.161	1	-0.839	17	18
34330	ENSG00000114857	protein_coding	NKTR	chr3	+	42627199	42630575	42620015	42621516	42631170	42631316	34330	36	0	36	4	3525	149	8.4269e-05	0.00398242	1	0.276	0.724	36	40
34784	ENSG00000163832	protein_coding	ELP6	chr3	-	47510148	47510254	47504329	47504448	47511147	47511215	34784	15	0	17	9	255	149	9.35008e-05	0.00398242	1	0.525	0.475	15	26
35616	ENSG00000163482	protein_coding	STK36	chr2	+	218679167	218679261	218676028	218676278	218679559	218679617	35616	10	8	11	0	243	149	3.37445e-05	0.00258544	0.434	1	-0.566	18	11
36495	ENSG00000251669	transcribed_unprocessed_pseudogene	FAM86EP	chr4	-	3947143	3948220	3941759	3943372	3953110	3953173	36495	22	5	11	0	1226	149	8.4252e-05	0.00398242	0.348	1	-0.652	27	11
37954	ENSG00000169241	protein_coding	SLC50A1	chr1	+	155136827	155136951	155136298	155136376	155137978	155138098	37954	23	0	34	11	273	149	0.000315578	0.012016	1	0.628	0.372	23	45
39662	ENSG00000177225	protein_coding	PDDC1	chr11	-	774007	774113	772426	772521	777398	777483	39662	15	0	18	8	255	149	0.000648937	0.0229962	1	0.568	0.432	15	26
40068	ENSG00000135317	protein_coding	SNX14	chr6	-	85538837	85538864	85536791	85536924	85541984	85542043	40068	12	19	0	13	176	149	0.00083194	0.0287829	0.348	0	0.348	31	13
40151	ENSG00000196792	protein_coding	STRN3	chr14	-	30918965	30919106	30913523	30913657	30935162	30935304	40151	14	10	0	13	290	149	9.49666e-05	0.00398242	0.418	0	0.418	24	13
40797	ENSG00000225177	antisense	RP11-390P2.4	chr6	+	138694392	138694547	138692547	138692617	138696596	138697288	40797	12	7	11	0	304	149	0.000133082	0.00544226	0.457	1	-0.543	19	11
41530	ENSG00000134184	protein_coding	GSTM1	chr1	+	109690270	109690366	109689224	109689325	109693205	109693743	41530	28	12	38	0	245	149	4.49212e-05	0.00277712	0.587	1	-0.413	40	38
42768	ENSG00000215039	processed_transcript	CD27-AS1	chr12	-	6450340	6450980	6448639	6448737	6451468	6451512	42768	16	9	18	0	789	149	4.76435e-09	8.11805e-06	0.251	1	-0.749	25	18
43040	ENSG00000177683	protein_coding	THAP5	chr7	-	108565829	108566022	108562226	108565105	108569489	108569723	43040	22	0	17	10	342	149	1.36088e-06	0.000479757	1	0.425	0.575	22	27
43793	ENSG00000162341	protein_coding	TPCN2	chr11	+	69079833	69079883	69078891	69079020	69081399	69081499	43793	10	7	12	0	199	149	0.000718991	0.0252598	0.517	1	-0.483	17	12
44801	ENSG00000214087	protein_coding	ARL16	chr17	-	81683012	81683126	81682033	81682149	81683535	81683594	44801	35	0	48	22	263	149	4.24703e-09	7.89445e-06	1	0.553	0.447	35	70
45252	ENSG00000163694	protein_coding	RBM47	chr4	-	40436440	40436647	40432650	40432862	40437770	40438797	45252	26	8	50	0	356	149	0.000590093	0.021205	0.576	1	-0.424	34	50
45253	ENSG00000163694	protein_coding	RBM47	chr4	-	40436440	40436885	40432650	40432862	40437770	40438924	45253	9	8	26	0	594	149	1.75565e-08	2.24361e-05	0.22	1	-0.78	17	26
46104	ENSG00000174669	protein_coding	SLC29A2	chr11	-	66369059	66369199	66367771	66367869	66369368	66369532	46104	18	0	23	9	289	149	0.000250143	0.00965895	1	0.569	0.431	18	32
46897	ENSG00000099377	protein_coding	HSD3B7	chr16	+	30985459	30985824	30985206	30985297	30986422	30986531	46897	36	21	32	1	514	149	0.000323271	0.0122406	0.332	0.903	-0.571	57	33
46899	ENSG00000099377	protein_coding	HSD3B7	chr16	+	30985524	30985824	30985215	30985297	30986422	30986531	46899	36	21	30	1	449	149	0.000466455	0.0170925	0.363	0.909	-0.546	57	31
47068	ENSG00000137135	protein_coding	ARHGEF39	chr9	-	35664755	35664850	35664371	35664492	35665031	35665192	47068	12	0	9	9	244	149	2.58358e-06	0.0007656	1	0.379	0.621	12	18
47290	ENSG00000160584	protein_coding	SIK3	chr11	-	116875865	116876009	116875373	116875451	116876252	116876363	47290	53	0	37	25	293	149	1.90142e-08	2.28696e-05	1	0.429	0.571	53	62
48066	ENSG00000174775	protein_coding	HRAS	chr11	-	533276	533358	532241	532630	533452	533595	48066	16	0	6	5	231	149	0.00136932	0.0453052	1	0.436	0.564	16	11
