# Supplementary material for: RNA m6A Demethylase ALKBH5 Protects Against Pancreatic Ductal Adenocarcinoma via Targeting Regulators of Iron Metabolism
Source: Front Cell Dev Biol. 2021 Oct 18;9:724282. doi: 10.3389/fcell.2021.724282 (PMC8558440; doi:10.3389/fcell.2021.724282)
Supplement: Supplementary file 8 [file Table_7.XLSX]

## Sheet: A3SS
Table S9 5 types of alternative splicing events that occurred differentially in ALKBH5-overexpressing and control cells filtered with standard of FDR <0.05 in total RNA m6A-seq data.
ID	GeneID	geneSymbol	chr	strand	longExonStart_0base	longExonEnd	shortES	shortEE	flankingES	flankingEE	ID	IJC_SAMPLE_OE	SJC_SAMPLE_OE	IJC_SAMPLE_EV	SJC_SAMPLE_EV	IncFormLen	SkipFormLen	PValue	FDR	IncLevel1	IncLevel2	IncLevelDifference
151	ENSG00000149499	EML3	chr11	-	62611086	62611347	62611086	62611344	62611424	62611596	151	0,0	4,5	13,5	9,2	152	149	2.26902e-09	1.50436e-06	0.0,0.0	0.586,0.71	-0.648
160	ENSG00000148516	ZEB1	chr10	+	31495775	31495838	31495778	31495838	31461036	31461237	160	0,1	1,8	12,8	0,5	152	149	3.5445e-06	0.001175	0.0,0.109	1.0,0.611	-0.751
481	ENSG00000149743	TRPT1	chr11	-	64224099	64224210	64224099	64224162	64224284	64224341	481	3,2	0,0	1,3	7,2	197	149	3.69319e-05	0.00918218	1.0,1.0	0.098,0.532	0.685
793	ENSG00000028310	BRD9	chr5	-	889586	889766	889586	889647	891154	891287	793	12,8	1,1	0,7	3,16	268	149	8.10075e-06	0.00230177	0.87,0.816	0.0,0.196	0.745
998	ENSG00000134644	PUM1	chr1	-	30980061	30980178	30980061	30980166	30981311	30981405	998	1,0	1,4	10,7	0,3	161	149	8.8999e-05	0.0160926	0.481,0.0	1.0,0.683	-0.601
1881	ENSG00000260238	PMF1-BGLAP	chr1	+	156236287	156236483	156236348	156236483	156233627	156233728	1881	6,8	0,0	3,10	9,4	210	149	0.000162503	0.0259441	1.0,1.0	0.191,0.639	0.585
2743	ENSG00000242114	MTFP1	chr22	+	30427121	30427403	30427239	30427403	30426716	30426844	2743	0,1	2,1	8,1	0,1	267	149	8.68493e-05	0.0160926	0.0,0.358	1.0,0.358	-0.5
2744	ENSG00000242114	MTFP1	chr22	+	30427170	30427403	30427239	30427403	30426716	30426844	2744	0,1	2,1	13,5	0,1	218	149	7.7231e-05	0.0160926	0.0,0.406	1.0,0.774	-0.684
2810	ENSG00000283515	CTD-3138B18.4	chr19	+	58246710	58246794	58246745	58246794	58246300	58246427	2810	9,5	0,1	8,2	4,9	184	149	0.000169569	0.0259441	1.0,0.802	0.618,0.153	0.516
3913	ENSG00000166012	TAF1D	chr11	-	93733349	93733505	93733349	93733419	93734624	93734660	3913	2,7	0,0	11,0	15,2	235	149	1.40327e-07	6.97776e-05	1.0,1.0	0.317,0.0	0.842
4629	ENSG00000198265	HELZ	chr17	-	67160260	67160365	67160260	67160362	67160896	67161076	4629	0,0	4,6	7,10	0,0	152	149	9.90319e-14	1.96974e-10	0.0,0.0	1.0,1.0	-1
7099	ENSG00000183604	SMG1P5	chr16	-	30277263	30277428	30277263	30277386	30277596	30277793	7099	0,0	1,2	3,4	0,1	191	149	3.17053e-07	0.000126124	0.0,0.0	1.0,0.757	-0.879
7430	ENSG00000054148	PHPT1	chr9	+	136850502	136850560	136850505	136850560	136850012	136850137	7430	0,0	2,1	4,3	0,0	152	149	1.00095e-09	9.95446e-07	0.0,0.0	1.0,1.0	-1

## Sheet: A5SS
ID	GeneID	geneSymbol	chr	strand	longExonStart_0base	longExonEnd	shortES	shortEE	flankingES	flankingEE	ID	IJC_SAMPLE_OE	SJC_SAMPLE_OE	IJC_SAMPLE_EV	SJC_SAMPLE_EV	IncFormLen	SkipFormLen	PValue	FDR	IncLevel1	IncLevel2	IncLevelDifference
104	ENSG00000232956	SNHG15	chr7	-	44985881	44986097	44986020	44986097	44984356	44984426	104	5,4	0,1	58,3	60,6	288	149	0.000390877	0.0430942	1.0,0.674	0.333,0.206	0.567
406	ENSG00000144120	TMEM177	chr2	+	119679166	119679617	119679166	119679225	119680831	119682118	406	0,2	2,1	2,3	0,0	541	149	5.88317e-05	0.00707585	0.0,0.355	1.0,1.0	-0.823
646	ENSG00000134644	PUM1	chr1	-	30950126	30950261	30950132	30950261	30945345	30945483	646	23,22	3,10	25,19	41,34	155	149	0.000428499	0.043608	0.881,0.679	0.37,0.349	0.421
792	ENSG00000136944	LMX1B	chr9	+	126695838	126696003	126695838	126695982	126696293	126701032	792	0,0	4,2	8,3	1,2	170	149	1.49769e-06	0.000283064	0.0,0.0	0.875,0.568	-0.722
965	ENSG00000177728	TMEM94	chr17	+	75491690	75491900	75491690	75491852	75492473	75492789	965	5,5	0,1	0,5	21,8	197	149	7.33032e-07	0.00019396	1.0,0.791	0.0,0.321	0.735
1093	ENSG00000163702	IL17RC	chr3	+	9923880	9924137	9923880	9924020	9924231	9924291	1093	4,3	0,0	0,0	2,4	266	149	1.23419e-10	4.0821e-08	1.0,1.0	0.0,0.0	1
2475	ENSG00000147454	SLC25A37	chr8	+	23566107	23566813	23566107	23566336	23568321	23568378	2475	0,1	3,7	13,1	0,0	626	149	8.53828e-12	3.76538e-09	0.0,0.033	1.0,1.0	-0.984
2612	ENSG00000139197	PEX5	chr12	+	7190361	7190569	7190361	7190524	7190887	7190923	2612	7,15	4,17	0,1	28,42	194	149	1.09873e-06	0.00024227	0.573,0.404	0.0,0.018	0.479
3265	ENSG00000162923	WDR26	chr1	-	224431476	224431581	224431524	224431581	224424517	224424654	3265	2,0	14,6	18,22	26,19	197	149	0.00046778	0.0442052	0.098,0.0	0.344,0.467	-0.356
3392	ENSG00000143420	ENSA	chr1	-	150627311	150627592	150627466	150627592	150626478	150626526	3392	1,1	0,0	1,2	4,9	304	149	7.99361e-15	5.28777e-12	1.0,1.0	0.109,0.098	0.896
4604	ENSG00000196498	NCOR2	chr12	-	124327408	124327633	124327546	124327633	124326190	124326370	4604	21,30	0,2	9,15	7,9	287	149	1.13078e-05	0.00166224	1.0,0.886	0.4,0.464	0.511
4754	ENSG00000089022	MAPKAPK5	chr12	+	111888884	111889006	111888884	111889000	111890039	111890144	4754	23,12	3,1	13,11	16,21	155	149	4.08448e-06	0.000675471	0.881,0.92	0.439,0.335	0.514
4846	ENSG00000165959	CLMN	chr14	-	95194214	95194596	95194535	95194596	95193848	95193919	4846	1,3	0,0	7,0	11,6	470	149	0	0	1.0,1.0	0.168,0.0	0.916
4851	ENSG00000174891	RSRC1	chr3	+	158110051	158110223	158110051	158110211	158122102	158122298	4851	0,5	8,7	20,4	0,2	161	149	3.18095e-05	0.0042084	0.0,0.398	1.0,0.649	-0.625

## Sheet: MXE
ID	GeneID	geneSymbol	chr	strand	1stExonStart_0base	1stExonEnd	2ndExonStart_0base	2ndExonEnd	upstreamES	upstreamEE	downstreamES	downstreamEE	ID	IJC_SAMPLE_OE	SJC_SAMPLE_OE	IJC_SAMPLE_EV	SJC_SAMPLE_EV	IncFormLen	SkipFormLen	PValue	FDR	IncLevel1	IncLevel2	IncLevelDifference
171	ENSG00000166479	TMX3	chr18	-	68701744	68701790	68710020	68710144	68700404	68700485	68711363	68711403	171	7,2	0,2	0,2	6,6	273	195	0.000529695	0.0300455	1.0,0.417	0.0,0.192	0.613
500	ENSG00000186854	TRABD2A	chr2	-	84841860	84842007	84870224	84870785	84839148	84839323	84880931	84881245	500	19,7	7,4	29,21	0,1	710	296	1.67434e-05	0.00213687	0.531,0.422	1.0,0.897	-0.472
625	ENSG00000015475	BID	chr22	-	17743802	17744013	17750104	17750174	17739348	17739488	17774380	17774495	625	3,15	8,58	1,0	14,42	219	360	0.000326773	0.0238311	0.381,0.298	0.105,0.0	0.287
999	ENSG00000104731	KLHDC4	chr16	-	87730551	87730644	87748672	87748809	87726764	87726924	87755193	87755292	999	2,1	0,0	0,13	10,7	286	242	8.04681e-05	0.00821579	1.0,1.0	0.0,0.611	0.695
1326	ENSG00000269713	NBPF9	chr1	-	149082276	149082430	149090204	149090428	149081964	149082174	149090752	149090894	1326	0,0	3,2	13,5	0,1	373	303	3.33067e-15	3.40061e-12	0.0,0.0	1.0,0.802	-0.901
1615	ENSG00000049541	RFC2	chr7	-	74246661	74246763	74249011	74249220	74243145	74243246	74249738	74249780	1615	0,1	6,5	14,11	2,11	358	251	1.54659e-05	0.00213687	0.0,0.123	0.831,0.412	-0.56
1645	ENSG00000137814	HAUS2	chr15	+	42559338	42559408	42561269	42561402	42558197	42558290	42563748	42563857	1645	4,7	4,2	0,0	5,6	219	282	6.29583e-07	0.000128561	0.563,0.818	0.0,0.0	0.69
1837	ENSG00000149809	TM7SF2	chr11	+	65112810	65112865	65113219	65113414	65112514	65112711	65113490	65113594	1837	0,0	3,1	6,2	2,5	204	344	0.000265701	0.0208678	0.0,0.0	0.835,0.403	-0.619
1838	ENSG00000149809	TM7SF2	chr11	+	65112810	65112865	65113368	65113414	65112514	65112711	65113490	65113594	1838	0,0	3,1	6,2	0,0	204	195	3.18839e-10	1.08512e-07	0.0,0.0	1.0,1.0	-1
1973	ENSG00000106617	PRKAG2	chr7	-	151595344	151595454	151632068	151632138	151576370	151576452	151675419	151675637	1973	2,8	3,6	0,0	12,11	219	259	4.60706e-05	0.00522646	0.441,0.612	0.0,0.0	0.526
1976	ENSG00000152942	RAD17	chr5	+	69372033	69372217	69373829	69374087	69371034	69371171	69374627	69374711	1976	6,2	0,1	0,0	12,9	333	407	5.15766e-09	1.31649e-06	1.0,0.71	0.0,0.0	0.855
2099	ENSG00000165819	METTL3	chr14	-	21499763	21499802	21500494	21500682	21499024	21499600	21500912	21501129	2099	14,8	0,0	6,13	4,5	337	188	0.000448634	0.0283048	1.0,1.0	0.456,0.592	0.476
2202	ENSG00000110888	CAPRIN2	chr12	-	30714958	30716676	30725965	30726088	30713784	30713885	30728647	30729325	2202	16,6	51,32	4,1	149,17	272	1867	0.000188021	0.0159975	0.683,0.563	0.156,0.288	0.401
2431	ENSG00000160191	PDE9A	chr21	+	42731769	42731949	42732069	42732124	42698967	42699011	42733355	42733426	2431	1,4	0,1	4,0	2,4	329	204	0.000861336	0.0439712	1.0,0.713	0.554,0.0	0.58
2729	ENSG00000089022	MAPKAPK5	chr12	+	111880446	111880527	111883580	111883768	111871084	111871180	111885915	111886036	2729	9,9	4,3	1,3	7,14	230	337	9.85708e-05	0.00914916	0.767,0.815	0.173,0.239	0.585
2833	ENSG00000163961	RNF168	chr3	-	196483769	196483891	196487398	196487578	196475230	196475312	196502872	196503677	2833	2,3	0,0	28,3	17,6	329	271	4.20341e-06	0.000715281	1.0,1.0	0.576,0.292	0.566
2853	ENSG00000166266	CUL5	chr11	+	108046269	108046369	108049889	108050066	108033801	108033911	108052659	108052801	2853	2,3	6,4	8,8	0,2	249	326	0.000471285	0.0283048	0.304,0.495	1.0,0.84	-0.52
2895	ENSG00000127980	PEX1	chr7	-	92504731	92504902	92506247	92506344	92503040	92503195	92506993	92507126	2895	7,1	8,2	0,1	8,14	246	320	0.000407776	0.027756	0.532,0.394	0.0,0.085	0.421
2909	ENSG00000177830	CHID1	chr11	-	884067	884169	893426	893519	883147	883303	899339	899401	2909	2,5	0,0	0,3	19,29	242	251	2.4023e-12	1.22637e-09	1.0,1.0	0.0,0.097	0.952
2914	ENSG00000117602	RCAN3	chr1	+	24514313	24514567	24531217	24531391	24502896	24503150	24533082	24533254	2914	0,5	3,5	2,3	0,1	403	323	0.000620325	0.0333343	0.0,0.445	1.0,0.706	-0.63

## Sheet: RI
ID	GeneID	geneSymbol	chr	strand	riExonStart_0base	riExonEnd	upstreamES	upstreamEE	downstreamES	downstreamEE	ID	IJC_SAMPLE_OE	SJC_SAMPLE_OE	IJC_SAMPLE_EV	SJC_SAMPLE_EV	IncFormLen	SkipFormLen	PValue	FDR	IncLevel1	IncLevel2	IncLevelDifference
54	ENSG00000120314	WDR55	chr5	+	140668233	140668502	140668233	140668334	140668414	140668502	54	0,1	4,9	8,4	5,3	229	149	7.4048e-05	0.00968287	0.0,0.067	0.51,0.465	-0.454
86	ENSG00000123349	PFDN5	chr12	+	53296429	53297924	53296429	53296551	53297849	53297924	86	4,2	0,0	1,0	5,1	1447	149	1.05587e-09	4.6944e-07	1.0,1.0	0.02,0.0	0.99
107	ENSG00000182944	EWSR1	chr22	+	29298732	29299851	29298732	29299280	29299598	29299851	107	1,23	0,0	17,36	4,9	467	149	8.06647e-06	0.00128084	1.0,1.0	0.576,0.561	0.431
306	ENSG00000173818	ENDOV	chr17	+	80429772	80430343	80429772	80429831	80430040	80430343	306	13,16	0,1	0,7	1,8	358	149	2.65235e-06	0.000453551	1.0,0.869	0.0,0.267	0.801
854	ENSG00000130734	ATG4D	chr19	+	10546838	10547253	10546838	10547115	10547188	10547253	854	16,6	0,2	1,1	12,4	222	149	6.2089e-08	1.97177e-05	1.0,0.668	0.053,0.144	0.736
1315	ENSG00000198755	RPL10A	chr6	+	35468419	35468873	35468419	35468439	35468798	35468873	1315	51,6	50,36	192,49	72,20	508	149	0.000251614	0.0266351	0.23,0.047	0.439,0.418	-0.29
1821	ENSG00000169228	RAB24	chr5	-	177301924	177302496	177301924	177301987	177302127	177302496	1821	0,0	4,2	15,1	0,0	289	149	4.91596e-12	3.64272e-09	0.0,0.0	1.0,1.0	-1
2381	ENSG00000099330	OCEL1	chr19	+	17226692	17227199	17226692	17226869	17226993	17227199	2381	19,11	1,1	36,8	23,4	273	149	0.000478138	0.0442875	0.912,0.857	0.461,0.522	0.393
2674	ENSG00000120889	TNFRSF10B	chr8	-	23028330	23028602	23028330	23028441	23028528	23028602	2674	37,19	0,2	34,27	20,16	236	149	1.94904e-06	0.000393884	1.0,0.857	0.518,0.516	0.411
2763	ENSG00000147454	SLC25A37	chr8	+	23566107	23568378	23566107	23566336	23568321	23568378	2763	6,12	3,7	56,15	0,0	2134	149	9.21485e-15	1.02423e-11	0.123,0.107	1.0,1.0	-0.885
2932	ENSG00000126458	RRAS	chr19	-	49636823	49637130	49636823	49636926	49637042	49637130	2932	0,0	14,15	20,1	4,0	265	149	1.45877e-07	4.05356e-05	0.0,0.0	0.738,1.0	-0.869
2933	ENSG00000172590	MRPL52	chr14	+	22829886	22830110	22829886	22829940	22830052	22830110	2933	3,6	0,0	1,27	5,9	261	149	0.00045313	0.043796	1.0,1.0	0.102,0.631	0.633
3062	ENSG00000135974	C2orf49	chr2	+	105342847	105343223	105342847	105342974	105343100	105343223	3062	1,1	9,1	6,5	2,0	275	149	9.07783e-05	0.0112111	0.057,0.351	0.619,1.0	-0.606
3382	ENSG00000142186	SCYL1	chr11	+	65538269	65538704	65538269	65538324	65538446	65538704	3382	13,7	0,0	11,7	17,2	271	149	3.61664e-05	0.00535986	1.0,1.0	0.262,0.658	0.54
3391	ENSG00000103064	SLC7A6	chr16	+	68297233	68301819	68297233	68297476	68298490	68301819	3391	0,6	2,1	28,16	0,0	1163	149	0.000166035	0.0184548	0.0,0.435	1.0,1.0	-0.782
3409	ENSG00000103266	STUB1	chr16	+	681792	682076	681792	681903	682019	682076	3409	6,1	1,0	4,2	14,1	265	149	0.000277674	0.0280577	0.771,1.0	0.138,0.529	0.552
3563	ENSG00000103365	GGA2	chr16	-	23493359	23494378	23493359	23493587	23494302	23494378	3563	1,9	5,2	4,2	0,0	864	149	2.98527e-07	7.37362e-05	0.033,0.437	1.0,1.0	-0.765
3748	ENSG00000169714	CNBP	chr3	-	129171078	129171538	129171078	129171283	129171445	129171538	3748	2,2	0,0	0,1	5,13	311	149	4.79959e-09	1.77825e-06	1.0,1.0	0.0,0.036	0.982
4237	ENSG00000213930	GALT	chr9	+	34647491	34647705	34647491	34647567	34647656	34647705	4237	0,1	2,5	3,5	0,2	238	149	4.86062e-05	0.00675322	0.0,0.111	1.0,0.61	-0.749
4325	ENSG00000182325	FBXL6	chr8	-	144356299	144356713	144356299	144356531	144356599	144356713	4325	0,0	2,5	13,7	0,2	217	149	1.62247e-11	9.01687e-09	0.0,0.0	1.0,0.706	-0.853
4736	ENSG00000112531	QKI	chr6	+	163563419	163570145	163563419	163563719	163565945	163570145	4736	8,2	0,0	21,13	6,1	2375	149	6.24126e-07	0.000138743	1.0,1.0	0.18,0.449	0.685
4989	ENSG00000146247	PHIP	chr6	-	78955612	78958600	78955612	78955682	78958474	78958600	4989	2,5	0,0	8,18	3,1	2941	149	0.000120568	0.0141065	1.0,1.0	0.119,0.477	0.702
5396	ENSG00000165959	CLMN	chr14	-	95193848	95194596	95193848	95193919	95194535	95194596	5396	1,3	0,0	14,0	11,6	765	149	0	0	1.0,1.0	0.199,0.0	0.9
5757	ENSG00000066777	ARFGEF1	chr8	-	67343163	67343677	67343163	67343336	67343509	67343677	5757	5,5	0,0	4,6	20,2	322	149	2.212e-06	0.000409773	1.0,1.0	0.085,0.581	0.667

## Sheet: SE
ID	GeneID	geneSymbol	chr	strand	exonStart_0base	exonEnd	upstreamES	upstreamEE	downstreamES	downstreamEE	ID	IJC_SAMPLE_OE	SJC_SAMPLE_OE	IJC_SAMPLE_EV	SJC_SAMPLE_EV	IncFormLen	SkipFormLen	PValue	FDR	IncLevel1	IncLevel2	IncLevelDifference
119	ENSG00000166912	MTMR10	chr15	-	30976818	30976955	30974930	30975003	30990776	30990837	119	4,4	0,0	0,1	2,1	286	149	2.56266e-05	0.00758548	1.0,1.0	0.0,0.343	0.829
2129	ENSG00000005889	ZFX	chrX	+	24152719	24152830	24149728	24149794	24172714	24172800	2129	1,8	0,0	0,0	5,3	260	149	1.05083e-11	1.47746e-08	1.0,1.0	0.0,0.0	1
2275	ENSG00000106603	COA1	chr7	-	43650611	43650712	43647227	43648652	43729428	43729474	2275	9,2	1,0	7,0	13,1	250	149	2.09626e-05	0.00637263	0.843,1.0	0.243,0.0	0.8
3462	ENSG00000059769	DNAJC25	chr9	+	111642856	111643094	111631359	111631743	111647106	111647259	3462	7,1	0,0	1,1	7,4	387	149	5.9952e-15	3.3717e-11	1.0,1.0	0.052,0.088	0.93
3464	ENSG00000256053	APOPT1	chr14	+	103571622	103571820	103562961	103563124	103587273	103587364	3464	11,3	1,0	2,2	12,5	347	149	2.42453e-07	0.000136356	0.825,1.0	0.067,0.147	0.805
4598	ENSG00000162733	DDR2	chr1	+	162719036	162719145	162655210	162655374	162753094	162753197	4598	3,6	0,0	0,5	2,5	258	149	4.54342e-05	0.0121677	1.0,1.0	0.0,0.366	0.817
6000	ENSG00000108021	FAM208B	chr10	+	5717658	5717750	5714134	5714207	5720543	5720611	6000	10,5	0,2	3,3	13,9	241	149	5.51201e-05	0.0140907	1.0,0.607	0.125,0.171	0.655
7054	ENSG00000148358	GPR107	chr9	+	130110369	130110426	130107495	130107539	130124914	130124964	7054	0,1	5,6	5,2	0,0	206	149	1.60316e-13	6.01079e-10	0.0,0.108	1.0,1.0	-0.946
8474	ENSG00000175581	MRPL48	chr11	+	73805026	73805079	73787315	73787992	73825707	73825796	8474	4,4	2,0	0,1	2,5	202	149	1.75003e-05	0.00560183	0.596,1.0	0.0,0.129	0.734
8866	ENSG00000109685	WHSC1	chr4	+	1899220	1899395	1893729	1893909	1900625	1901251	8866	1,2	0,0	0,3	2,9	324	149	2.41629e-12	5.03362e-09	1.0,1.0	0.0,0.133	0.933
9629	ENSG00000114316	USP4	chr3	-	49311513	49311654	49310619	49310737	49324701	49324763	9629	6,7	0,0	30,5	10,2	290	149	0.00014371	0.0299343	1.0,1.0	0.607,0.562	0.415
10137	ENSG00000090857	PDPR	chr16	+	70130422	70130544	70128783	70129122	70132150	70132300	10137	3,9	0,0	11,23	15,13	271	149	2.68507e-12	5.03362e-09	1.0,1.0	0.287,0.493	0.61
10675	ENSG00000114062	UBE3A	chr15	-	25411907	25411971	25409087	25409207	25438488	25438513	10675	2,1	0,0	0,1	1,2	213	149	7.17132e-05	0.0175354	1.0,1.0	0.0,0.259	0.871
11200	ENSG00000140859	KIFC3	chr16	-	57759124	57759153	57758216	57758909	57759727	57759836	11200	1,2	8,2	2,6	0,1	178	149	3.02969e-05	0.00851947	0.095,0.456	1.0,0.834	-0.641
12840	ENSG00000166348	USP54	chr10	-	73504849	73504990	73500654	73500838	73505307	73505426	12840	1,1	1,3	5,9	0,0	290	149	8.72674e-05	0.0208847	0.339,0.146	1.0,1.0	-0.758
16029	ENSG00000196712	NF1	chr17	+	31252937	31253000	31248983	31249119	31258343	31258502	16029	5,10	0,0	0,5	5,4	212	149	1.32998e-05	0.00467486	1.0,1.0	0.0,0.468	0.766
17254	ENSG00000177045	SIX5	chr19	-	45766349	45767155	45764784	45766111	45768041	45769226	17254	13,24	0,1	6,69	8,16	955	149	4.9138e-05	0.0128536	1.0,0.789	0.105,0.402	0.641
18016	ENSG00000145740	SLC30A5	chr5	+	69100806	69100929	69093645	69094338	69103061	69103128	18016	1,14	0,0	0,9	15,3	272	149	1.20734e-05	0.00438068	1.0,1.0	0.0,0.622	0.689
18638	ENSG00000205581	HMGN1	chr21	-	39345829	39347292	39345145	39345274	39347378	39347483	18638	1,11	3,3	12,6	0,0	1612	149	3.70242e-08	2.77632e-05	0.03,0.253	1.0,1.0	-0.859
19247	ENSG00000163660	CCNL1	chr3	-	157151728	157151930	157150281	157150381	157152176	157152241	19247	7,1	0,0	3,1	8,3	351	149	2.1394e-12	5.03362e-09	1.0,1.0	0.137,0.124	0.869
19249	ENSG00000163660	CCNL1	chr3	-	157156935	157157083	157153035	157153156	157158865	157158951	19249	0,1	1,2	36,1	6,0	297	149	0.000133623	0.0283584	0.0,0.201	0.751,1.0	-0.775
20247	ENSG00000099864	PALM	chr19	+	740351	740483	736018	736078	746284	748326	20247	12,2	22,3	24,15	4,0	281	149	6.21816e-06	0.0023314	0.224,0.261	0.761,1.0	-0.638
20517	ENSG00000269713	NBPF9	chr1	-	149090204	149090428	149082276	149082430	149090752	149090894	20517	0,2	3,2	13,5	0,0	373	149	9.21102e-07	0.000470935	0.0,0.285	1.0,1.0	-0.858
20996	ENSG00000177679	SRRM3	chr7	+	76283523	76283602	76282963	76283101	76285614	76287288	20996	1,4	0,0	21,5	24,2	228	149	1.70372e-07	0.00010086	1.0,1.0	0.364,0.62	0.508
22217	ENSG00000087470	DNM1L	chr12	+	32737864	32737942	32737104	32737161	32738263	32738296	22217	12,3	1,0	0,3	19,4	227	149	1.679e-08	1.34896e-05	0.887,1.0	0.0,0.33	0.778
22219	ENSG00000087470	DNM1L	chr12	+	32738263	32738296	32737104	32737161	32740063	32740240	22219	1,1	2,11	31,18	5,15	182	149	0.000167388	0.0336211	0.29,0.069	0.835,0.496	-0.486
22246	ENSG00000131437	KIF3A	chr5	-	132700215	132700284	132699170	132699295	132700646	132700700	22246	5,8	10,3	6,16	0,0	218	149	0.000116243	0.0251442	0.255,0.646	1.0,1.0	-0.549
23312	ENSG00000115504	EHBP1	chr2	+	62987930	62988038	62979187	62979335	62990715	62990840	23312	37,14	2,8	2,0	7,7	257	149	5.92598e-06	0.00229846	0.915,0.504	0.142,0.0	0.639
24192	ENSG00000127586	CHTF18	chr16	+	791850	791948	791160	791370	792223	792347	24192	2,3	0,0	0,1	2,2	247	149	2.70344e-06	0.00112623	1.0,1.0	0.0,0.232	0.884
24787	ENSG00000198836	OPA1	chr3	+	193617177	193617285	193615673	193615770	193618868	193618936	24787	5,14	3,13	36,45	0,3	257	149	2.03927e-06	0.000882219	0.491,0.384	1.0,0.897	-0.511
26428	ENSG00000132716	DCAF8	chr1	-	160261284	160261325	160243959	160244034	160262275	160262436	26428	0,2	6,3	2,2	0,0	190	149	6.22609e-08	4.37694e-05	0.0,0.343	1.0,1.0	-0.829
26431	ENSG00000132716	DCAF8	chr1	-	160261284	160261358	160243959	160244034	160262275	160262476	26431	0,2	6,3	2,3	0,0	223	149	7.81923e-09	7.32922e-06	0.0,0.308	1.0,1.0	-0.846
27119	ENSG00000185753	CXorf38	chrX	-	40647006	40647141	40639008	40639128	40647304	40647521	27119	10,21	9,7	14,12	0,1	284	149	0.000113563	0.0250462	0.368,0.611	1.0,0.863	-0.442
28484	ENSG00000164253	WDR41	chr5	-	77464760	77464809	77463092	77463226	77489456	77489557	28484	0,1	5,2	5,4	0,0	198	149	1.34604e-08	1.16464e-05	0.0,0.273	1.0,1.0	-0.863
28662	ENSG00000070081	NUCB2	chr11	+	17315385	17315475	17312027	17312120	17330126	17330297	28662	28,18	1,0	89,68	24,18	239	149	0.000101118	0.0234051	0.946,1.0	0.698,0.702	0.273
28743	ENSG00000148337	CIZ1	chr9	-	128187862	128187934	128185546	128185776	128190687	128190862	28743	5,4	5,4	3,13	0,0	221	149	1.39123e-05	0.00474199	0.403,0.403	1.0,1.0	-0.597
29616	ENSG00000125826	RBCK1	chr20	+	420870	421031	419557	419731	422126	422238	29616	11,8	1,0	16,11	37,3	310	149	0.00010196	0.0234051	0.841,1.0	0.172,0.638	0.515
31498	ENSG00000147573	TRIM55	chr8	+	66154046	66154334	66152376	66152627	66174470	66175487	31498	0,2	6,4	14,5	0,1	437	149	9.69812e-08	6.06025e-05	0.0,0.146	1.0,0.63	-0.742
31881	ENSG00000160087	UBE2J2	chr1	-	1267732	1267992	1263345	1263386	1273665	1273815	31881	21,43	1,0	14,55	2,17	409	149	7.01589e-05	0.0175354	0.884,1.0	0.718,0.541	0.313
31980	ENSG00000196547	MAN2A2	chr15	+	90903230	90903734	90902925	90902975	90904189	90904339	31980	4,0	11,4	28,6	0,0	653	149	0	0	0.077,0.0	1.0,1.0	-0.962
32668	ENSG00000112851	ERBIN	chr5	+	66075023	66075230	66053405	66054951	66076315	66076408	32668	3,13	0,0	18,12	9,7	356	149	2.08059e-09	2.1275e-06	1.0,1.0	0.456,0.418	0.563
34254	ENSG00000147251	DOCK11	chrX	+	118616201	118616240	118615599	118615711	118618549	118618728	34254	0,0	8,2	3,5	0,0	188	149	6.22957e-12	1.001e-08	0.0,0.0	1.0,1.0	-1
35852	ENSG00000108443	RPS6KB1	chr17	+	59930799	59931052	59930116	59930174	59931621	59931722	35852	3,3	0,0	0,0	3,10	402	149	3.52491e-10	4.40535e-07	1.0,1.0	0.0,0.0	1
36939	ENSG00000048405	ZNF800	chr7	-	127386059	127386155	127377185	127377329	127391496	127391615	36939	6,4	0,0	2,5	16,2	245	149	1.53133e-05	0.005066	1.0,1.0	0.071,0.603	0.663
38261	ENSG00000198860	TSEN15	chr1	+	184072156	184072194	184054727	184054863	184072826	184073023	38261	1,2	0,0	10,4	9,3	187	149	4.76167e-06	0.00191283	1.0,1.0	0.47,0.515	0.508
38262	ENSG00000198860	TSEN15	chr1	+	184072156	184072298	184054727	184054863	184072826	184072980	38262	2,5	0,0	22,11	9,3	291	149	0.000106488	0.0239556	1.0,1.0	0.556,0.652	0.396
39027	ENSG00000100599	RIN3	chr14	+	92615406	92615479	92577359	92577477	92641237	92641329	39027	0,2	3,2	5,4	0,0	222	149	3.98279e-05	0.0109264	0.0,0.402	1.0,1.0	-0.799
39398	ENSG00000181481	RNF135	chr17	+	30987943	30988106	30984616	30984760	30997241	30997248	39398	1,1	1,4	4,10	0,2	312	149	0.000216066	0.042637	0.323,0.107	1.0,0.705	-0.638
39726	ENSG00000124209	RAB22A	chr20	+	58343717	58343799	58311042	58311122	58353272	58353344	39726	10,16	0,0	6,16	14,8	231	149	2.75329e-07	0.000147471	1.0,1.0	0.217,0.563	0.61
40489	ENSG00000133961	NUMB	chr14	-	73279280	73279424	73275209	73277293	73282358	73282505	40489	4,2	0,0	0,5	3,5	293	149	1.49248e-06	0.000681125	1.0,1.0	0.0,0.337	0.832
40641	ENSG00000121310	ECHDC2	chr1	-	52913894	52914095	52911722	52911790	52921552	52921919	40641	6,2	6,1	1,3	0,0	350	149	2.75333e-05	0.00794089	0.299,0.46	1.0,1.0	-0.621
40671	ENSG00000136153	LMO7	chr13	+	75713181	75713252	75636322	75636726	75727028	75727098	40671	2,1	0,0	1,5	7,5	220	149	7.73715e-08	5.11926e-05	1.0,1.0	0.088,0.404	0.754
41875	ENSG00000118507	AKAP7	chr6	+	131199460	131199573	131169112	131169273	131219660	131219808	41875	0,2	9,1	1,2	0,0	262	149	1.38838e-06	0.000678977	0.0,0.532	1.0,1.0	-0.734
42272	ENSG00000175471	MCTP1	chr5	-	94931952	94931991	94912805	94912976	94940083	94940195	42272	2,1	0,0	0,3	5,2	188	149	0.00015115	0.0309116	1.0,1.0	0.0,0.543	0.728
42393	ENSG00000105483	CARD8	chr19	-	48238382	48238532	48232452	48234543	48240961	48241063	42393	3,1	0,0	0,0	8,4	299	149	1.30706e-09	1.47018e-06	1.0,1.0	0.0,0.0	1
43178	ENSG00000168522	FNTA	chr8	+	43064100	43064215	43056307	43056546	43069554	43069583	43178	13,7	3,1	0,5	13,9	264	149	1.7929e-05	0.00560183	0.71,0.798	0.0,0.239	0.635
43210	ENSG00000137575	SDCBP	chr8	+	58560283	58561795	58553253	58553303	58565018	58565084	43210	14,3	0,0	44,2	3,6	1661	149	1.51388e-06	0.000681125	1.0,1.0	0.568,0.029	0.702
